# Supplementary material for: A framework for generalized subspace pattern mining in high-dimensional datasets
Source: BMC Bioinformatics. 2014 Nov 21;15(1):355. doi: 10.1186/s12859-014-0355-5 (PMC4247685; doi:10.1186/s12859-014-0355-5)
Supplement: Additional file 1 — Supplementary Information S1. R code for fitness functions and feature selection rules implementing the bicluster models provided and used in this paper. [file 12859_2014_355_MOESM1_ESM.txt]

##### block bicluster model #####

block.fitness <- function(chr){
	score <- 0
	if(sum(chr)>1){
		features <- which(rowMeans(x[diffRows,chr==1])>fitnessArgs$consistency)
		score <- sum(chr)*length(features)
	}
	score
}

block.selection <- function(cols){
	features <- 0
	if(length(cols)>1){
                features <- diffRows[which(rowMeans(x[diffRows,cols])>fitnessArgs$consistency)]
        }
        features
}

##### corelation bicluster model #####

cor.fitness <- function(chr){
	score <- 0
	if(sum(chr)>1){
		allhigh.score <- 0
		cor.features <- diffRows
		features <- which(rowMeans(x[diffRows,chr==1])>fitnessArgs$consistency)
		if(length(features)>1){
			allhigh.score <- sum(chr)*length(features)
			cor.features <- diffRows[-features]
		}
		cor.mat <- cor(t(x[cor.features,chr==1]))
		cor.seed <- which.max(rowMeans(cor.mat))[1]
		sel.features <- cor.features[which(abs(cor.mat[cor.seed,])>fitnessArgs$rho)]
		if(length(sel.features)>1){
			cor.pvals <- apply(x[sel.features,chr==1],MARGIN=1,function(y)max(c(2e-16,cor.test(y,y=x[cor.seed,chr==1],method="spearman")$p.value)))
			score <- sum(chr)*sum(-log(cor.pvals))
		}
		score <- max(c(score,allhigh.score))
	}
	score
}

cor.selection <- function(cols){
	features <- 0
	score <- 0
	if(length(cols)>1){
		allhigh.score <- 0
		cor.features <- diffRows
	        features <- which(rowMeans(x[diffRows,cols])>fitnessArgs$consistency)
		if(length(features)>1){
	                allhigh.score <- length(cols)*length(features)
	                cor.features <- diffRows[-features]
        	}
	        cor.mat <- cor(t(x[cor.features,cols]))
                cor.seed <- which.max(rowMeans(cor.mat))[1]
                sel.features <- cor.features[which(abs(cor.mat[cor.seed,])>fitnessArgs$rho)]
		if(length(sel.features)>1){
	                cor.pvals <- apply(x[sel.features,cols],MARGIN=1,function(y)max(c(2e-16,cor.test(y,y=x[cor.seed,cols],method="spearman")$p.value)))
	                score <- length(cols)*sum(-log(cor.pvals))
		}
		if(score>allhigh.score) features <- sel.features[cor.pvals<fitnessArgs$alpha]
        }
	features
}


##### high-variance bicluster model #####

highvar.fitness <- function(chr){
        score <- 0
        if(sum(chr)>1 & sum(1-chr)>1)   {
                var.pvals <- apply(x[diffRows,],MARGIN=1,function(y,chr)max(c(2e-16,1-pchisq((sd(y[chr==1])^2)/(sd(y[chr==0])^2),df=sum(chr)-1))),chr=chr)
                score <- sum(chr)*sum(-log(var.pvals[var.pvals<fitnessArgs$alpha]))
        }
        score
}

highvar.selection <- function(cols){
        features <- 0
        if(length(cols)>1 & length(cols)<ncol(x)){
                var.pvals <- apply(x[diffRows,],MARGIN=1,function(y,cols)1-pchisq((sd(y[cols])^2)/(sd(y[-cols])^2),df=length(cols)-1),cols=cols)
                features <- diffRows[which(var.pvals<fitnessArgs$alpha)]
        }
        features
}

##### Dysregulation-vs-outcome bicluster model #####

getFitnesses <- function(chr){
                score <- 0
                if(sum(chr)>1){
			pmatMeans <- rowMeans(x[diffRows,which(chr==1)],na.rm=TRUE)
			pmatMeans <- (pmatMeans-row.mins[diffRows])/(row.maxes[diffRows]-row.mins[diffRows])

			allhigh.rows <- which(pmatMeans>fitnessArgs$consistency)
			alllow.rows <- which(1-pmatMeans<(1-fitnessArgs$consistency))
			allhigh.score <- (sum(pmatMeans[allhigh.rows])+sum(1-pmatMeans[alllow.rows]))*sum(chr)

			rowsForCor <- intersect(which(pmatMeans<fitnessArgs$consistency),which(pmatMeans>(1-fitnessArgs$consistency)))
			rowsForCor <- rowsForCor[which(apply(x[diffRows[rowsForCor],which(chr==1)],MARGIN=1,function(y)sum(!is.na(y)))>2)]
			rowsForPCA <- rowsForCor[which(apply(x[diffRows[rowsForCor],which(chr==1)],MARGIN=1,function(y)sum(is.na(y)))==0)]
			cor.score <- 0
			if(length(rowsForPCA)>1){
				pca <- prcomp((x[diffRows[rowsForPCA],which(chr==1)]-pmatMeans[rowsForPCA])/apply(x[diffRows[rowsForPCA],which(chr==1)],MARGIN=1,sd,na.rm=TRUE),na.action="omit")
				pc.cors <- apply(x[diffRows[rowsForCor],which(chr==1)],MARGIN=1,function(y)cor(y[!is.na(y)],pca$rotation[!is.na(y),1],method="spearman"))
				seedRow <- rowsForCor[which.max(abs(pc.cors))][1]
				if(is.na(seedRow)) seedRow <- NULL
				if(!length(seedRow)==1) score <- 0
				if(length(seedRow)==1){
					rowsForCor <- rowsForCor[which(apply(x[diffRows[rowsForCor],which(chr==1 & !is.na(x[diffRows[seedRow],]))],MARGIN=1,function(y)sum(!is.na(y)))>2)]
					if(length(rowsForCor)>1){
						cors <- apply(x[diffRows[rowsForCor],which(chr==1)],MARGIN=1,function(y)cor.test(y[which(!is.na(y) & !is.na(x[diffRows[seedRow],which(chr==1)]))],x[diffRows[seedRow],which(chr==1)][which(!is.na(y) & !is.na(x[diffRows[seedRow],which(chr==1)]))],method="spearman"))
						cor.features <- which(unlist(lapply(cors,function(y)y$p.value))<fitnessArgs$alpha & abs(unlist(lapply(cors,function(y)y$estimate)))>fitnessArgs$rho)
						cor.score <- sum(unlist(lapply(cors[cor.features],function(y)-log(y$p.value))))*sum(chr)
					}
				}
			}
			useCor <- cor.score > allhigh.score
			score <- ifelse(useCor,cor.score,allhigh.score)
			survFeatures <- c(allhigh.rows,alllow.rows)
			if(useCor) survFeatures <- cor.features
			if(length(survFeatures)>1){
				surv.score <- 0
				all.cors <- apply(x[diffRows[survFeatures],which(chr==0)],MARGIN=2,function(y)ifelse(length(which(!is.na(y) & !is.na(x[diffRows[survFeatures],which(chr==1)[1]])))>1,cor(x=y[which(!is.na(y) & !is.na(x[diffRows[survFeatures],which(chr==1)[1]]))],y=x[diffRows[survFeatures],which(chr==1)[1]][which(!is.na(y) & !is.na(x[diffRows[survFeatures],which(chr==1)[1]]))]),2))
				colsForSurv <- order(abs(all.cors),decreasing=FALSE)[c(1:min(c(sum(chr),sum(1-chr))))]
				if(sum(!is.na(fitnessArgs$surv[colsForSurv]))>1 & sum(!is.na(fitnessArgs$surv[which(chr==1)]))>1) surv.score <- -log(1-pchisq(survdiff(fitnessArgs$surv[c(which(chr==1),which(chr==0)[colsForSurv])] ~ c(rep(1,sum(chr)),rep(0,length(colsForSurv))))$chisq,df=1))
				score <- surv.score*score
			}
                }
			

		if(is.na(score)) score <- 0
                score
        }


featureSelection.dysregSurv <- function(cols){
                score <- 0
                if(length(cols)>1){
			pmatMeans <- rowMeans(x[diffRows,cols],na.rm=TRUE)
			pmatMeans <- (pmatMeans-row.mins[diffRows])/(row.maxes[diffRows]-row.mins[diffRows])

			allhigh.rows <- which(pmatMeans>fitnessArgs$consistency)
			alllow.rows <- which(1-pmatMeans<(1-fitnessArgs$consistency))
			allhigh.score <- (sum(pmatMeans[allhigh.rows])+sum(1-pmatMeans[alllow.rows]))*length(cols)

			rowsForCor <- intersect(which(pmatMeans<fitnessArgs$consistency),which(pmatMeans>(1-fitnessArgs$consistency)))
			rowsForCor <- rowsForCor[which(apply(x[diffRows[rowsForCor],cols],MARGIN=1,function(y)sum(!is.na(y)))>2)]
			rowsForPCA <- rowsForCor[which(apply(x[diffRows[rowsForCor],cols],MARGIN=1,function(y)sum(is.na(y)))==0)]
			cor.score <- 0
			if(length(rowsForPCA)>1){
				pca <- prcomp((x[diffRows[rowsForPCA],cols]-pmatMeans[rowsForPCA])/apply(x[diffRows[rowsForPCA],cols],MARGIN=1,sd,na.rm=TRUE),na.action="omit")
				pc.cors <- apply(x[diffRows[rowsForCor],cols],MARGIN=1,function(y)cor(y[!is.na(y)],pca$rotation[!is.na(y),1],method="spearman"))
				seedRow <- rowsForCor[which.max(abs(pc.cors))][1]
				if(is.na(seedRow)) seedRow <- NULL
				if(!length(seedRow)==1) score <- 0
				if(length(seedRow)==1){
					rowsForCor <- rowsForCor[which(apply(x[diffRows[rowsForCor],cols[which(!is.na(x[diffRows[seedRow],cols]))]],MARGIN=1,function(y)sum(!is.na(y)))>2)]
					if(length(rowsForCor)>1){
						cors <- apply(x[diffRows[rowsForCor],cols],MARGIN=1,function(y)cor.test(y[which(!is.na(y) & !is.na(x[diffRows[seedRow],cols]))],x[diffRows[seedRow],cols][which(!is.na(y) & !is.na(x[diffRows[seedRow],cols]))],method="spearman"))
						cor.adj.p <- p.adjust(unlist(lapply(cors,function(y)max(c(2e-16,y$p.value)))),method="BH")
						cor.features <- which(cor.adj.p<fitnessArgs$alpha & abs(unlist(lapply(cors,function(y)y$estimate)))>fitnessArgs$rho)
						cor.score <- sum(-log(cor.adj.p[cor.features]))*length(cols)
						cor.features <- rowsForCor[cor.features]
					}
				}
			}
			useCor <- cor.score > allhigh.score
			score <- ifelse(useCor,cor.score,allhigh.score)
			survFeatures <- c(allhigh.rows,alllow.rows)
			if(useCor) survFeatures <- cor.features
			if(length(survFeatures)>1){
				surv.score <- 0
				all.cors <- apply(x[diffRows[survFeatures],setdiff(c(1:ncol(x)),cols)],MARGIN=2,function(y)ifelse(length(which(!is.na(y) & !is.na(x[diffRows[survFeatures],cols[1]])))>1,cor(x=y[which(!is.na(y) & !is.na(x[diffRows[survFeatures],cols[1]]))],y=x[diffRows[survFeatures],cols[1]][which(!is.na(y) & !is.na(x[diffRows[survFeatures],cols[1]]))]),2))
				colsForSurv <- order(abs(all.cors),decreasing=FALSE)[c(1:min(c(length(cols),length(setdiff(c(1:ncol(x)),cols)))))]
				if(sum(!is.na(fitnessArgs$surv[colsForSurv]))>1 & sum(!is.na(fitnessArgs$surv[cols]))>1) surv.score <- -log(1-pchisq(survdiff(fitnessArgs$surv[c(cols,setdiff(c(1:ncol(x)),cols)[colsForSurv])] ~ c(rep(1,length(cols)),rep(0,length(colsForSurv))))$chisq,df=1))
				score <- surv.score*score
			}
                }
		features <- diffRows[c(allhigh.rows,alllow.rows)]
		if(cor.score > allhigh.score) features <- diffRows[cor.features]
		if(score > max(c(cor.score,allhigh.score))) features <- diffRows[survFeatures]
		features
        }
