# Supplementary material for: A framework for generalized subspace pattern mining in high-dimensional datasets
Source: BMC Bioinformatics. 2014 Nov 21;15(1):355. doi: 10.1186/s12859-014-0355-5 (PMC4247685; doi:10.1186/s12859-014-0355-5)
Supplement: Additional file 2 — Table S2. List of Illumina HumanMethylation array probe identifiers for the 14,382 CpG sites identified in the DNA methylation dysregulation bicluster. [file 12859_2014_355_MOESM2_ESM.txt]

cg00007981
cg00008493
cg00008713
cg00009407
cg00011459
cg00012199
cg00012386
cg00012792
cg00013618
cg00014085
cg00019495
cg00020533
cg00021527
cg00024396
cg00024812
cg00025138
cg00029826
cg00032227
cg00033516
cg00035623
cg00037763
cg00037940
cg00040861
cg00043004
cg00044245
cg00047469
cg00049986
cg00050312
cg00051979
cg00053292
cg00053647
cg00054706
cg00056767
cg00059424
cg00059740
cg00060762
cg00060882
cg00061059
cg00065385
cg00065408
cg00066153
cg00069261
cg00072216
cg00076645
cg00078194
cg00078867
cg00079563
cg00080012
cg00081935
cg00083720
cg00083937
cg00089071
cg00093177
cg00094851
cg00095674
cg00097536
cg00098239
cg00099550
cg00103783
cg00105470
cg00107632
cg00109274
cg00113951
cg00115714
cg00116234
cg00116838
cg00119079
cg00121158
cg00123035
cg00126034
cg00128560
cg00128654
cg00128877
cg00129774
cg00131121
cg00131557
cg00132141
cg00133909
cg00134539
cg00136105
cg00143998
cg00149659
cg00151607
cg00155167
cg00155485
cg00155609
cg00156216
cg00156744
cg00158308
cg00162401
cg00164041
cg00164898
cg00165981
cg00167504
cg00168082
cg00171126
cg00171161
cg00176879
cg00177013
cg00177698
cg00177923
cg00178790
cg00180012
cg00182461
cg00183916
cg00184884
cg00184893
cg00185103
cg00185839
cg00186141
cg00186954
cg00197381
cg00197641
cg00200063
cg00202702
cg00206052
cg00207534
cg00209951
cg00210842
cg00211661
cg00212549
cg00213331
cg00214346
cg00214855
cg00215066
cg00216361
cg00216758
cg00223186
cg00223950
cg00224234
cg00224508
cg00228799
cg00230271
cg00230368
cg00231920
cg00236832
cg00239071
cg00239685
cg00240312
cg00240432
cg00241355
cg00247489
cg00253200
cg00256074
cg00256166
cg00256281
cg00261552
cg00261781
cg00262415
cg00265415
cg00265490
cg00268009
cg00268338
cg00269115
cg00274399
cg00275232
cg00276797
cg00282683
cg00283535
cg00288562
cg00290506
cg00291877
cg00292662
cg00293409
cg00295206
cg00295325
cg00302793
cg00303548
cg00304278
cg00308133
cg00309056
cg00309204
cg00312919
cg00314943
cg00315936
cg00317680
cg00318865
cg00319761
cg00320243
cg00321065
cg00324733
cg00327185
cg00327483
cg00331433
cg00332745
cg00334507
cg00336605
cg00338893
cg00342530
cg00343092
cg00344358
cg00346145
cg00347729
cg00350702
cg00351011
cg00353953
cg00354572
cg00355802
cg00359325
cg00359973
cg00364344
cg00364814
cg00367281
cg00367438
cg00368415
cg00371195
cg00374717
cg00375964
cg00380464
cg00381076
cg00382515
cg00382991
cg00387170
cg00393585
cg00396163
cg00397740
cg00400263
cg00402366
cg00405070
cg00405568
cg00410419
cg00410898
cg00412805
cg00415494
cg00415978
cg00417297
cg00419564
cg00420568
cg00420715
cg00424946
cg00425792
cg00426056
cg00426963
cg00427635
cg00432979
cg00433406
cg00435408
cg00436301
cg00441382
cg00443307
cg00445824
cg00446235
cg00449941
cg00453193
cg00462311
cg00463848
cg00464269
cg00465846
cg00469635
cg00472814
cg00475955
cg00476577
cg00476580
cg00479269
cg00480209
cg00480356
cg00483154
cg00485296
cg00485380
cg00487159
cg00488718
cg00491839
cg00493400
cg00495415
cg00495442
cg00496170
cg00497251
cg00498604
cg00499599
cg00500400
cg00502442
cg00504595
cg00510956
cg00511475
cg00512374
cg00513220
cg00513467
cg00514895
cg00515905
cg00518989
cg00519627
cg00520708
cg00521434
cg00521598
cg00522034
cg00522316
cg00524288
cg00528052
cg00528967
cg00532890
cg00539322
cg00539716
cg00540544
cg00542846
cg00544557
cg00547018
cg00547829
cg00548060
cg00554702
cg00559473
cg00560119
cg00563229
cg00566759
cg00567479
cg00567749
cg00568128
cg00568792
cg00569620
cg00571634
cg00572797
cg00573606
cg00575744
cg00577167
cg00578575
cg00579393
cg00581156
cg00582628
cg00584022
cg00585846
cg00586909
cg00587613
cg00594118
cg00594952
cg00598858
cg00600684
cg00601486
cg00602891
cg00605270
cg00609097
cg00611397
cg00612467
cg00613255
cg00615377
cg00615915
cg00616129
cg00616369
cg00617305
cg00620629
cg00622677
cg00625653
cg00627286
cg00629217
cg00630249
cg00630583
cg00631230
cg00633969
cg00635481
cg00636639
cg00642303
cg00645922
cg00646492
cg00648153
cg00650762
cg00650876
cg00653387
cg00655307
cg00657095
cg00657582
cg00659953
cg00661202
cg00665395
cg00666446
cg00669623
cg00669856
cg00671161
cg00672638
cg00676660
cg00677811
cg00679556
cg00679738
cg00682653
cg00685836
cg00686022
cg00686623
cg00688421
cg00691625
cg00692549
cg00695416
cg00696900
cg00702729
cg00704310
cg00704909
cg00707317
cg00708642
cg00711916
cg00712898
cg00717862
cg00718440
cg00718748
cg00720072
cg00720137
cg00720723
cg00722300
cg00724662
cg00725143
cg00728317
cg00728602
cg00729541
cg00731459
cg00733682
cg00734993
cg00736326
cg00737514
cg00743372
cg00745543
cg00745735
cg00746083
cg00746130
cg00746981
cg00751288
cg00755043
cg00756058
cg00757952
cg00761755
cg00762512
cg00763679
cg00763889
cg00766729
cg00766889
cg00769470
cg00769520
cg00770279
cg00770871
cg00777555
cg00782174
cg00782854
cg00783759
cg00784357
cg00791249
cg00792687
cg00792740
cg00793774
cg00795268
cg00796728
cg00798206
cg00804048
cg00808492
cg00810473
cg00810495
cg00811081
cg00812502
cg00815440
cg00815583
cg00815605
cg00818693
cg00818872
cg00819696
cg00821764
cg00822607
cg00824109
cg00825031
cg00826384
cg00827369
cg00828602
cg00830393
cg00831028
cg00832517
cg00833393
cg00834958
cg00836605
cg00838150
cg00839802
cg00840403
cg00841581
cg00842351
cg00848394
cg00848397
cg00849368
cg00854637
cg00854995
cg00856375
cg00858899
cg00859193
cg00861635
cg00862770
cg00864867
cg00870662
cg00873037
cg00873937
cg00876704
cg00877964
cg00881086
cg00881370
cg00882451
cg00882832
cg00884529
cg00885506
cg00887101
cg00887547
cg00887700
cg00888561
cg00890257
cg00892798
cg00893242
cg00893636
cg00893987
cg00899086
cg00899641
cg00901493
cg00901652
cg00901683
cg00901704
cg00901766
cg00902195
cg00903242
cg00903375
cg00904483
cg00904574
cg00905170
cg00906183
cg00908551
cg00911873
cg00912942
cg00915206
cg00915289
cg00916199
cg00917893
cg00918794
cg00922727
cg00930078
cg00935364
cg00935388
cg00936626
cg00940278
cg00940891
cg00943909
cg00943950
cg00945507
cg00945862
cg00947275
cg00949554
cg00950418
cg00950621
cg00953277
cg00954003
cg00954566
cg00955230
cg00955451
cg00958560
cg00962799
cg00970325
cg00970385
cg00971396
cg00973286
cg00973334
cg00974864
cg00977690
cg00979348
cg00984602
cg00995152
cg00995520
cg01001286
cg01015871
cg01017147
cg01021485
cg01026744
cg01027739
cg01031400
cg01033938
cg01036012
cg01036148
cg01036779
cg01037108
cg01040062
cg01040850
cg01041367
cg01043831
cg01044662
cg01044722
cg01045423
cg01046174
cg01047414
cg01048931
cg01055695
cg01056568
cg01062029
cg01063524
cg01063813
cg01064307
cg01064957
cg01065920
cg01074640
cg01078276
cg01078689
cg01081263
cg01086895
cg01087382
cg01087710
cg01090445
cg01092561
cg01095482
cg01095590
cg01100796
cg01103730
cg01103836
cg01106788
cg01107031
cg01110312
cg01112778
cg01116966
cg01120165
cg01120308
cg01124420
cg01126560
cg01129847
cg01130192
cg01131735
cg01134491
cg01136458
cg01137065
cg01137532
cg01137708
cg01138020
cg01139059
cg01140782
cg01141769
cg01144286
cg01145389
cg01145396
cg01146980
cg01148741
cg01150454
cg01152019
cg01154193
cg01154537
cg01155039
cg01160766
cg01161216
cg01161597
cg01161611
cg01166674
cg01169778
cg01171588
cg01172484
cg01172656
cg01173186
cg01173291
cg01176271
cg01177524
cg01177956
cg01182697
cg01182873
cg01184449
cg01185754
cg01186777
cg01190915
cg01191395
cg01192952
cg01193293
cg01195014
cg01195053
cg01195127
cg01197831
cg01199721
cg01200177
cg01204439
cg01204985
cg01206472
cg01206970
cg01216369
cg01220033
cg01221484
cg01221637
cg01226811
cg01226883
cg01227519
cg01228667
cg01234133
cg01240931
cg01242619
cg01243790
cg01244871
cg01245595
cg01245656
cg01246254
cg01248426
cg01249910
cg01252496
cg01253107
cg01253545
cg01254459
cg01254505
cg01260219
cg01261503
cg01261535
cg01262913
cg01263716
cg01269795
cg01272601
cg01273150
cg01275830
cg01278291
cg01278696
cg01281904
cg01282074
cg01283289
cg01284619
cg01288089
cg01288598
cg01293143
cg01295203
cg01297972
cg01299496
cg01301664
cg01305625
cg01306510
cg01307730
cg01308501
cg01309671
cg01311051
cg01313514
cg01313949
cg01313966
cg01316516
cg01316789
cg01316819
cg01318557
cg01320040
cg01320361
cg01321151
cg01322079
cg01322134
cg01325515
cg01328164
cg01333011
cg01333131
cg01333788
cg01337047
cg01340005
cg01344171
cg01344518
cg01346152
cg01348086
cg01348757
cg01352108
cg01354473
cg01357116
cg01357263
cg01359534
cg01360325
cg01361446
cg01362183
cg01366419
cg01369413
cg01369850
cg01371258
cg01371477
cg01372605
cg01372689
cg01373706
cg01375994
cg01381846
cg01386493
cg01390445
cg01399317
cg01400401
cg01401376
cg01402255
cg01403114
cg01407341
cg01408383
cg01408558
cg01410472
cg01411954
cg01412445
cg01413516
cg01414934
cg01418124
cg01419479
cg01419675
cg01420388
cg01421985
cg01427567
cg01428361
cg01428678
cg01429181
cg01430430
cg01431114
cg01437411
cg01438829
cg01441777
cg01442481
cg01442799
cg01442833
cg01443452
cg01446393
cg01446692
cg01446983
cg01447420
cg01447498
cg01449415
cg01454004
cg01457080
cg01459162
cg01459955
cg01460479
cg01461641
cg01462829
cg01464985
cg01465325
cg01465620
cg01465641
cg01466020
cg01466075
cg01468621
cg01468868
cg01469547
cg01472101
cg01476044
cg01479232
cg01481441
cg01482279
cg01484156
cg01485645
cg01485998
cg01488147
cg01489608
cg01490535
cg01491225
cg01491540
cg01492649
cg01494593
cg01495509
cg01497576
cg01498098
cg01500140
cg01500421
cg01500567
cg01505176
cg01507173
cg01510051
cg01512854
cg01513611
cg01514487
cg01515426
cg01517728
cg01520924
cg01522194
cg01526089
cg01530101
cg01532080
cg01533387
cg01535453
cg01536980
cg01538982
cg01541443
cg01545079
cg01546563
cg01555431
cg01556075
cg01557297
cg01557989
cg01567482
cg01568736
cg01573562
cg01581111
cg01584473
cg01585703
cg01589580
cg01594262
cg01594915
cg01600189
cg01601573
cg01607495
cg01610488
cg01612158
cg01615704
cg01618083
cg01618851
cg01620308
cg01625242
cg01626197
cg01626227
cg01628803
cg01630869
cg01632825
cg01636591
cg01637734
cg01638735
cg01639034
cg01639256
cg01643624
cg01644850
cg01646665
cg01651364
cg01651593
cg01651821
cg01653445
cg01654582
cg01657207
cg01657380
cg01657408
cg01663469
cg01663570
cg01664666
cg01665633
cg01667384
cg01668126
cg01669948
cg01671881
cg01678091
cg01678321
cg01683883
cg01687051
cg01692572
cg01692815
cg01693108
cg01693350
cg01703884
cg01704534
cg01705458
cg01708964
cg01714513
cg01714932
cg01716061
cg01717150
cg01720228
cg01722450
cg01723464
cg01723747
cg01725199
cg01726767
cg01726775
cg01727899
cg01731685
cg01732037
cg01733599
cg01733783
cg01735903
cg01737532
cg01739167
cg01743008
cg01743370
cg01745448
cg01745510
cg01745657
cg01753375
cg01753595
cg01758870
cg01762581
cg01765461
cg01767116
cg01769037
cg01770232
cg01772980
cg01773061
cg01773854
cg01775414
cg01777397
cg01780107
cg01781266
cg01782486
cg01782487
cg01783386
cg01784199
cg01785060
cg01785568
cg01787047
cg01794265
cg01795122
cg01795161
cg01797527
cg01798443
cg01801174
cg01802635
cg01802653
cg01803059
cg01803238
cg01804429
cg01805282
cg01805540
cg01806928
cg01808090
cg01808130
cg01809579
cg01813965
cg01817029
cg01817393
cg01820777
cg01824804
cg01830294
cg01835489
cg01837574
cg01837719
cg01839464
cg01843018
cg01846065
cg01848594
cg01849789
cg01851385
cg01851399
cg01853981
cg01856970
cg01861509
cg01862366
cg01866162
cg01866521
cg01868559
cg01871963
cg01872771
cg01873645
cg01875775
cg01876612
cg01879488
cg01880569
cg01881255
cg01882150
cg01882179
cg01885202
cg01887353
cg01888601
cg01892689
cg01899253
cg01906717
cg01909378
cg01909487
cg01909833
cg01910452
cg01910481
cg01917648
cg01918706
cg01919488
cg01920829
cg01924619
cg01924993
cg01926595
cg01928902
cg01929065
cg01929105
cg01930621
cg01931893
cg01932215
cg01934790
cg01934797
cg01936124
cg01936270
cg01938354
cg01939428
cg01939479
cg01939681
cg01940867
cg01940974
cg01942127
cg01943185
cg01944444
cg01946401
cg01946574
cg01947224
cg01951308
cg01952458
cg01954353
cg01956781
cg01958189
cg01958916
cg01959004
cg01959848
cg01965939
cg01968178
cg01968793
cg01980222
cg01980637
cg01982833
cg01985396
cg01986577
cg01988129
cg01991150
cg01991383
cg01992081
cg01993576
cg01994513
cg01994779
cg01995513
cg01998146
cg01999333
cg02000005
cg02004156
cg02005336
cg02005375
cg02005755
cg02007463
cg02008154
cg02008416
cg02010852
cg02017155
cg02019333
cg02022375
cg02025407
cg02026235
cg02027010
cg02029926
cg02032115
cg02033116
cg02037013
cg02039171
cg02040734
cg02043070
cg02044879
cg02045085
cg02046017
cg02046532
cg02047577
cg02049180
cg02053171
cg02055963
cg02060618
cg02060698
cg02061229
cg02062650
cg02065387
cg02066681
cg02067021
cg02071074
cg02077702
cg02077793
cg02089348
cg02091100
cg02094237
cg02096633
cg02096656
cg02097420
cg02100629
cg02100848
cg02101486
cg02102644
cg02104644
cg02105856
cg02111587
cg02113971
cg02115041
cg02119229
cg02121427
cg02126424
cg02126638
cg02126753
cg02128567
cg02130905
cg02141570
cg02144933
cg02149446
cg02153528
cg02153871
cg02154186
cg02157083
cg02157306
cg02159896
cg02160826
cg02162069
cg02162412
cg02162950
cg02164386
cg02165720
cg02166532
cg02169098
cg02169430
cg02170525
cg02173484
cg02175035
cg02175308
cg02178898
cg02184413
cg02186298
cg02186966
cg02187914
cg02192520
cg02196655
cg02196805
cg02198044
cg02198582
cg02200132
cg02200584
cg02201963
cg02205962
cg02207610
cg02212280
cg02212836
cg02214188
cg02215538
cg02217159
cg02224164
cg02226939
cg02228185
cg02229516
cg02229946
cg02233558
cg02233559
cg02237119
cg02237186
cg02238747
cg02238826
cg02239021
cg02239082
cg02240622
cg02241259
cg02245378
cg02246665
cg02246968
cg02248486
cg02250594
cg02250787
cg02250992
cg02252907
cg02254461
cg02257405
cg02260587
cg02264284
cg02265318
cg02268424
cg02271621
cg02273078
cg02275359
cg02275989
cg02276793
cg02277509
cg02278071
cg02278165
cg02279071
cg02282237
cg02284188
cg02284889
cg02285477
cg02286642
cg02288165
cg02290509
cg02293044
cg02298612
cg02299279
cg02300906
cg02301754
cg02301815
cg02303361
cg02304930
cg02309273
cg02311163
cg02314308
cg02316718
cg02317907
cg02320454
cg02321871
cg02322621
cg02322989
cg02324920
cg02334775
cg02335804
cg02336128
cg02337166
cg02337447
cg02342494
cg02344078
cg02344201
cg02345317
cg02351381
cg02352653
cg02357725
cg02358761
cg02358804
cg02360616
cg02360776
cg02360836
cg02361363
cg02361557
cg02364642
cg02366059
cg02374486
cg02376163
cg02376703
cg02385474
cg02385791
cg02387679
cg02388150
cg02391387
cg02397720
cg02398725
cg02401978
cg02403232
cg02404636
cg02404843
cg02407785
cg02409351
cg02412050
cg02413850
cg02417408
cg02420102
cg02421543
cg02422627
cg02423618
cg02425732
cg02426410
cg02428100
cg02431687
cg02431964
cg02433671
cg02435593
cg02437376
cg02440177
cg02441647
cg02442161
cg02443089
cg02447314
cg02449978
cg02450959
cg02452985
cg02453591
cg02457752
cg02460120
cg02470959
cg02477931
cg02479196
cg02479575
cg02480835
cg02493771
cg02494117
cg02496295
cg02498063
cg02499249
cg02501779
cg02501984
cg02503850
cg02503970
cg02504465
cg02505689
cg02506908
cg02508567
cg02512226
cg02512860
cg02513045
cg02515725
cg02516189
cg02516388
cg02517489
cg02518339
cg02519218
cg02523617
cg02528468
cg02533173
cg02533993
cg02537838
cg02537909
cg02540157
cg02545106
cg02545192
cg02547138
cg02547439
cg02549418
cg02549424
cg02549910
cg02550200
cg02553486
cg02554810
cg02555579
cg02564523
cg02564733
cg02566518
cg02567144
cg02569333
cg02569613
cg02571905
cg02577849
cg02579133
cg02580195
cg02582608
cg02582754
cg02583151
cg02593766
cg02595263
cg02597128
cg02600394
cg02601403
cg02602411
cg02602864
cg02603366
cg02603784
cg02604290
cg02605634
cg02611419
cg02612026
cg02613386
cg02614187
cg02614818
cg02617361
cg02620013
cg02620470
cg02624705
cg02626929
cg02628202
cg02628930
cg02629761
cg02630105
cg02630207
cg02630694
cg02631622
cg02631906
cg02632166
cg02635407
cg02635865
cg02639007
cg02640558
cg02641560
cg02641676
cg02643667
cg02646854
cg02647265
cg02649608
cg02657360
cg02657438
cg02658214
cg02659232
cg02665570
cg02668581
cg02668984
cg02671171
cg02671806
cg02674804
cg02675652
cg02679745
cg02681442
cg02683985
cg02686769
cg02690554
cg02691091
cg02693857
cg02694395
cg02699167
cg02699645
cg02702510
cg02704907
cg02705666
cg02706881
cg02709261
cg02712845
cg02712878
cg02715140
cg02717570
cg02718531
cg02718563
cg02719245
cg02720618
cg02723533
cg02727423
cg02729303
cg02729352
cg02732134
cg02732509
cg02733650
cg02735133
cg02735486
cg02738763
cg02740128
cg02740947
cg02741744
cg02742971
cg02748427
cg02749825
cg02755455
cg02755525
cg02756614
cg02756845
cg02760007
cg02764611
cg02764897
cg02765328
cg02765820
cg02774160
cg02774439
cg02775617
cg02780295
cg02780849
cg02786019
cg02786378
cg02788102
cg02789485
cg02793099
cg02794695
cg02795624
cg02801485
cg02804166
cg02805028
cg02807450
cg02809263
cg02810134
cg02811755
cg02815516
cg02818322
cg02822723
cg02823866
cg02825709
cg02829654
cg02831393
cg02831604
cg02838492
cg02838877
cg02840794
cg02841886
cg02844051
cg02844545
cg02844629
cg02847216
cg02847500
cg02850329
cg02860342
cg02860543
cg02861781
cg02862153
cg02862362
cg02862835
cg02863237
cg02863842
cg02865818
cg02867079
cg02870945
cg02875404
cg02876062
cg02879662
cg02883230
cg02885771
cg02888247
cg02889982
cg02899723
cg02899772
cg02900980
cg02901122
cg02901679
cg02902770
cg02904365
cg02905245
cg02905881
cg02906238
cg02906939
cg02909042
cg02912041
cg02913364
cg02914379
cg02915261
cg02915837
cg02916816
cg02917064
cg02917381
cg02917772
cg02919422
cg02921068
cg02921257
cg02932167
cg02932669
cg02936468
cg02936740
cg02936872
cg02937060
cg02937102
cg02937479
cg02940164
cg02941816
cg02942159
cg02945019
cg02946754
cg02947222
cg02947253
cg02951021
cg02953306
cg02956093
cg02956481
cg02957086
cg02959669
cg02961200
cg02962299
cg02962602
cg02964389
cg02966851
cg02968557
cg02972551
cg02973263
cg02973883
cg02973971
cg02975142
cg02975259
cg02976574
cg02982734
cg02983451
cg02989940
cg02990567
cg02992632
cg02994956
cg02994974
cg02995130
cg02995853
cg03000846
cg03003256
cg03005055
cg03005261
cg03007010
cg03007571
cg03011500
cg03012280
cg03017946
cg03020271
cg03022541
cg03025569
cg03026462
cg03027037
cg03028472
cg03030757
cg03032025
cg03036064
cg03037266
cg03038003
cg03038672
cg03041841
cg03042149
cg03046445
cg03050522
cg03055440
cg03056007
cg03057808
cg03059018
cg03059528
cg03060925
cg03063797
cg03064067
cg03064241
cg03064400
cg03065202
cg03065661
cg03066138
cg03067226
cg03070194
cg03072102
cg03073814
cg03075662
cg03076324
cg03076871
cg03077062
cg03077836
cg03079549
cg03079681
cg03080344
cg03085312
cg03085377
cg03085637
cg03086857
cg03096975
cg03097995
cg03099771
cg03100040
cg03103192
cg03104936
cg03108701
cg03109701
cg03112433
cg03112869
cg03113824
cg03114244
cg03115649
cg03116238
cg03117949
cg03122511
cg03126490
cg03127543
cg03129910
cg03133269
cg03135127
cg03136712
cg03139377
cg03140096
cg03140978
cg03143365
cg03143849
cg03144206
cg03147542
cg03147990
cg03149130
cg03152385
cg03152785
cg03154500
cg03155724
cg03157149
cg03157806
cg03158400
cg03159329
cg03160135
cg03160740
cg03161112
cg03163246
cg03164831
cg03165378
cg03165700
cg03166779
cg03167275
cg03167763
cg03167883
cg03169180
cg03171924
cg03173722
cg03176585
cg03177025
cg03177084
cg03179866
cg03190825
cg03192551
cg03196745
cg03201604
cg03202897
cg03205208
cg03212129
cg03214697
cg03217964
cg03221436
cg03221619
cg03221914
cg03223878
cg03224418
cg03227078
cg03229887
cg03234661
cg03240745
cg03242880
cg03243506
cg03243700
cg03243946
cg03245641
cg03245962
cg03247626
cg03251249
cg03257423
cg03258472
cg03259469
cg03264414
cg03270167
cg03270204
cg03271651
cg03272031
cg03273615
cg03274876
cg03275186
cg03276813
cg03277051
cg03277112
cg03278960
cg03279443
cg03283842
cg03286783
cg03287877
cg03289369
cg03291145
cg03292149
cg03292388
cg03293882
cg03294619
cg03296929
cg03298413
cg03301801
cg03302287
cg03305230
cg03309050
cg03309721
cg03309967
cg03310469
cg03311036
cg03316864
cg03317245
cg03320844
cg03322129
cg03322749
cg03330058
cg03330678
cg03332113
cg03332271
cg03332970
cg03334529
cg03340261
cg03347966
cg03349935
cg03349953
cg03354519
cg03355298
cg03355526
cg03359285
cg03359508
cg03361068
cg03363175
cg03363283
cg03365354
cg03365432
cg03365437
cg03366382
cg03366896
cg03367667
cg03369671
cg03370542
cg03371205
cg03371306
cg03373442
cg03373857
cg03375833
cg03379131
cg03381111
cg03382346
cg03382564
cg03382797
cg03383661
cg03384938
cg03386373
cg03386903
cg03387723
cg03388193
cg03389111
cg03391568
cg03395898
cg03399459
cg03399971
cg03400060
cg03402775
cg03402876
cg03404502
cg03406535
cg03410718
cg03411288
cg03415518
cg03417466
cg03418289
cg03421300
cg03421687
cg03423524
cg03425110
cg03427564
cg03427831
cg03428000
cg03429582
cg03430067
cg03430998
cg03431064
cg03438515
cg03440267
cg03440846
cg03443922
cg03445474
cg03445896
cg03451296
cg03453449
cg03454353
cg03455024
cg03458191
cg03462055
cg03464416
cg03468463
cg03469054
cg03469158
cg03473294
cg03473518
cg03474731
cg03475420
cg03476195
cg03476370
cg03478689
cg03482087
cg03483654
cg03486540
cg03490200
cg03491181
cg03491478
cg03493069
cg03494005
cg03496289
cg03498559
cg03499052
cg03503295
cg03506489
cg03506684
cg03513163
cg03513363
cg03518503
cg03519303
cg03521113
cg03521347
cg03522063
cg03522216
cg03522910
cg03524308
cg03528946
cg03529436
cg03530967
cg03531512
cg03533858
cg03536003
cg03538345
cg03543593
cg03547797
cg03547924
cg03548857
cg03549127
cg03550002
cg03552103
cg03556497
cg03557698
cg03560597
cg03561565
cg03564506
cg03567830
cg03568064
cg03569637
cg03570976
cg03573747
cg03574115
cg03578041
cg03580247
cg03582451
cg03583857
cg03586879
cg03588357
cg03589001
cg03591594
cg03597525
cg03599338
cg03600318
cg03605339
cg03608577
cg03608974
cg03609102
cg03611555
cg03614513
cg03614664
cg03616357
cg03619472
cg03620376
cg03621001
cg03625911
cg03626672
cg03633120
cg03634982
cg03634997
cg03642357
cg03642518
cg03643709
cg03644378
cg03648823
cg03658707
cg03662459
cg03663215
cg03664992
cg03668539
cg03670238
cg03673687
cg03679305
cg03682712
cg03682823
cg03684977
cg03686067
cg03688818
cg03691812
cg03697316
cg03698393
cg03699904
cg03700308
cg03700462
cg03704031
cg03704393
cg03705396
cg03708463
cg03712038
cg03712239
cg03712708
cg03713346
cg03714397
cg03716942
cg03718026
cg03718539
cg03721967
cg03723845
cg03724445
cg03724882
cg03732056
cg03734660
cg03734783
cg03734874
cg03735049
cg03737135
cg03740216
cg03742003
cg03742214
cg03742272
cg03743584
cg03750407
cg03751799
cg03752628
cg03752689
cg03755123
cg03760483
cg03760705
cg03763616
cg03764506
cg03770147
cg03775123
cg03775246
cg03776060
cg03776464
cg03777459
cg03780486
cg03780733
cg03782453
cg03782727
cg03785807
cg03790787
cg03791917
cg03792653
cg03794550
cg03801144
cg03802231
cg03803009
cg03803589
cg03804985
cg03805364
cg03805442
cg03805684
cg03808835
cg03809891
cg03811411
cg03815350
cg03818682
cg03820909
cg03821311
cg03822011
cg03830408
cg03833566
cg03835158
cg03835296
cg03837750
cg03840259
cg03843852
cg03843978
cg03846288
cg03846767
cg03847636
cg03848675
cg03849074
cg03852570
cg03853151
cg03856450
cg03856786
cg03860400
cg03860466
cg03860890
cg03861428
cg03870261
cg03874886
cg03875195
cg03875678
cg03876618
cg03879730
cg03879902
cg03882305
cg03883519
cg03884783
cg03886110
cg03886898
cg03889226
cg03894103
cg03897136
cg03898365
cg03907174
cg03912013
cg03914397
cg03916421
cg03916787
cg03918304
cg03920233
cg03924115
cg03925809
cg03928182
cg03933322
cg03934354
cg03936963
cg03938043
cg03939688
cg03940103
cg03941108
cg03943509
cg03944089
cg03945021
cg03945800
cg03950009
cg03950654
cg03954150
cg03954587
cg03958426
cg03959079
cg03961189
cg03962522
cg03966406
cg03966541
cg03970351
cg03970609
cg03973663
cg03975345
cg03976567
cg03977657
cg03977782
cg03979162
cg03980304
cg03985657
cg03986640
cg03986968
cg03990551
cg03991512
cg03992069
cg03994908
cg03996465
cg03996793
cg03996822
cg04000821
cg04001668
cg04001842
cg04007936
cg04008455
cg04008901
cg04010530
cg04011872
cg04014889
cg04016326
cg04017769
cg04020816
cg04021421
cg04026012
cg04028573
cg04030848
cg04032226
cg04032566
cg04032871
cg04037228
cg04037952
cg04038932
cg04039225
cg04039397
cg04041960
cg04042106
cg04048218
cg04048249
cg04049033
cg04049800
cg04051458
cg04052038
cg04057053
cg04057106
cg04057858
cg04058169
cg04059714
cg04060275
cg04065065
cg04066242
cg04072323
cg04076481
cg04084172
cg04088433
cg04088650
cg04089739
cg04095468
cg04098585
cg04101379
cg04103514
cg04106190
cg04106641
cg04107037
cg04108240
cg04109220
cg04111761
cg04112019
cg04112431
cg04115602
cg04117338
cg04119538
cg04121771
cg04121983
cg04123507
cg04125208
cg04126335
cg04126866
cg04127255
cg04127303
cg04128563
cg04132607
cg04134624
cg04136480
cg04137037
cg04137128
cg04138756
cg04144788
cg04151683
cg04154812
cg04155026
cg04155793
cg04164824
cg04166304
cg04167054
cg04167867
cg04169469
cg04171565
cg04172348
cg04180460
cg04180953
cg04182865
cg04183425
cg04183933
cg04185037
cg04185861
cg04185893
cg04187545
cg04189838
cg04195127
cg04197051
cg04197195
cg04198824
cg04200192
cg04200765
cg04201347
cg04201526
cg04206644
cg04209631
cg04211818
cg04216597
cg04217178
cg04222374
cg04223442
cg04223844
cg04223956
cg04228553
cg04228628
cg04229238
cg04230869
cg04237003
cg04237663
cg04238548
cg04240200
cg04241572
cg04249586
cg04251363
cg04255048
cg04256470
cg04263186
cg04265576
cg04267184
cg04269351
cg04270274
cg04270788
cg04270835
cg04274487
cg04275881
cg04275985
cg04278702
cg04280119
cg04280397
cg04282422
cg04282622
cg04284814
cg04286043
cg04286933
cg04287191
cg04291079
cg04297329
cg04300115
cg04301375
cg04301614
cg04303269
cg04303901
cg04305913
cg04310489
cg04310824
cg04311964
cg04313552
cg04315264
cg04316754
cg04316770
cg04317031
cg04317366
cg04317399
cg04317543
cg04317940
cg04319097
cg04322134
cg04322978
cg04323187
cg04326040
cg04330449
cg04333463
cg04336379
cg04336572
cg04344997
cg04345475
cg04345908
cg04347447
cg04350610
cg04351979
cg04353483
cg04356968
cg04361527
cg04362655
cg04367351
cg04369341
cg04375683
cg04376312
cg04376617
cg04377282
cg04380513
cg04380669
cg04383274
cg04387658
cg04388983
cg04391540
cg04394101
cg04396791
cg04397441
cg04398275
cg04398282
cg04401436
cg04402021
cg04411625
cg04413148
cg04413397
cg04413986
cg04418752
cg04420907
cg04428453
cg04428853
cg04431054
cg04432009
cg04433306
cg04435377
cg04436474
cg04439215
cg04443324
cg04447123
cg04450876
cg04451988
cg04452095
cg04452713
cg04453065
cg04454050
cg04454951
cg04456238
cg04457051
cg04457794
cg04458548
cg04461705
cg04461802
cg04462209
cg04463638
cg04464446
cg04464465
cg04466253
cg04469303
cg04473302
cg04478795
cg04480914
cg04481779
cg04482110
cg04488758
cg04490714
cg04491089
cg04491443
cg04493740
cg04496615
cg04499325
cg04499381
cg04502814
cg04504095
cg04505023
cg04506546
cg04506628
cg04508649
cg04510262
cg04511195
cg04511534
cg04513422
cg04513669
cg04514981
cg04515001
cg04515567
cg04518106
cg04518155
cg04523589
cg04525773
cg04527363
cg04527918
cg04527989
cg04528819
cg04532229
cg04532952
cg04533291
cg04536922
cg04536998
cg04541078
cg04544154
cg04545516
cg04545708
cg04549333
cg04551925
cg04553232
cg04553559
cg04555836
cg04556854
cg04559909
cg04561804
cg04567009
cg04568580
cg04570669
cg04572898
cg04574442
cg04575343
cg04576203
cg04578090
cg04582843
cg04583874
cg04586023
cg04586563
cg04587829
cg04589904
cg04590978
cg04595372
cg04595835
cg04600076
cg04600406
cg04603031
cg04603184
cg04605667
cg04609859
cg04614339
cg04616963
cg04618607
cg04622802
cg04623168
cg04623837
cg04624659
cg04627663
cg04629204
cg04632683
cg04633384
cg04633513
cg04636194
cg04637372
cg04644624
cg04645049
cg04645174
cg04645342
cg04653021
cg04655481
cg04658354
cg04660234
cg04660698
cg04662451
cg04663194
cg04663487
cg04668164
cg04672450
cg04675937
cg04676561
cg04677163
cg04677227
cg04678793
cg04680304
cg04683119
cg04683240
cg04684516
cg04690289
cg04691540
cg04697562
cg04698187
cg04702490
cg04705866
cg04706338
cg04710641
cg04712018
cg04712892
cg04713521
cg04715462
cg04716261
cg04718342
cg04719491
cg04719766
cg04720358
cg04721883
cg04722168
cg04725234
cg04726200
cg04726446
cg04730731
cg04731091
cg04733302
cg04733989
cg04735745
cg04736140
cg04737319
cg04737405
cg04738091
cg04739149
cg04739485
cg04739570
cg04741636
cg04743650
cg04745698
cg04747510
cg04748010
cg04749104
cg04755031
cg04757093
cg04757428
cg04759439
cg04761824
cg04762213
cg04762346
cg04763192
cg04765277
cg04765422
cg04765675
cg04765929
cg04770504
cg04775502
cg04780126
cg04784672
cg04786857
cg04790129
cg04790829
cg04790874
cg04794887
cg04794901
cg04796162
cg04797323
cg04797496
cg04798095
cg04801003
cg04802221
cg04802801
cg04806409
cg04807655
cg04808672
cg04809136
cg04810997
cg04811526
cg04815626
cg04818845
cg04819539
cg04820387
cg04824341
cg04824716
cg04826422
cg04828892
cg04833050
cg04833152
cg04834572
cg04836786
cg04837071
cg04837322
cg04837997
cg04845063
cg04845144
cg04845579
cg04845628
cg04848046
cg04848452
cg04853151
cg04853383
cg04856043
cg04856203
cg04856689
cg04870470
cg04871004
cg04875162
cg04876451
cg04879235
cg04880063
cg04880762
cg04881903
cg04882894
cg04886198
cg04891836
cg04893119
cg04897683
cg04902405
cg04905829
cg04906538
cg04907257
cg04910299
cg04912278
cg04915566
cg04922810
cg04922833
cg04925864
cg04926244
cg04927982
cg04929736
cg04929865
cg04940515
cg04944936
cg04945541
cg04946916
cg04947157
cg04950711
cg04951204
cg04956382
cg04956511
cg04956790
cg04958389
cg04959788
cg04960271
cg04960652
cg04963951
cg04967538
cg04969808
cg04969878
cg04970352
cg04970994
cg04972545
cg04975920
cg04979933
cg04981492
cg04985144
cg04991337
cg04992673
cg04993257
cg04998282
cg04999036
cg04999691
cg05000446
cg05008406
cg05009249
cg05010058
cg05010623
cg05011018
cg05012785
cg05013695
cg05016953
cg05019001
cg05019152
cg05020203
cg05022306
cg05023116
cg05023691
cg05026186
cg05027081
cg05037688
cg05038053
cg05038977
cg05039054
cg05040447
cg05044994
cg05045383
cg05046097
cg05050341
cg05051316
cg05052633
cg05055150
cg05055720
cg05056120
cg05059825
cg05060602
cg05060662
cg05063104
cg05064181
cg05064352
cg05065037
cg05067286
cg05069385
cg05070690
cg05072008
cg05072951
cg05073035
cg05073845
cg05076631
cg05079794
cg05086993
cg05089059
cg05089968
cg05094216
cg05103623
cg05105069
cg05106502
cg05109049
cg05111110
cg05112299
cg05112986
cg05113558
cg05113908
cg05116896
cg05119831
cg05120641
cg05120715
cg05125838
cg05127924
cg05130485
cg05131524
cg05134796
cg05135156
cg05135288
cg05139924
cg05140736
cg05141400
cg05142115
cg05149586
cg05154390
cg05158538
cg05158615
cg05160935
cg05163057
cg05163071
cg05163348
cg05165580
cg05171367
cg05173789
cg05174079
cg05184394
cg05185584
cg05187322
cg05189291
cg05190718
cg05191071
cg05191792
cg05194726
cg05200311
cg05203877
cg05206661
cg05208153
cg05209463
cg05213296
cg05218490
cg05219900
cg05221167
cg05225390
cg05225996
cg05226008
cg05229898
cg05232067
cg05232889
cg05236037
cg05236474
cg05237543
cg05241571
cg05242945
cg05243909
cg05248781
cg05251000
cg05252264
cg05253327
cg05254049
cg05254747
cg05256043
cg05257479
cg05257610
cg05261289
cg05261299
cg05261824
cg05262335
cg05263682
cg05266460
cg05270634
cg05275231
cg05275752
cg05276137
cg05279707
cg05284582
cg05284724
cg05289701
cg05290904
cg05292376
cg05293407
cg05294095
cg05294243
cg05300132
cg05301102
cg05303448
cg05306006
cg05306176
cg05307923
cg05308484
cg05310071
cg05311623
cg05322222
cg05323436
cg05330360
cg05331214
cg05333568
cg05334239
cg05334253
cg05339305
cg05339472
cg05341670
cg05341878
cg05342835
cg05345286
cg05346899
cg05347567
cg05352541
cg05352668
cg05358404
cg05360265
cg05361373
cg05361811
cg05362669
cg05365525
cg05365670
cg05366401
cg05368089
cg05368942
cg05372736
cg05373276
cg05375800
cg05376895
cg05380570
cg05382123
cg05386606
cg05388361
cg05389024
cg05389183
cg05392265
cg05393484
cg05395196
cg05395995
cg05396987
cg05397738
cg05399360
cg05399553
cg05399697
cg05399707
cg05401645
cg05402265
cg05403071
cg05409038
cg05414225
cg05414338
cg05417950
cg05417985
cg05418487
cg05421555
cg05421673
cg05421688
cg05423257
cg05429895
cg05435853
cg05436658
cg05437059
cg05440289
cg05441133
cg05443740
cg05445326
cg05446471
cg05449414
cg05450995
cg05451974
cg05454446
cg05457411
cg05459203
cg05461841
cg05463705
cg05465755
cg05467167
cg05467918
cg05469695
cg05471297
cg05471775
cg05472874
cg05473175
cg05475028
cg05475904
cg05477024
cg05484458
cg05484920
cg05485060
cg05485062
cg05488632
cg05492270
cg05497107
cg05497616
cg05499853
cg05500015
cg05500074
cg05501357
cg05501584
cg05501682
cg05503412
cg05508067
cg05508084
cg05511517
cg05512756
cg05516832
cg05517572
cg05518543
cg05520656
cg05521696
cg05522288
cg05522383
cg05523254
cg05528918
cg05529097
cg05531055
cg05532892
cg05538387
cg05547993
cg05556210
cg05556717
cg05558390
cg05559445
cg05562327
cg05562817
cg05565537
cg05569220
cg05577173
cg05590257
cg05590294
cg05595345
cg05596294
cg05596756
cg05602212
cg05602615
cg05603623
cg05604720
cg05606799
cg05607401
cg05607472
cg05608188
cg05610379
cg05615150
cg05619712
cg05624196
cg05624932
cg05626013
cg05627103
cg05628549
cg05633152
cg05636175
cg05637892
cg05641961
cg05642698
cg05647859
cg05649009
cg05654163
cg05654164
cg05655041
cg05655556
cg05656364
cg05657520
cg05658858
cg05659947
cg05661333
cg05661838
cg05662500
cg05664072
cg05668720
cg05669980
cg05670275
cg05671350
cg05672265
cg05673087
cg05674036
cg05674444
cg05674944
cg05675373
cg05677402
cg05678938
cg05679521
cg05679613
cg05681757
cg05689121
cg05695927
cg05696092
cg05697976
cg05698069
cg05698090
cg05699592
cg05699806
cg05701114
cg05702737
cg05702952
cg05705366
cg05705583
cg05706061
cg05711886
cg05714479
cg05714729
cg05715287
cg05719902
cg05721199
cg05722552
cg05722918
cg05723825
cg05724065
cg05725452
cg05727959
cg05728656
cg05729093
cg05732130
cg05739825
cg05740244
cg05741384
cg05743054
cg05744229
cg05745457
cg05747424
cg05751148
cg05751159
cg05751979
cg05754631
cg05755354
cg05755779
cg05755837
cg05761971
cg05764061
cg05764607
cg05766425
cg05767404
cg05768141
cg05772663
cg05773628
cg05777319
cg05778847
cg05780616
cg05782975
cg05786601
cg05788437
cg05788526
cg05788638
cg05790038
cg05790999
cg05793077
cg05795313
cg05797656
cg05798972
cg05799317
cg05801648
cg05807444
cg05807768
cg05807991
cg05810550
cg05813084
cg05817232
cg05819268
cg05820087
cg05823029
cg05824432
cg05824484
cg05824762
cg05825950
cg05826823
cg05830416
cg05832487
cg05836145
cg05837075
cg05839235
cg05840031
cg05843800
cg05844583
cg05845178
cg05845357
cg05845503
cg05846716
cg05847038
cg05847778
cg05852416
cg05855071
cg05856884
cg05856931
cg05860890
cg05861661
cg05863612
cg05871136
cg05871607
cg05872485
cg05873268
cg05874450
cg05874478
cg05876083
cg05876094
cg05879334
cg05879919
cg05889321
cg05894797
cg05896682
cg05897048
cg05898102
cg05898524
cg05899618
cg05902852
cg05903630
cg05906362
cg05908775
cg05909475
cg05911610
cg05916196
cg05917963
cg05920090
cg05920720
cg05921207
cg05922057
cg05922591
cg05923103
cg05924583
cg05927017
cg05934874
cg05935584
cg05936800
cg05937453
cg05938285
cg05938725
cg05942574
cg05944800
cg05945622
cg05946081
cg05948654
cg05949173
cg05950276
cg05951646
cg05953394
cg05955301
cg05957518
cg05958582
cg05958659
cg05959392
cg05959508
cg05960806
cg05961595
cg05965188
cg05968233
cg05970790
cg05973262
cg05976074
cg05978187
cg05982504
cg05985767
cg05986149
cg05989429
cg05990214
cg05992340
cg05996238
cg05998244
cg05998426
cg05998983
cg06003187
cg06005644
cg06006444
cg06007645
cg06011292
cg06015218
cg06018072
cg06020352
cg06023257
cg06027949
cg06034822
cg06037693
cg06038049
cg06039392
cg06039624
cg06043114
cg06043190
cg06044900
cg06048156
cg06049972
cg06051311
cg06057707
cg06058597
cg06061892
cg06062132
cg06063729
cg06066303
cg06069731
cg06071083
cg06073471
cg06074920
cg06076054
cg06077733
cg06084117
cg06087537
cg06090864
cg06093279
cg06094757
cg06096336
cg06098051
cg06100291
cg06100324
cg06101212
cg06101225
cg06105085
cg06110365
cg06110728
cg06111305
cg06117855
cg06121469
cg06123346
cg06126510
cg06131859
cg06131936
cg06134964
cg06140118
cg06142324
cg06144905
cg06150468
cg06154597
cg06156376
cg06161738
cg06161930
cg06166863
cg06168050
cg06168449
cg06171787
cg06173079
cg06175025
cg06177698
cg06177968
cg06185738
cg06188683
cg06189265
cg06189653
cg06191203
cg06192753
cg06196379
cg06201642
cg06204948
cg06206626
cg06206628
cg06207804
cg06210526
cg06211616
cg06212607
cg06214007
cg06218044
cg06220235
cg06220521
cg06222120
cg06224510
cg06230736
cg06233473
cg06233985
cg06235991
cg06236061
cg06236276
cg06236748
cg06237414
cg06240124
cg06240542
cg06240849
cg06242000
cg06242827
cg06243556
cg06244417
cg06244634
cg06245154
cg06247172
cg06248182
cg06250108
cg06251129
cg06251489
cg06255227
cg06258834
cg06273569
cg06273903
cg06274159
cg06277277
cg06277481
cg06277657
cg06281719
cg06282059
cg06284244
cg06284322
cg06285340
cg06288351
cg06289589
cg06290168
cg06291334
cg06291867
cg06295856
cg06296021
cg06302803
cg06307422
cg06310489
cg06312477
cg06318853
cg06320982
cg06323290
cg06324048
cg06324094
cg06324671
cg06325687
cg06327515
cg06330324
cg06330621
cg06331674
cg06335814
cg06336792
cg06338119
cg06347928
cg06349174
cg06350796
cg06351503
cg06352750
cg06353720
cg06358566
cg06362985
cg06363801
cg06366981
cg06376129
cg06377278
cg06378107
cg06378357
cg06378617
cg06380007
cg06381133
cg06382459
cg06382698
cg06384053
cg06384491
cg06386533
cg06391468
cg06392096
cg06392426
cg06392589
cg06397510
cg06397837
cg06398181
cg06403553
cg06405206
cg06409153
cg06414605
cg06415153
cg06417225
cg06418184
cg06420088
cg06422693
cg06425515
cg06425556
cg06432655
cg06433658
cg06433995
cg06434428
cg06434451
cg06437004
cg06438300
cg06438404
cg06452647
cg06453691
cg06454084
cg06454226
cg06456031
cg06456512
cg06457357
cg06458239
cg06459066
cg06459378
cg06462291
cg06463913
cg06465021
cg06465926
cg06466797
cg06470471
cg06471905
cg06473539
cg06475327
cg06476606
cg06479426
cg06481786
cg06487986
cg06488678
cg06489008
cg06489418
cg06489804
cg06493080
cg06493386
cg06493930
cg06494782
cg06495803
cg06497752
cg06497795
cg06498267
cg06499652
cg06500476
cg06501790
cg06502510
cg06502868
cg06504820
cg06506156
cg06506864
cg06507645
cg06508934
cg06509239
cg06510830
cg06517798
cg06518271
cg06518779
cg06521280
cg06522719
cg06526829
cg06529761
cg06532176
cg06533629
cg06534172
cg06536578
cg06537230
cg06539449
cg06540105
cg06540715
cg06543761
cg06544198
cg06545504
cg06545845
cg06546607
cg06552037
cg06552050
cg06554069
cg06554542
cg06563300
cg06564900
cg06565684
cg06567342
cg06567423
cg06570843
cg06572974
cg06577658
cg06580318
cg06584407
cg06585893
cg06589885
cg06590533
cg06590610
cg06590711
cg06593568
cg06595693
cg06597861
cg06598256
cg06598631
cg06600412
cg06600447
cg06601473
cg06609475
cg06611310
cg06611744
cg06613840
cg06614002
cg06615154
cg06615861
cg06617418
cg06618866
cg06619076
cg06619299
cg06620254
cg06621126
cg06621358
cg06622725
cg06625767
cg06625811
cg06626655
cg06630241
cg06634267
cg06636463
cg06637893
cg06640279
cg06641366
cg06645778
cg06646021
cg06649520
cg06654447
cg06655089
cg06655100
cg06655504
cg06656924
cg06657741
cg06659073
cg06661994
cg06665322
cg06665799
cg06665984
cg06667091
cg06667406
cg06672652
cg06675496
cg06677140
cg06679221
cg06684910
cg06689536
cg06690548
cg06691299
cg06692957
cg06695761
cg06697251
cg06698742
cg06701500
cg06708560
cg06710522
cg06710648
cg06711560
cg06713098
cg06714705
cg06716436
cg06717231
cg06719391
cg06720424
cg06720956
cg06722216
cg06722792
cg06723357
cg06726207
cg06728335
cg06734812
cg06734962
cg06736444
cg06744574
cg06745740
cg06746101
cg06747888
cg06750167
cg06752594
cg06755819
cg06757810
cg06758848
cg06759215
cg06760035
cg06763078
cg06765434
cg06765514
cg06766367
cg06771126
cg06777274
cg06777581
cg06779945
cg06780358
cg06781209
cg06782692
cg06782849
cg06785429
cg06790275
cg06790324
cg06792598
cg06796611
cg06800962
cg06803184
cg06803253
cg06806711
cg06807579
cg06808983
cg06809565
cg06810461
cg06810647
cg06811800
cg06812033
cg06813842
cg06815666
cg06816063
cg06816161
cg06818415
cg06818777
cg06822229
cg06822995
cg06823263
cg06825142
cg06825166
cg06827976
cg06830426
cg06831658
cg06832039
cg06833562
cg06834261
cg06834875
cg06834983
cg06836338
cg06836736
cg06836849
cg06840226
cg06848073
cg06848288
cg06849477
cg06851207
cg06855803
cg06866657
cg06866862
cg06869899
cg06872381
cg06873352
cg06874144
cg06878726
cg06880557
cg06882877
cg06885524
cg06887414
cg06893980
cg06894812
cg06896207
cg06899808
cg06900776
cg06905514
cg06905862
cg06906435
cg06908474
cg06910100
cg06911113
cg06913228
cg06915165
cg06933965
cg06940574
cg06940792
cg06942110
cg06942445
cg06942536
cg06944050
cg06946880
cg06948294
cg06948937
cg06949789
cg06952117
cg06952236
cg06953768
cg06953995
cg06956646
cg06958034
cg06958211
cg06959635
cg06960698
cg06973760
cg06974755
cg06975739
cg06976977
cg06979034
cg06980380
cg06980460
cg06983551
cg06985415
cg06987504
cg06990379
cg06992027
cg06993413
cg06995715
cg06999776
cg07000551
cg07000831
cg07004820
cg07005513
cg07006042
cg07006526
cg07007400
cg07008386
cg07011110
cg07011445
cg07013734
cg07014174
cg07015629
cg07017374
cg07020407
cg07026910
cg07027075
cg07027513
cg07028533
cg07028869
cg07034561
cg07036775
cg07038400
cg07038617
cg07038887
cg07039113
cg07042144
cg07044282
cg07047653
cg07048066
cg07049929
cg07052087
cg07052880
cg07054095
cg07054526
cg07054788
cg07056057
cg07059052
cg07059360
cg07059403
cg07059875
cg07060572
cg07061145
cg07061913
cg07063745
cg07064406
cg07067241
cg07068616
cg07068998
cg07070934
cg07072140
cg07072643
cg07075930
cg07077459
cg07080946
cg07081888
cg07084161
cg07084746
cg07090813
cg07091958
cg07098866
cg07099627
cg07103493
cg07103819
cg07104706
cg07105440
cg07109801
cg07112154
cg07112210
cg07113600
cg07115558
cg07115820
cg07118243
cg07118638
cg07122126
cg07122495
cg07123069
cg07123548
cg07125009
cg07125123
cg07125166
cg07125991
cg07126839
cg07136161
cg07136254
cg07138512
cg07139440
cg07141002
cg07146718
cg07147350
cg07148914
cg07150830
cg07152925
cg07159490
cg07160163
cg07165793
cg07168556
cg07172256
cg07173760
cg07175883
cg07177755
cg07177852
cg07179770
cg07181881
cg07184439
cg07185695
cg07186138
cg07189381
cg07190485
cg07190917
cg07191600
cg07192857
cg07195282
cg07195622
cg07197059
cg07200280
cg07207937
cg07210490
cg07211259
cg07212894
cg07214572
cg07218880
cg07220442
cg07220939
cg07221454
cg07233761
cg07236381
cg07236769
cg07236943
cg07238167
cg07239938
cg07241568
cg07242375
cg07246225
cg07248407
cg07249409
cg07253191
cg07256847
cg07258507
cg07260017
cg07260592
cg07263984
cg07264679
cg07265300
cg07271268
cg07273415
cg07278207
cg07278624
cg07281640
cg07281688
cg07284407
cg07284558
cg07285167
cg07285276
cg07288587
cg07289581
cg07290273
cg07293947
cg07294541
cg07294734
cg07294774
cg07295034
cg07295092
cg07295678
cg07296772
cg07299462
cg07300408
cg07301004
cg07301822
cg07308943
cg07309102
cg07309374
cg07310951
cg07312445
cg07314549
cg07318658
cg07321605
cg07326074
cg07326586
cg07327328
cg07327468
cg07328495
cg07328579
cg07330718
cg07331725
cg07331806
cg07334912
cg07336230
cg07337598
cg07338205
cg07341907
cg07342016
cg07346310
cg07347137
cg07347645
cg07347725
cg07348311
cg07354209
cg07354440
cg07356189
cg07356771
cg07364841
cg07369274
cg07371290
cg07374145
cg07374637
cg07376535
cg07379574
cg07380416
cg07380496
cg07380959
cg07383972
cg07387450
cg07388493
cg07398350
cg07398429
cg07401901
cg07403255
cg07404418
cg07412254
cg07413497
cg07414384
cg07425555
cg07426848
cg07426960
cg07427065
cg07428182
cg07430605
cg07432969
cg07434278
cg07434382
cg07440414
cg07440877
cg07441272
cg07442479
cg07443748
cg07443954
cg07444907
cg07446572
cg07446846
cg07447773
cg07447922
cg07448460
cg07448499
cg07448856
cg07452799
cg07453748
cg07455975
cg07456645
cg07459489
cg07465480
cg07469792
cg07471052
cg07472159
cg07473175
cg07474356
cg07476030
cg07478100
cg07478122
cg07478208
cg07479491
cg07482936
cg07483064
cg07484450
cg07484827
cg07489134
cg07490776
cg07494248
cg07494518
cg07495664
cg07496902
cg07499072
cg07499372
cg07501965
cg07504718
cg07504780
cg07505695
cg07507271
cg07509155
cg07510052
cg07512345
cg07512517
cg07514381
cg07519011
cg07520158
cg07520161
cg07526069
cg07534467
cg07536847
cg07537523
cg07543883
cg07545232
cg07545925
cg07546360
cg07548313
cg07550267
cg07550362
cg07551659
cg07557424
cg07558006
cg07558455
cg07560096
cg07561588
cg07567107
cg07569069
cg07569756
cg07570142
cg07570421
cg07571117
cg07572341
cg07572435
cg07576541
cg07577263
cg07580475
cg07581365
cg07586911
cg07588113
cg07588779
cg07589355
cg07592353
cg07594478
cg07595113
cg07595943
cg07599644
cg07601320
cg07602200
cg07611334
cg07612655
cg07613153
cg07613278
cg07618900
cg07621046
cg07628086
cg07629017
cg07633499
cg07634191
cg07636178
cg07638935
cg07639959
cg07640473
cg07641524
cg07643942
cg07644368
cg07651242
cg07652213
cg07652553
cg07654934
cg07655627
cg07656304
cg07656391
cg07657236
cg07658590
cg07658718
cg07663789
cg07664856
cg07667595
cg07668036
cg07671208
cg07671603
cg07671976
cg07673945
cg07674153
cg07675169
cg07675682
cg07678643
cg07681084
cg07684150
cg07684809
cg07685221
cg07685869
cg07686479
cg07688613
cg07688933
cg07693270
cg07694025
cg07695590
cg07696033
cg07697078
cg07697569
cg07704144
cg07705908
cg07706067
cg07707227
cg07707498
cg07711097
cg07714374
cg07715387
cg07715894
cg07719512
cg07719737
cg07728874
cg07730301
cg07730329
cg07732037
cg07736705
cg07737781
cg07739803
cg07740640
cg07740989
cg07746918
cg07747299
cg07748540
cg07749074
cg07749808
cg07753583
cg07755653
cg07757386
cg07758574
cg07758904
cg07759587
cg07761912
cg07766612
cg07773116
cg07774025
cg07774222
cg07775675
cg07777378
cg07778029
cg07780979
cg07782113
cg07785936
cg07786760
cg07789083
cg07790638
cg07792737
cg07799947
cg07804122
cg07805833
cg07806164
cg07807709
cg07808960
cg07810156
cg07811498
cg07811750
cg07816439
cg07816442
cg07817783
cg07818646
cg07819926
cg07823492
cg07824317
cg07826255
cg07827038
cg07830847
cg07832674
cg07833035
cg07836370
cg07837262
cg07843027
cg07844021
cg07844572
cg07845390
cg07845566
cg07846220
cg07847428
cg07849904
cg07850221
cg07851192
cg07851243
cg07854244
cg07857181
cg07858745
cg07862358
cg07864297
cg07865790
cg07867360
cg07868688
cg07872652
cg07873128
cg07874155
cg07876586
cg07879977
cg07880854
cg07881407
cg07882535
cg07882831
cg07883333
cg07884019
cg07888234
cg07890954
cg07892051
cg07894162
cg07895149
cg07897414
cg07897701
cg07897837
cg07900766
cg07903918
cg07906495
cg07906724
cg07909265
cg07911663
cg07911673
cg07912181
cg07914866
cg07914959
cg07915343
cg07915542
cg07917796
cg07919162
cg07922606
cg07924575
cg07924819
cg07925687
cg07927484
cg07928695
cg07933197
cg07933199
cg07934026
cg07935264
cg07937272
cg07940485
cg07940804
cg07942995
cg07947930
cg07948245
cg07948472
cg07950803
cg07952773
cg07955356
cg07955828
cg07957491
cg07959477
cg07959896
cg07960846
cg07962043
cg07964539
cg07965823
cg07967643
cg07971188
cg07973246
cg07974303
cg07974891
cg07975063
cg07975813
cg07977490
cg07979357
cg07979577
cg07980518
cg07980988
cg07981495
cg07991621
cg08003150
cg08003742
cg08007665
cg08008403
cg08009622
cg08009711
cg08009831
cg08011170
cg08012287
cg08012454
cg08013810
cg08015253
cg08015496
cg08016363
cg08020051
cg08020381
cg08020808
cg08022502
cg08024766
cg08035942
cg08039281
cg08040428
cg08040471
cg08041019
cg08044694
cg08045570
cg08045757
cg08046471
cg08047457
cg08047907
cg08057475
cg08063013
cg08063724
cg08064891
cg08067365
cg08069899
cg08074477
cg08077673
cg08079693
cg08080029
cg08082692
cg08083689
cg08084415
cg08085165
cg08090396
cg08090640
cg08090772
cg08093211
cg08093278
cg08095532
cg08096946
cg08097882
cg08101172
cg08102619
cg08107767
cg08108311
cg08108641
cg08113913
cg08115510
cg08118311
cg08120190
cg08122545
cg08124399
cg08124722
cg08132711
cg08132931
cg08136806
cg08136893
cg08137040
cg08137716
cg08139833
cg08141873
cg08141989
cg08142684
cg08145625
cg08146221
cg08149333
cg08151281
cg08151470
cg08156349
cg08157638
cg08158289
cg08158331
cg08158570
cg08159444
cg08163803
cg08164315
cg08170622
cg08173535
cg08174003
cg08176694
cg08177017
cg08177445
cg08179530
cg08183114
cg08185241
cg08185661
cg08186124
cg08190044
cg08191854
cg08191915
cg08195505
cg08197201
cg08198102
cg08201421
cg08203715
cg08205655
cg08207256
cg08209724
cg08211091
cg08214029
cg08214957
cg08216720
cg08216792
cg08220793
cg08221207
cg08222185
cg08222514
cg08223748
cg08233088
cg08235271
cg08242020
cg08244522
cg08245789
cg08247612
cg08248532
cg08251036
cg08253405
cg08254089
cg08256691
cg08258650
cg08259617
cg08260891
cg08260959
cg08261177
cg08261666
cg08265265
cg08268099
cg08268266
cg08269321
cg08270477
cg08274234
cg08278554
cg08283293
cg08284151
cg08284598
cg08285151
cg08289932
cg08291000
cg08291098
cg08291539
cg08293367
cg08293760
cg08296824
cg08299045
cg08300622
cg08302713
cg08304608
cg08307816
cg08308286
cg08315187
cg08315770
cg08317263
cg08319404
cg08319991
cg08321330
cg08321346
cg08324796
cg08331313
cg08331840
cg08332212
cg08332868
cg08335125
cg08338368
cg08341874
cg08341924
cg08342270
cg08343834
cg08343943
cg08347423
cg08347960
cg08348496
cg08348900
cg08349573
cg08350173
cg08351331
cg08353062
cg08353146
cg08355944
cg08361238
cg08365982
cg08366126
cg08367223
cg08368934
cg08369065
cg08373610
cg08374799
cg08375941
cg08376864
cg08377000
cg08380205
cg08388746
cg08390021
cg08390209
cg08395365
cg08395706
cg08398233
cg08399444
cg08400019
cg08402568
cg08404227
cg08408988
cg08411049
cg08411435
cg08412305
cg08413366
cg08416046
cg08418111
cg08419026
cg08420085
cg08420900
cg08424423
cg08424427
cg08426384
cg08428707
cg08432727
cg08434152
cg08439468
cg08441546
cg08445039
cg08448751
cg08450982
cg08452348
cg08453096
cg08453968
cg08458170
cg08460026
cg08460435
cg08462292
cg08465510
cg08465774
cg08465862
cg08466883
cg08468689
cg08469834
cg08471713
cg08473533
cg08475827
cg08487038
cg08489623
cg08491025
cg08491125
cg08493463
cg08496601
cg08497766
cg08500346
cg08504583
cg08504905
cg08505473
cg08508325
cg08509737
cg08513100
cg08524221
cg08525145
cg08526867
cg08527127
cg08529852
cg08531821
cg08532057
cg08535373
cg08536841
cg08537652
cg08538752
cg08539093
cg08539991
cg08550026
cg08551088
cg08552254
cg08553339
cg08554114
cg08554462
cg08555612
cg08555657
cg08555772
cg08555924
cg08557686
cg08559914
cg08567916
cg08568512
cg08570275
cg08572611
cg08575537
cg08575950
cg08578023
cg08578641
cg08578734
cg08583049
cg08584430
cg08586737
cg08587820
cg08590939
cg08591489
cg08592230
cg08595011
cg08596000
cg08596544
cg08598221
cg08602689
cg08603768
cg08605641
cg08606356
cg08607082
cg08607500
cg08608800
cg08611714
cg08612601
cg08613513
cg08614528
cg08615333
cg08618113
cg08620270
cg08623383
cg08623787
cg08623947
cg08624249
cg08625335
cg08626653
cg08626943
cg08631151
cg08631437
cg08632701
cg08634024
cg08634464
cg08638395
cg08643928
cg08646988
cg08647727
cg08651674
cg08652404
cg08654334
cg08655844
cg08657449
cg08658594
cg08659539
cg08662074
cg08665772
cg08667721
cg08670691
cg08674093
cg08675585
cg08675664
cg08679985
cg08684473
cg08687163
cg08687825
cg08690721
cg08693206
cg08693325
cg08694544
cg08695223
cg08695830
cg08696890
cg08697285
cg08697665
cg08700306
cg08701609
cg08703595
cg08704509
cg08704884
cg08707063
cg08707078
cg08708323
cg08709276
cg08709385
cg08711724
cg08713365
cg08715135
cg08717396
cg08719081
cg08721347
cg08722104
cg08724474
cg08724517
cg08724563
cg08724636
cg08728865
cg08731300
cg08733315
cg08733774
cg08737421
cg08742106
cg08743392
cg08744769
cg08747377
cg08749122
cg08749917
cg08752459
cg08757531
cg08759036
cg08759274
cg08761447
cg08763351
cg08766149
cg08768421
cg08769044
cg08773844
cg08775774
cg08779777
cg08780378
cg08781448
cg08782122
cg08784110
cg08785133
cg08785215
cg08785922
cg08789630
cg08790491
cg08790550
cg08792314
cg08793459
cg08794192
cg08797106
cg08797194
cg08797471
cg08798116
cg08799191
cg08800033
cg08802167
cg08803129
cg08803144
cg08805338
cg08806153
cg08807541
cg08810065
cg08811349
cg08813236
cg08816023
cg08816248
cg08817120
cg08818784
cg08818984
cg08819884
cg08826839
cg08831594
cg08831701
cg08831744
cg08833432
cg08835688
cg08840010
cg08847533
cg08849126
cg08849574
cg08853659
cg08859675
cg08859916
cg08860143
cg08861115
cg08866753
cg08871189
cg08872550
cg08876470
cg08876591
cg08878304
cg08878323
cg08878352
cg08878744
cg08881067
cg08888956
cg08893585
cg08894534
cg08896629
cg08899626
cg08902132
cg08906015
cg08907850
cg08911391
cg08914623
cg08914916
cg08917718
cg08918431
cg08918749
cg08920071
cg08923450
cg08924430
cg08927489
cg08928646
cg08934427
cg08934443
cg08935243
cg08942875
cg08947964
cg08948050
cg08949296
cg08955609
cg08956138
cg08965235
cg08965527
cg08966023
cg08970694
cg08977371
cg08981777
cg08983259
cg08987989
cg08992050
cg08993172
cg08993267
cg08995424
cg08996413
cg08996521
cg08996748
cg08996986
cg08997253
cg08998501
cg08999486
cg09000112
cg09000510
cg09001953
cg09006267
cg09008187
cg09009111
cg09009259
cg09009380
cg09017174
cg09018862
cg09019938
cg09025324
cg09034896
cg09037813
cg09037858
cg09038676
cg09038885
cg09038914
cg09039698
cg09040752
cg09044738
cg09044743
cg09049660
cg09054876
cg09056317
cg09059181
cg09059635
cg09060849
cg09061733
cg09068198
cg09068492
cg09068528
cg09069593
cg09070492
cg09076077
cg09076584
cg09079275
cg09079593
cg09080746
cg09082287
cg09087901
cg09087966
cg09088193
cg09088508
cg09088577
cg09088834
cg09096383
cg09096950
cg09102714
cg09103232
cg09106999
cg09109450
cg09109996
cg09111917
cg09112782
cg09113530
cg09113613
cg09118625
cg09119665
cg09120035
cg09121849
cg09126273
cg09130402
cg09131135
cg09134003
cg09134726
cg09143576
cg09144786
cg09146695
cg09147213
cg09147222
cg09147827
cg09150117
cg09150232
cg09151429
cg09152089
cg09155025
cg09158314
cg09161592
cg09163442
cg09164559
cg09169283
cg09171381
cg09173897
cg09175724
cg09179845
cg09180926
cg09182986
cg09186685
cg09188980
cg09191327
cg09192760
cg09194436
cg09197965
cg09198463
cg09202373
cg09204187
cg09205751
cg09209002
cg09212058
cg09212468
cg09214551
cg09215553
cg09222115
cg09223071
cg09224952
cg09225321
cg09226684
cg09227563
cg09229912
cg09230732
cg09231514
cg09234474
cg09234859
cg09238598
cg09238677
cg09239756
cg09242541
cg09242772
cg09243900
cg09245378
cg09251995
cg09254939
cg09255666
cg09256683
cg09257092
cg09259772
cg09260089
cg09260441
cg09261015
cg09263755
cg09264112
cg09266965
cg09272256
cg09273772
cg09276355
cg09276451
cg09276978
cg09280976
cg09283007
cg09288658
cg09297361
cg09298484
cg09298623
cg09300114
cg09303043
cg09303642
cg09304040
cg09306577
cg09307264
cg09307279
cg09310112
cg09313439
cg09313705
cg09314766
cg09321965
cg09322949
cg09325101
cg09326702
cg09329225
cg09329496
cg09330643
cg09331011
cg09339527
cg09340639
cg09345431
cg09347151
cg09350274
cg09351449
cg09351859
cg09351894
cg09354267
cg09354331
cg09357097
cg09360083
cg09370442
cg09371142
cg09374949
cg09375488
cg09377899
cg09378691
cg09378940
cg09381701
cg09382492
cg09382850
cg09383789
cg09384159
cg09390792
cg09396217
cg09398185
cg09399047
cg09400966
cg09404334
cg09404633
cg09405083
cg09406238
cg09408780
cg09410845
cg09411212
cg09414535
cg09416313
cg09418321
cg09419116
cg09419900
cg09420988
cg09424896
cg09425215
cg09426307
cg09429111
cg09431062
cg09432154
cg09433780
cg09434995
cg09435090
cg09439093
cg09440243
cg09440289
cg09440340
cg09441152
cg09445097
cg09448875
cg09449490
cg09450020
cg09453737
cg09456329
cg09457245
cg09458237
cg09458394
cg09459044
cg09459188
cg09462575
cg09462576
cg09462826
cg09464487
cg09467501
cg09469394
cg09472953
cg09478045
cg09478478
cg09478597
cg09479015
cg09486093
cg09491779
cg09492887
cg09495977
cg09496393
cg09498106
cg09498379
cg09499698
cg09499849
cg09501516
cg09503780
cg09503974
cg09503975
cg09508556
cg09509576
cg09513026
cg09514589
cg09515778
cg09515805
cg09516965
cg09517019
cg09518735
cg09519758
cg09523691
cg09526693
cg09527021
cg09527362
cg09531892
cg09536738
cg09538287
cg09538582
cg09539271
cg09539408
cg09539438
cg09539538
cg09543783
cg09546332
cg09546345
cg09547224
cg09548179
cg09553358
cg09554443
cg09555217
cg09555879
cg09558502
cg09571369
cg09572685
cg09573795
cg09576882
cg09577651
cg09580336
cg09582042
cg09583599
cg09585781
cg09585834
cg09588210
cg09593402
cg09594841
cg09597496
cg09598225
cg09600829
cg09601629
cg09604203
cg09607232
cg09614401
cg09615982
cg09616556
cg09618028
cg09618682
cg09619146
cg09619786
cg09620798
cg09622447
cg09625066
cg09630404
cg09632416
cg09633588
cg09634802
cg09635067
cg09637363
cg09638834
cg09640202
cg09643186
cg09643544
cg09644722
cg09645888
cg09646392
cg09648228
cg09648233
cg09650667
cg09650985
cg09655559
cg09656934
cg09657265
cg09657311
cg09657538
cg09658438
cg09659887
cg09664442
cg09665351
cg09665592
cg09666654
cg09667122
cg09667582
cg09671005
cg09674867
cg09676788
cg09678228
cg09685104
cg09685568
cg09688546
cg09691574
cg09693433
cg09702010
cg09704415
cg09705062
cg09706243
cg09712066
cg09712527
cg09712606
cg09715672
cg09717545
cg09721047
cg09721427
cg09721659
cg09722555
cg09725013
cg09730349
cg09735598
cg09735905
cg09736162
cg09737668
cg09739907
cg09744051
cg09745307
cg09747578
cg09747829
cg09748960
cg09748975
cg09750083
cg09750183
cg09750385
cg09752703
cg09754413
cg09755102
cg09757107
cg09757277
cg09761310
cg09765256
cg09766383
cg09768944
cg09772154
cg09772827
cg09773756
cg09778734
cg09779091
cg09784259
cg09785172
cg09786257
cg09787254
cg09787394
cg09788239
cg09788866
cg09793001
cg09794131
cg09800519
cg09801842
cg09805010
cg09806934
cg09809242
cg09809672
cg09809950
cg09811393
cg09816471
cg09817114
cg09818732
cg09819033
cg09822001
cg09829176
cg09830866
cg09831311
cg09831553
cg09834162
cg09835085
cg09837361
cg09837648
cg09842540
cg09845785
cg09847234
cg09848074
cg09848198
cg09848420
cg09851465
cg09866173
cg09868597
cg09868882
cg09869791
cg09869858
cg09870606
cg09871043
cg09872934
cg09873258
cg09873510
cg09874127
cg09874752
cg09874776
cg09875273
cg09877136
cg09879099
cg09879797
cg09879869
cg09886641
cg09888137
cg09890200
cg09891106
cg09891761
cg09898548
cg09903430
cg09904573
cg09906309
cg09906488
cg09911755
cg09914773
cg09916572
cg09916853
cg09917461
cg09918512
cg09920632
cg09922115
cg09923855
cg09926889
cg09926892
cg09928375
cg09929564
cg09929612
cg09930017
cg09932694
cg09936762
cg09938079
cg09938681
cg09938768
cg09941381
cg09944147
cg09945801
cg09947274
cg09949775
cg09950034
cg09954385
cg09955730
cg09958090
cg09961373
cg09964921
cg09965258
cg09966445
cg09970396
cg09971646
cg09971811
cg09976774
cg09978128
cg09979256
cg09980622
cg09984370
cg09989134
cg09989883
cg09990086
cg09991975
cg09996240
cg09998591
cg10002561
cg10005894
cg10006582
cg10007692
cg10009003
cg10009830
cg10011623
cg10014190
cg10016608
cg10018778
cg10019507
cg10025865
cg10027114
cg10029076
cg10029411
cg10031456
cg10035303
cg10036895
cg10037005
cg10037068
cg10038259
cg10039928
cg10046620
cg10049535
cg10052840
cg10053203
cg10056627
cg10057065
cg10057218
cg10057295
cg10058540
cg10059959
cg10061247
cg10061496
cg10062065
cg10062803
cg10064162
cg10065825
cg10069638
cg10071275
cg10072995
cg10073042
cg10073091
cg10073875
cg10074409
cg10075436
cg10078415
cg10080004
cg10083236
cg10084993
cg10087081
cg10087399
cg10089324
cg10092957
cg10095719
cg10098216
cg10100220
cg10107186
cg10114327
cg10115873
cg10117369
cg10125119
cg10125195
cg10126923
cg10128868
cg10129493
cg10130071
cg10135717
cg10141022
cg10143146
cg10145369
cg10145725
cg10146929
cg10150530
cg10154655
cg10154926
cg10157098
cg10158711
cg10159529
cg10160407
cg10163825
cg10164640
cg10164686
cg10165198
cg10166697
cg10168628
cg10173075
cg10174687
cg10174864
cg10179684
cg10180697
cg10182321
cg10183248
cg10184886
cg10187932
cg10189695
cg10189763
cg10190509
cg10196289
cg10198932
cg10200408
cg10201668
cg10203483
cg10207787
cg10210238
cg10211252
cg10211788
cg10212621
cg10213821
cg10215884
cg10216105
cg10218426
cg10222574
cg10226546
cg10234985
cg10235817
cg10236239
cg10237469
cg10237911
cg10239941
cg10240853
cg10242476
cg10244047
cg10246296
cg10247252
cg10249734
cg10253484
cg10256052
cg10257049
cg10261589
cg10262425
cg10264187
cg10265786
cg10272885
cg10274502
cg10274830
cg10274908
cg10275770
cg10276549
cg10277195
cg10277781
cg10281002
cg10282491
cg10283277
cg10287137
cg10290730
cg10294200
cg10294797
cg10298205
cg10298815
cg10299667
cg10301967
cg10305797
cg10307548
cg10313093
cg10313675
cg10314752
cg10316635
cg10316764
cg10318258
cg10319505
cg10322876
cg10326447
cg10328573
cg10331779
cg10332700
cg10333959
cg10334385
cg10334928
cg10335112
cg10337772
cg10338338
cg10343901
cg10345936
cg10347418
cg10348863
cg10356060
cg10356463
cg10361696
cg10362426
cg10362475
cg10364182
cg10364513
cg10365880
cg10368842
cg10368981
cg10370591
cg10371914
cg10373645
cg10375110
cg10375802
cg10376763
cg10377211
cg10377274
cg10377451
cg10383428
cg10387416
cg10387901
cg10390922
cg10392768
cg10394385
cg10398682
cg10399369
cg10401088
cg10401803
cg10402626
cg10404950
cg10409560
cg10412312
cg10413342
cg10414058
cg10414946
cg10415235
cg10417559
cg10421192
cg10421561
cg10423830
cg10423860
cg10426652
cg10429262
cg10431340
cg10432177
cg10432620
cg10441365
cg10444350
cg10446968
cg10447080
cg10448528
cg10451565
cg10452522
cg10454268
cg10455133
cg10457247
cg10457895
cg10458876
cg10464585
cg10465696
cg10467022
cg10467098
cg10467681
cg10468369
cg10473004
cg10474368
cg10475433
cg10477754
cg10478221
cg10479325
cg10479672
cg10480741
cg10481417
cg10481740
cg10484485
cg10484958
cg10485724
cg10487127
cg10488141
cg10488185
cg10491648
cg10493739
cg10494770
cg10498963
cg10500167
cg10500283
cg10501065
cg10506212
cg10507961
cg10516886
cg10519140
cg10521852
cg10524192
cg10524983
cg10525372
cg10526232
cg10527457
cg10528989
cg10530281
cg10530733
cg10531372
cg10533434
cg10536916
cg10537269
cg10539712
cg10541755
cg10544564
cg10545682
cg10546523
cg10548277
cg10549973
cg10553028
cg10557828
cg10559803
cg10560038
cg10560144
cg10561472
cg10562586
cg10563284
cg10564498
cg10566677
cg10568944
cg10569414
cg10569616
cg10570177
cg10573763
cg10575841
cg10576828
cg10579246
cg10581256
cg10583097
cg10586756
cg10594105
cg10599444
cg10601002
cg10601168
cg10601939
cg10602543
cg10604333
cg10604646
cg10604703
cg10612997
cg10613381
cg10615091
cg10624583
cg10624768
cg10633491
cg10634217
cg10634358
cg10634551
cg10635061
cg10639440
cg10644361
cg10644878
cg10645113
cg10647513
cg10652277
cg10660136
cg10660256
cg10661591
cg10663973
cg10665018
cg10667970
cg10670077
cg10671066
cg10671802
cg10673984
cg10681137
cg10681725
cg10682057
cg10683939
cg10685945
cg10688991
cg10689889
cg10691259
cg10691387
cg10692870
cg10694959
cg10698549
cg10703331
cg10704545
cg10704923
cg10705951
cg10708675
cg10708905
cg10709021
cg10710439
cg10712623
cg10713320
cg10715231
cg10720654
cg10722799
cg10726357
cg10729531
cg10730174
cg10731149
cg10737521
cg10740670
cg10746737
cg10749413
cg10752753
cg10753073
cg10756887
cg10757144
cg10758292
cg10762615
cg10764357
cg10766289
cg10770529
cg10773309
cg10773869
cg10774440
cg10775273
cg10777851
cg10778415
cg10778619
cg10784030
cg10784090
cg10784341
cg10784785
cg10784813
cg10786622
cg10786880
cg10791260
cg10791955
cg10796979
cg10798171
cg10801213
cg10805667
cg10805676
cg10806140
cg10807560
cg10810921
cg10812811
cg10814135
cg10818284
cg10818781
cg10819446
cg10821722
cg10822116
cg10823926
cg10829134
cg10829427
cg10830758
cg10833014
cg10833091
cg10833576
cg10834677
cg10837843
cg10839723
cg10847798
cg10849854
cg10850119
cg10850580
cg10851775
cg10853416
cg10857345
cg10857807
cg10862535
cg10862587
cg10862848
cg10863038
cg10864286
cg10869069
cg10871523
cg10874403
cg10876928
cg10878307
cg10878998
cg10880863
cg10882227
cg10883352
cg10885338
cg10885645
cg10887392
cg10889070
cg10889792
cg10893007
cg10894512
cg10895130
cg10895543
cg10896886
cg10905613
cg10905918
cg10906135
cg10907112
cg10908369
cg10909324
cg10911660
cg10912077
cg10917602
cg10918419
cg10918927
cg10919204
cg10920302
cg10920427
cg10920765
cg10922280
cg10925082
cg10926623
cg10929387
cg10934032
cg10935064
cg10935550
cg10935723
cg10936763
cg10938286
cg10938446
cg10938486
cg10940418
cg10942056
cg10943191
cg10944783
cg10946435
cg10947146
cg10948777
cg10948883
cg10950297
cg10951619
cg10957151
cg10957200
cg10957584
cg10957680
cg10960626
cg10960946
cg10962407
cg10964421
cg10965489
cg10967280
cg10970251
cg10971269
cg10971346
cg10972821
cg10976673
cg10977115
cg10978355
cg10979891
cg10983208
cg10985987
cg10989517
cg10990993
cg10994379
cg10995359
cg10995380
cg11000221
cg11003133
cg11005091
cg11007123
cg11009596
cg11009736
cg11010122
cg11011938
cg11012046
cg11015241
cg11016745
cg11021744
cg11024597
cg11025793
cg11027570
cg11032157
cg11033833
cg11034784
cg11034861
cg11037148
cg11037424
cg11037787
cg11037818
cg11038843
cg11041457
cg11042320
cg11042454
cg11044263
cg11044823
cg11047295
cg11050116
cg11050527
cg11051139
cg11052068
cg11052143
cg11053574
cg11053740
cg11054882
cg11054936
cg11058696
cg11059341
cg11059483
cg11062095
cg11063110
cg11064206
cg11064558
cg11064797
cg11065385
cg11065693
cg11070419
cg11074362
cg11074746
cg11075556
cg11079619
cg11082575
cg11084035
cg11084611
cg11086568
cg11091262
cg11094938
cg11096640
cg11096993
cg11098259
cg11099291
cg11099899
cg11102794
cg11104347
cg11107205
cg11108890
cg11110686
cg11116142
cg11117707
cg11118665
cg11119131
cg11119596
cg11126313
cg11128808
cg11129291
cg11132751
cg11136251
cg11136562
cg11139878
cg11140307
cg11140785
cg11141013
cg11141561
cg11142466
cg11147193
cg11148307
cg11151811
cg11151820
cg11154542
cg11154798
cg11154879
cg11157872
cg11158760
cg11159727
cg11160386
cg11164347
cg11166823
cg11170179
cg11170796
cg11171719
cg11172196
cg11172299
cg11172423
cg11173246
cg11175476
cg11175477
cg11177450
cg11177693
cg11178136
cg11187508
cg11189434
cg11189837
cg11191337
cg11194725
cg11195002
cg11195662
cg11199399
cg11201229
cg11203041
cg11206634
cg11206667
cg11206763
cg11207379
cg11207564
cg11208235
cg11208880
cg11212312
cg11212609
cg11214889
cg11216616
cg11220635
cg11221132
cg11221265
cg11221508
cg11221513
cg11223252
cg11225410
cg11228872
cg11233153
cg11233228
cg11235426
cg11237817
cg11237883
cg11238505
cg11250058
cg11250247
cg11251086
cg11251498
cg11251877
cg11255230
cg11256445
cg11260848
cg11261264
cg11263296
cg11265916
cg11265941
cg11266874
cg11269533
cg11276198
cg11276280
cg11278262
cg11285003
cg11285843
cg11286122
cg11286163
cg11286618
cg11289251
cg11291009
cg11291200
cg11295113
cg11295902
cg11296363
cg11296937
cg11298616
cg11303749
cg11304234
cg11308639
cg11308840
cg11310496
cg11310692
cg11313124
cg11314292
cg11314684
cg11316784
cg11319389
cg11320084
cg11323198
cg11323731
cg11326613
cg11328149
cg11328541
cg11329235
cg11330108
cg11336428
cg11341028
cg11341528
cg11346450
cg11353032
cg11354906
cg11356705
cg11368578
cg11371160
cg11371394
cg11371791
cg11373429
cg11375079
cg11375102
cg11376198
cg11377136
cg11378484
cg11378686
cg11380624
cg11385473
cg11386709
cg11387519
cg11390468
cg11391732
cg11392765
cg11393453
cg11393848
cg11394644
cg11394785
cg11395917
cg11396509
cg11398517
cg11398680
cg11399527
cg11399891
cg11402505
cg11406340
cg11407345
cg11408517
cg11411707
cg11414046
cg11415932
cg11418559
cg11422541
cg11423990
cg11428724
cg11429632
cg11431126
cg11434468
cg11442050
cg11450827
cg11451801
cg11452221
cg11453347
cg11454415
cg11458642
cg11458974
cg11460029
cg11460364
cg11462533
cg11465372
cg11466837
cg11466908
cg11468462
cg11468711
cg11469778
cg11472424
cg11473104
cg11474075
cg11480873
cg11481351
cg11481793
cg11483915
cg11484288
cg11492040
cg11498156
cg11498188
cg11498740
cg11503744
cg11504646
cg11504740
cg11504897
cg11505080
cg11511443
cg11512771
cg11516606
cg11518240
cg11521965
cg11523020
cg11526405
cg11528666
cg11529128
cg11532513
cg11536940
cg11539173
cg11541187
cg11542231
cg11546621
cg11547724
cg11550426
cg11552293
cg11553177
cg11554507
cg11560403
cg11560645
cg11565248
cg11566199
cg11566939
cg11572744
cg11579069
cg11582100
cg11584111
cg11584690
cg11584936
cg11591325
cg11594137
cg11594228
cg11594415
cg11595245
cg11600161
cg11601662
cg11603096
cg11608114
cg11609154
cg11609344
cg11609366
cg11609760
cg11611854
cg11614809
cg11617144
cg11618577
cg11620807
cg11625178
cg11625451
cg11625946
cg11628034
cg11628282
cg11630392
cg11631518
cg11634198
cg11635563
cg11638880
cg11639651
cg11646757
cg11646887
cg11647681
cg11648289
cg11648471
cg11649001
cg11649654
cg11649846
cg11653266
cg11653271
cg11653466
cg11653500
cg11653709
cg11653858
cg11654620
cg11654737
cg11656547
cg11657808
cg11661234
cg11662098
cg11664825
cg11665588
cg11666924
cg11667117
cg11668512
cg11673092
cg11673803
cg11673969
cg11675413
cg11676599
cg11677722
cg11678767
cg11679069
cg11680741
cg11681073
cg11681617
cg11682508
cg11691938
cg11692021
cg11692477
cg11693019
cg11695266
cg11695684
cg11696575
cg11697652
cg11698762
cg11700584
cg11703011
cg11706746
cg11706911
cg11710560
cg11713008
cg11713029
cg11715903
cg11715966
cg11718090
cg11719297
cg11719412
cg11719452
cg11719784
cg11720778
cg11721194
cg11722531
cg11722639
cg11724134
cg11724759
cg11726593
cg11727029
cg11730691
cg11732619
cg11733245
cg11736869
cg11738543
cg11743795
cg11747499
cg11748006
cg11750183
cg11750883
cg11754095
cg11754343
cg11754676
cg11757293
cg11759378
cg11762629
cg11763112
cg11766698
cg11767711
cg11768886
cg11772764
cg11781389
cg11783497
cg11784785
cg11790217
cg11792483
cg11793332
cg11794728
cg11795262
cg11797883
cg11800672
cg11801011
cg11802692
cg11806389
cg11808544
cg11809091
cg11810837
cg11811840
cg11812202
cg11814446
cg11816577
cg11820497
cg11821536
cg11821702
cg11822772
cg11822932
cg11822964
cg11823654
cg11826116
cg11826486
cg11827595
cg11830061
cg11832722
cg11832727
cg11834681
cg11835197
cg11837864
cg11839979
cg11840168
cg11841758
cg11843691
cg11843760
cg11844110
cg11846236
cg11846968
cg11847459
cg11848539
cg11850311
cg11851098
cg11852814
cg11854877
cg11856093
cg11856918
cg11857445
cg11861730
cg11864993
cg11868900
cg11869721
cg11871549
cg11874272
cg11876012
cg11877382
cg11879514
cg11880010
cg11880211
cg11880892
cg11884546
cg11884656
cg11884792
cg11885098
cg11887234
cg11890956
cg11893236
cg11896271
cg11897314
cg11899895
cg11901954
cg11902458
cg11903057
cg11903096
cg11904887
cg11905589
cg11905617
cg11906718
cg11908570
cg11909865
cg11912049
cg11913104
cg11913615
cg11916186
cg11919271
cg11920519
cg11921829
cg11930592
cg11933375
cg11935638
cg11939071
cg11939496
cg11946503
cg11946769
cg11947493
cg11948328
cg11951446
cg11952714
cg11953334
cg11953868
cg11957040
cg11957880
cg11959435
cg11965370
cg11970458
cg11973052
cg11973688
cg11976166
cg11976616
cg11977634
cg11979959
cg11980188
cg11981599
cg11981631
cg11984608
cg11991627
cg11993300
cg11993754
cg11995732
cg11997899
cg11999384
cg12000587
cg12004206
cg12004730
cg12005098
cg12006284
cg12008118
cg12010995
cg12011267
cg12012699
cg12014417
cg12018696
cg12019109
cg12020639
cg12024292
cg12024906
cg12026394
cg12029639
cg12032009
cg12032116
cg12032620
cg12034229
cg12038710
cg12041387
cg12043807
cg12044689
cg12044889
cg12045002
cg12045676
cg12045829
cg12053284
cg12054421
cg12056618
cg12058490
cg12059012
cg12061236
cg12062464
cg12062492
cg12062995
cg12064213
cg12064626
cg12066181
cg12069042
cg12069309
cg12071544
cg12072803
cg12073537
cg12073594
cg12073779
cg12073949
cg12078929
cg12080675
cg12082129
cg12082568
cg12082615
cg12086773
cg12087643
cg12089698
cg12090388
cg12099032
cg12099051
cg12104707
cg12105450
cg12106945
cg12107692
cg12111697
cg12111714
cg12112929
cg12113132
cg12119029
cg12120741
cg12124478
cg12125117
cg12126248
cg12126786
cg12127282
cg12133444
cg12135976
cg12137206
cg12144803
cg12146151
cg12148919
cg12149391
cg12150066
cg12150401
cg12153542
cg12154803
cg12157010
cg12163132
cg12163490
cg12167564
cg12168164
cg12177677
cg12177743
cg12179176
cg12181621
cg12185908
cg12187213
cg12187567
cg12188482
cg12189880
cg12195135
cg12197254
cg12200412
cg12201164
cg12202913
cg12204574
cg12204727
cg12206093
cg12213457
cg12216205
cg12219753
cg12219915
cg12220493
cg12227762
cg12228611
cg12228707
cg12229172
cg12236045
cg12237269
cg12237946
cg12238343
cg12239750
cg12241125
cg12241297
cg12242338
cg12243271
cg12245996
cg12246527
cg12247247
cg12251804
cg12255284
cg12259256
cg12259537
cg12262564
cg12265604
cg12265829
cg12266551
cg12268344
cg12269343
cg12271671
cg12274479
cg12274567
cg12277666
cg12278770
cg12285118
cg12286890
cg12287813
cg12288726
cg12291552
cg12292686
cg12293634
cg12294121
cg12302621
cg12308275
cg12311132
cg12312863
cg12314510
cg12318316
cg12322132
cg12323894
cg12324629
cg12324831
cg12333095
cg12336877
cg12339802
cg12341414
cg12343082
cg12343638
cg12343777
cg12344605
cg12345724
cg12347740
cg12351042
cg12353516
cg12354377
cg12356261
cg12359315
cg12370791
cg12371177
cg12373771
cg12374577
cg12376277
cg12376406
cg12378831
cg12379775
cg12380764
cg12380854
cg12382902
cg12382941
cg12387247
cg12391048
cg12391174
cg12393697
cg12398332
cg12398397
cg12400041
cg12400881
cg12402251
cg12402495
cg12403575
cg12405833
cg12406559
cg12412075
cg12413566
cg12417299
cg12417466
cg12420104
cg12421458
cg12422450
cg12422968
cg12426141
cg12428447
cg12430845
cg12431196
cg12431401
cg12433691
cg12434779
cg12435359
cg12435611
cg12435758
cg12435792
cg12437239
cg12437481
cg12439773
cg12439899
cg12441964
cg12445208
cg12446644
cg12448933
cg12448934
cg12452675
cg12453288
cg12453778
cg12454725
cg12456510
cg12457773
cg12459502
cg12460105
cg12460359
cg12460541
cg12466095
cg12471156
cg12476968
cg12477119
cg12478185
cg12478809
cg12478978
cg12480658
cg12483860
cg12484193
cg12485992
cg12489960
cg12493160
cg12493906
cg12501949
cg12503243
cg12506373
cg12507125
cg12508214
cg12508624
cg12513379
cg12513481
cg12514506
cg12514620
cg12520111
cg12526025
cg12529228
cg12529801
cg12530021
cg12530270
cg12532500
cg12536534
cg12539975
cg12541591
cg12542281
cg12542604
cg12547930
cg12548064
cg12549513
cg12552392
cg12554476
cg12554573
cg12555334
cg12556134
cg12559031
cg12562500
cg12563178
cg12563480
cg12564962
cg12566415
cg12567315
cg12570787
cg12571423
cg12572011
cg12575181
cg12575751
cg12576700
cg12577610
cg12578166
cg12582366
cg12582959
cg12582965
cg12583908
cg12584034
cg12584718
cg12584889
cg12586262
cg12588476
cg12589433
cg12598178
cg12598198
cg12598575
cg12603043
cg12603560
cg12609467
cg12610744
cg12611860
cg12612336
cg12613383
cg12614105
cg12616277
cg12616487
cg12619509
cg12621514
cg12622273
cg12622986
cg12623088
cg12626085
cg12626411
cg12627583
cg12628062
cg12629325
cg12631737
cg12640109
cg12641660
cg12643449
cg12644353
cg12645567
cg12645742
cg12647320
cg12647587
cg12647643
cg12648263
cg12650780
cg12650926
cg12651014
cg12653105
cg12657853
cg12661964
cg12663253
cg12667808
cg12676081
cg12680071
cg12681402
cg12683929
cg12684360
cg12686016
cg12686915
cg12687990
cg12688215
cg12688670
cg12691366
cg12694870
cg12696750
cg12697789
cg12699371
cg12706983
cg12707233
cg12716838
cg12717594
cg12719235
cg12721546
cg12722998
cg12723191
cg12723809
cg12724466
cg12726576
cg12728032
cg12728629
cg12729048
cg12730381
cg12732155
cg12732953
cg12737801
cg12739034
cg12741488
cg12743894
cg12744185
cg12745769
cg12748258
cg12753358
cg12753858
cg12754733
cg12754854
cg12759554
cg12762680
cg12766348
cg12768605
cg12770741
cg12771281
cg12775613
cg12776163
cg12780286
cg12780322
cg12781218
cg12781395
cg12783640
cg12783776
cg12785689
cg12788061
cg12788313
cg12788467
cg12788471
cg12790134
cg12791554
cg12792011
cg12792366
cg12792367
cg12793610
cg12799895
cg12800028
cg12802819
cg12804976
cg12806381
cg12808992
cg12810190
cg12811135
cg12813922
cg12814525
cg12815916
cg12820481
cg12820608
cg12821724
cg12823748
cg12825252
cg12827555
cg12830829
cg12832565
cg12833508
cg12835684
cg12844497
cg12845808
cg12846567
cg12847373
cg12848131
cg12853521
cg12854483
cg12855851
cg12858460
cg12864853
cg12865837
cg12867068
cg12869240
cg12872238
cg12873941
cg12878228
cg12879425
cg12883767
cg12888961
cg12894126
cg12894984
cg12900467
cg12900739
cg12901064
cg12902719
cg12906740
cg12907644
cg12909005
cg12910797
cg12914362
cg12916723
cg12919379
cg12920798
cg12924262
cg12924408
cg12925542
cg12937434
cg12938998
cg12939527
cg12939547
cg12940430
cg12943082
cg12949760
cg12954718
cg12955583
cg12958836
cg12960248
cg12962021
cg12962778
cg12963312
cg12965512
cg12966875
cg12967560
cg12968903
cg12970084
cg12970724
cg12971338
cg12971958
cg12973651
cg12975220
cg12979743
cg12981137
cg12983442
cg12985164
cg12985418
cg12990410
cg12992720
cg12994003
cg12997958
cg12998614
cg12999109
cg13002506
cg13014406
cg13015534
cg13017345
cg13019092
cg13031679
cg13033054
cg13033853
cg13035743
cg13042288
cg13042487
cg13043509
cg13043862
cg13047892
cg13052755
cg13055001
cg13056210
cg13056269
cg13057368
cg13060154
cg13062935
cg13064571
cg13064881
cg13074965
cg13078388
cg13079099
cg13081704
cg13082192
cg13083810
cg13085976
cg13088755
cg13097407
cg13099330
cg13108328
cg13109289
cg13112511
cg13113656
cg13114389
cg13117105
cg13118748
cg13120814
cg13126790
cg13128531
cg13129046
cg13131015
cg13132204
cg13133148
cg13133883
cg13134662
cg13135127
cg13135180
cg13138279
cg13139843
cg13140267
cg13144783
cg13145440
cg13149996
cg13150977
cg13151102
cg13155059
cg13156411
cg13158571
cg13164537
cg13168374
cg13168683
cg13168820
cg13170032
cg13174077
cg13179983
cg13180098
cg13180809
cg13181019
cg13181284
cg13184872
cg13185177
cg13185308
cg13191049
cg13191808
cg13192155
cg13199589
cg13201322
cg13204181
cg13205516
cg13210534
cg13214422
cg13216057
cg13216088
cg13216303
cg13218435
cg13218906
cg13219107
cg13221588
cg13222081
cg13224710
cg13225039
cg13226172
cg13226591
cg13228642
cg13232900
cg13234848
cg13235447
cg13236637
cg13236854
cg13237829
cg13237906
cg13240332
cg13240639
cg13243219
cg13243377
cg13245912
cg13246269
cg13246592
cg13247990
cg13250711
cg13253729
cg13258700
cg13259290
cg13262687
cg13263114
cg13264208
cg13265789
cg13266631
cg13271951
cg13272258
cg13274713
cg13277160
cg13277385
cg13277716
cg13277939
cg13278334
cg13281719
cg13281868
cg13283751
cg13283942
cg13286902
cg13288195
cg13294439
cg13294509
cg13296563
cg13300756
cg13301003
cg13301933
cg13302154
cg13306164
cg13307384
cg13309018
cg13310628
cg13310671
cg13313036
cg13314167
cg13315147
cg13315690
cg13319175
cg13320626
cg13320683
cg13323474
cg13325261
cg13325529
cg13326338
cg13328485
cg13332088
cg13332925
cg13333141
cg13337662
cg13337865
cg13338132
cg13340269
cg13342558
cg13342625
cg13343486
cg13344740
cg13346032
cg13346411
cg13348944
cg13349425
cg13350481
cg13351583
cg13352306
cg13352495
cg13353683
cg13358084
cg13360404
cg13362403
cg13365022
cg13365761
cg13369981
cg13370916
cg13376158
cg13378388
cg13379236
cg13379763
cg13379871
cg13382694
cg13383572
cg13384498
cg13391638
cg13393195
cg13396213
cg13397365
cg13398291
cg13398993
cg13401339
cg13401681
cg13404558
cg13405161
cg13406768
cg13406950
cg13409216
cg13412615
cg13414044
cg13415434
cg13417824
cg13420923
cg13421924
cg13423076
cg13423394
cg13426503
cg13430425
cg13433272
cg13434852
cg13435381
cg13436996
cg13437593
cg13438543
cg13438673
cg13438834
cg13439730
cg13446199
cg13446235
cg13446622
cg13448401
cg13449372
cg13453139
cg13454184
cg13460409
cg13462129
cg13462160
cg13463167
cg13468685
cg13471990
cg13473336
cg13473383
cg13474750
cg13477510
cg13479669
cg13482233
cg13486556
cg13488201
cg13488557
cg13490971
cg13492227
cg13493001
cg13493559
cg13494498
cg13496838
cg13500819
cg13501507
cg13507429
cg13510363
cg13514129
cg13515674
cg13516796
cg13517305
cg13520327
cg13525683
cg13526007
cg13526689
cg13530946
cg13531842
cg13535217
cg13536448
cg13539030
cg13540795
cg13543096
cg13547237
cg13547299
cg13547644
cg13548361
cg13550877
cg13551243
cg13552869
cg13553455
cg13554114
cg13559495
cg13560548
cg13562542
cg13564468
cg13565157
cg13565723
cg13572545
cg13574590
cg13575604
cg13576290
cg13576739
cg13577407
cg13578652
cg13581941
cg13585240
cg13587740
cg13588645
cg13589108
cg13592003
cg13592155
cg13594711
cg13597949
cg13599477
cg13603551
cg13604223
cg13605579
cg13605690
cg13608094
cg13613532
cg13613748
cg13616221
cg13617782
cg13618372
cg13619408
cg13619915
cg13620770
cg13623690
cg13625205
cg13626881
cg13631259
cg13631913
cg13633026
cg13633560
cg13634319
cg13634678
cg13640200
cg13641903
cg13643585
cg13643796
cg13645811
cg13649728
cg13650137
cg13650689
cg13652336
cg13656062
cg13662243
cg13665184
cg13665593
cg13666340
cg13668129
cg13668397
cg13669465
cg13672342
cg13673094
cg13673514
cg13673779
cg13681935
cg13685294
cg13686042
cg13686115
cg13687831
cg13688966
cg13689073
cg13693652
cg13694749
cg13696012
cg13696887
cg13697378
cg13700897
cg13701109
cg13701273
cg13704271
cg13704548
cg13707395
cg13707560
cg13713381
cg13718960
cg13719194
cg13720744
cg13721560
cg13722123
cg13723482
cg13724288
cg13725272
cg13726463
cg13727946
cg13729392
cg13730534
cg13733733
cg13735697
cg13735974
cg13739345
cg13739417
cg13741249
cg13741802
cg13744070
cg13750354
cg13752005
cg13752043
cg13755070
cg13755535
cg13756879
cg13759143
cg13759328
cg13759778
cg13760253
cg13760546
cg13765303
cg13765621
cg13765785
cg13766096
cg13769204
cg13777411
cg13782134
cg13782957
cg13784792
cg13788062
cg13788301
cg13789523
cg13791589
cg13791713
cg13792279
cg13794642
cg13798376
cg13801381
cg13802364
cg13802966
cg13806135
cg13806670
cg13809962
cg13810225
cg13815872
cg13818573
cg13821008
cg13823136
cg13824734
cg13825058
cg13828758
cg13828839
cg13828871
cg13830624
cg13833831
cg13834500
cg13834567
cg13836627
cg13836770
cg13837202
cg13839778
cg13840968
cg13841138
cg13841804
cg13842258
cg13842648
cg13843603
cg13843613
cg13846796
cg13846866
cg13849691
cg13851211
cg13856728
cg13857440
cg13859324
cg13859478
cg13859541
cg13864937
cg13870494
cg13870866
cg13873733
cg13875807
cg13878456
cg13882267
cg13882835
cg13883681
cg13884546
cg13885201
cg13887370
cg13888886
cg13890487
cg13892015
cg13896269
cg13897627
cg13901134
cg13903548
cg13904771
cg13904968
cg13905388
cg13908518
cg13908977
cg13912204
cg13914438
cg13917394
cg13917504
cg13918581
cg13918808
cg13919215
cg13919607
cg13920529
cg13921352
cg13925920
cg13926569
cg13927251
cg13928116
cg13928866
cg13928961
cg13929970
cg13931228
cg13936125
cg13942909
cg13944141
cg13945069
cg13946500
cg13946860
cg13951472
cg13951948
cg13956671
cg13958304
cg13958426
cg13958614
cg13958676
cg13959611
cg13960192
cg13962355
cg13964084
cg13966710
cg13967780
cg13968390
cg13969584
cg13970341
cg13974531
cg13976438
cg13980473
cg13980834
cg13982505
cg13982661
cg13983578
cg13983870
cg13984351
cg13991029
cg13992856
cg13993218
cg13994175
cg13997068
cg13997435
cg13998293
cg14002682
cg14003467
cg14008119
cg14008883
cg14009688
cg14015044
cg14017991
cg14018807
cg14021073
cg14021698
cg14023451
cg14023558
cg14026602
cg14028823
cg14030083
cg14030359
cg14031452
cg14034870
cg14035045
cg14037665
cg14039952
cg14042128
cg14043411
cg14043602
cg14045283
cg14046757
cg14046986
cg14047667
cg14056306
cg14056644
cg14058345
cg14059475
cg14060828
cg14060836
cg14061619
cg14062083
cg14063008
cg14070647
cg14072120
cg14074117
cg14074431
cg14076161
cg14076411
cg14078518
cg14079785
cg14080001
cg14084176
cg14085328
cg14086647
cg14087150
cg14089692
cg14091223
cg14093125
cg14093368
cg14093936
cg14094960
cg14095850
cg14100184
cg14101501
cg14102807
cg14105047
cg14106263
cg14106308
cg14106632
cg14107638
cg14108384
cg14114267
cg14116122
cg14116596
cg14118546
cg14119774
cg14120336
cg14120879
cg14125250
cg14127958
cg14132995
cg14134153
cg14135551
cg14137939
cg14144305
cg14145194
cg14149007
cg14153740
cg14155397
cg14155416
cg14156381
cg14159672
cg14159818
cg14159894
cg14163776
cg14166009
cg14171882
cg14173613
cg14175438
cg14175580
cg14175593
cg14176475
cg14176836
cg14178895
cg14178991
cg14181391
cg14182690
cg14183455
cg14184817
cg14186071
cg14186992
cg14187678
cg14189571
cg14189614
cg14191109
cg14191360
cg14196211
cg14196790
cg14197923
cg14201617
cg14204735
cg14204791
cg14204992
cg14205126
cg14209518
cg14209569
cg14212314
cg14213992
cg14217102
cg14217534
cg14221171
cg14222233
cg14223017
cg14223995
cg14225544
cg14228238
cg14228840
cg14236602
cg14238120
cg14243026
cg14249872
cg14251536
cg14252569
cg14254380
cg14255089
cg14256699
cg14256814
cg14258236
cg14260458
cg14260643
cg14260918
cg14261863
cg14264994
cg14265075
cg14265670
cg14271690
cg14275779
cg14277764
cg14281160
cg14281165
cg14282941
cg14283939
cg14284643
cg14285013
cg14287603
cg14289461
cg14289511
cg14289985
cg14292823
cg14296129
cg14296147
cg14297700
cg14298379
cg14298726
cg14298780
cg14299177
cg14308291
cg14310034
cg14311811
cg14312526
cg14313310
cg14314889
cg14315198
cg14317651
cg14318370
cg14320796
cg14321399
cg14321743
cg14322224
cg14323109
cg14324200
cg14325649
cg14331163
cg14332079
cg14333454
cg14333565
cg14336578
cg14337900
cg14338062
cg14338548
cg14338887
cg14341418
cg14341579
cg14346048
cg14353162
cg14356946
cg14358502
cg14358709
cg14360897
cg14360917
cg14363494
cg14364739
cg14366490
cg14370448
cg14371329
cg14372394
cg14376424
cg14377370
cg14377593
cg14380517
cg14384532
cg14386061
cg14386312
cg14386691
cg14391622
cg14391855
cg14399060
cg14401592
cg14401837
cg14401897
cg14404298
cg14405589
cg14407437
cg14408969
cg14409083
cg14409941
cg14414819
cg14415300
cg14417329
cg14423778
cg14424111
cg14424530
cg14424579
cg14427173
cg14430111
cg14433673
cg14435640
cg14435807
cg14436426
cg14436761
cg14437986
cg14439353
cg14440934
cg14446712
cg14446808
cg14448104
cg14448145
cg14448864
cg14449051
cg14450605
cg14452140
cg14453641
cg14454278
cg14455991
cg14458834
cg14460735
cg14461963
cg14464791
cg14465910
cg14467840
cg14470209
cg14471615
cg14473016
cg14473924
cg14477619
cg14479329
cg14480463
cg14481222
cg14482322
cg14483391
cg14489649
cg14489884
cg14490250
cg14493899
cg14494313
cg14495243
cg14498423
cg14499797
cg14500718
cg14501253
cg14502651
cg14507042
cg14511156
cg14512008
cg14517922
cg14519350
cg14519515
cg14520448
cg14520511
cg14520892
cg14521746
cg14526843
cg14527441
cg14529146
cg14532417
cg14532519
cg14533138
cg14534464
cg14534967
cg14538332
cg14539231
cg14540297
cg14541311
cg14544583
cg14545899
cg14546153
cg14550007
cg14550066
cg14550101
cg14550518
cg14552982
cg14560064
cg14560895
cg14563260
cg14564494
cg14567401
cg14569415
cg14570389
cg14571620
cg14577211
cg14578030
cg14579051
cg14580982
cg14586939
cg14588638
cg14590817
cg14592065
cg14592099
cg14597908
cg14598387
cg14601284
cg14602578
cg14602658
cg14603406
cg14605021
cg14605134
cg14607642
cg14607813
cg14609458
cg14610746
cg14611174
cg14613546
cg14613832
cg14614211
cg14614901
cg14616651
cg14617642
cg14618681
cg14620221
cg14623313
cg14634319
cg14634336
cg14634738
cg14636377
cg14640481
cg14640682
cg14642338
cg14645481
cg14645650
cg14645972
cg14647515
cg14651992
cg14654385
cg14654731
cg14654875
cg14654926
cg14658362
cg14659404
cg14659547
cg14662379
cg14662756
cg14663065
cg14666892
cg14667033
cg14667273
cg14671488
cg14674582
cg14676817
cg14679587
cg14681055
cg14681629
cg14681767
cg14685339
cg14688956
cg14689355
cg14694232
cg14695751
cg14696348
cg14696396
cg14696820
cg14698961
cg14700577
cg14700707
cg14701410
cg14701962
cg14702264
cg14706178
cg14706739
cg14707431
cg14711016
cg14711201
cg14711709
cg14714578
cg14718680
cg14723014
cg14723032
cg14724265
cg14724364
cg14724613
cg14727512
cg14729071
cg14732136
cg14737613
cg14737977
cg14740251
cg14741922
cg14743649
cg14747072
cg14751914
cg14753432
cg14754581
cg14755009
cg14755341
cg14760714
cg14761227
cg14767877
cg14769265
cg14772955
cg14773259
cg14774175
cg14776962
cg14777972
cg14781919
cg14782678
cg14784348
cg14784653
cg14785449
cg14785479
cg14787704
cg14789590
cg14789804
cg14789928
cg14791831
cg14792480
cg14797887
cg14799446
cg14802951
cg14807303
cg14808739
cg14809191
cg14813083
cg14816013
cg14817542
cg14817848
cg14818279
cg14821083
cg14822966
cg14826683
cg14828965
cg14830952
cg14831798
cg14831838
cg14832904
cg14834436
cg14837165
cg14839257
cg14839898
cg14841098
cg14844130
cg14845091
cg14850181
cg14851685
cg14853515
cg14854487
cg14858551
cg14859074
cg14859417
cg14860494
cg14863484
cg14865516
cg14869028
cg14870461
cg14871856
cg14879013
cg14882700
cg14883392
cg14884741
cg14885742
cg14887509
cg14892768
cg14893161
cg14893163
cg14894144
cg14896003
cg14898779
cg14903309
cg14908548
cg14910241
cg14911472
cg14912034
cg14913610
cg14913925
cg14914852
cg14914982
cg14915165
cg14915263
cg14916213
cg14920426
cg14920846
cg14925024
cg14930706
cg14931645
cg14934766
cg14939652
cg14939691
cg14940420
cg14942312
cg14944269
cg14947494
cg14948436
cg14948822
cg14949649
cg14957086
cg14958018
cg14958635
cg14958889
cg14959707
cg14961550
cg14962548
cg14962776
cg14963371
cg14963897
cg14967972
cg14971781
cg14972143
cg14973995
cg14974772
cg14976276
cg14981132
cg14984307
cg14986136
cg14986420
cg14987922
cg14991487
cg14992253
cg14993293
cg15002204
cg15002214
cg15003158
cg15003434
cg15006396
cg15008991
cg15010067
cg15010390
cg15013019
cg15014034
cg15014549
cg15019617
cg15020645
cg15025769
cg15031780
cg15034763
cg15035273
cg15035713
cg15039399
cg15041659
cg15042080
cg15042385
cg15043057
cg15043975
cg15044041
cg15044073
cg15046675
cg15046735
cg15050111
cg15052335
cg15054260
cg15056107
cg15056247
cg15059932
cg15061008
cg15062795
cg15068733
cg15075170
cg15076218
cg15077070
cg15077637
cg15078027
cg15081561
cg15082782
cg15083233
cg15085805
cg15089487
cg15091337
cg15091410
cg15094912
cg15095327
cg15096123
cg15098690
cg15100639
cg15104484
cg15105081
cg15105660
cg15109571
cg15111734
cg15113803
cg15118204
cg15118503
cg15120942
cg15121304
cg15125424
cg15127806
cg15128898
cg15133363
cg15134628
cg15134649
cg15139737
cg15142488
cg15144793
cg15146720
cg15146752
cg15147516
cg15147545
cg15149938
cg15156078
cg15160445
cg15160742
cg15161055
cg15161785
cg15164103
cg15164958
cg15166050
cg15170424
cg15175266
cg15175577
cg15185001
cg15185286
cg15187606
cg15188491
cg15191648
cg15195276
cg15195353
cg15195412
cg15198335
cg15201599
cg15201635
cg15201877
cg15205507
cg15206445
cg15207953
cg15210427
cg15214092
cg15214137
cg15215114
cg15223781
cg15226751
cg15227982
cg15232450
cg15233681
cg15235185
cg15235832
cg15238200
cg15238224
cg15239703
cg15240064
cg15242570
cg15243024
cg15247031
cg15247144
cg15248035
cg15249164
cg15250507
cg15250797
cg15253243
cg15253672
cg15257765
cg15259973
cg15260250
cg15262516
cg15262984
cg15264255
cg15264273
cg15264303
cg15270851
cg15270950
cg15271594
cg15271616
cg15272684
cg15272690
cg15278682
cg15278948
cg15279364
cg15280964
cg15284635
cg15286372
cg15293750
cg15296858
cg15298323
cg15298594
cg15299463
cg15300989
cg15302379
cg15302567
cg15303841
cg15304928
cg15305343
cg15307169
cg15308737
cg15309066
cg15309578
cg15310162
cg15311933
cg15315630
cg15317267
cg15319451
cg15320474
cg15321195
cg15321211
cg15329642
cg15329866
cg15331039
cg15334028
cg15339605
cg15341760
cg15342384
cg15343119
cg15344028
cg15348799
cg15357518
cg15357639
cg15359413
cg15361750
cg15365950
cg15368822
cg15371509
cg15372098
cg15373633
cg15374234
cg15375239
cg15375586
cg15377518
cg15377649
cg15379237
cg15381313
cg15383120
cg15383392
cg15383574
cg15384717
cg15385623
cg15387123
cg15392792
cg15396310
cg15397506
cg15399561
cg15407570
cg15408407
cg15411984
cg15414833
cg15415509
cg15415545
cg15416233
cg15423613
cg15425280
cg15426734
cg15427774
cg15431576
cg15434599
cg15439862
cg15442534
cg15442702
cg15448245
cg15452204
cg15454483
cg15456206
cg15457079
cg15457899
cg15461516
cg15462232
cg15464148
cg15467148
cg15468095
cg15473904
cg15475323
cg15477600
cg15480475
cg15480941
cg15482690
cg15484019
cg15484375
cg15484384
cg15485859
cg15486645
cg15488251
cg15488402
cg15489301
cg15489422
cg15492104
cg15498283
cg15501381
cg15503752
cg15507817
cg15508020
cg15512851
cg15516226
cg15517965
cg15521097
cg15522719
cg15522957
cg15527554
cg15528736
cg15536490
cg15537850
cg15538427
cg15540820
cg15541230
cg15541315
cg15542496
cg15543551
cg15544036
cg15544721
cg15547534
cg15547662
cg15550350
cg15551881
cg15552238
cg15553522
cg15554401
cg15555014
cg15555727
cg15556558
cg15558658
cg15558971
cg15559560
cg15559700
cg15560112
cg15562197
cg15563057
cg15563993
cg15565533
cg15566222
cg15569340
cg15569512
cg15571154
cg15572745
cg15576195
cg15576233
cg15579370
cg15580043
cg15581500
cg15582789
cg15582891
cg15583072
cg15584630
cg15584813
cg15585905
cg15586352
cg15589354
cg15589427
cg15591678
cg15591837
cg15594133
cg15597540
cg15600835
cg15601535
cg15602735
cg15602969
cg15603885
cg15606663
cg15607672
cg15610233
cg15610792
cg15611364
cg15611923
cg15612063
cg15612436
cg15612847
cg15612927
cg15615135
cg15616083
cg15619125
cg15623573
cg15625636
cg15626350
cg15627524
cg15628498
cg15629064
cg15631323
cg15634735
cg15636587
cg15637528
cg15639045
cg15641998
cg15642035
cg15645309
cg15645605
cg15647515
cg15649452
cg15652120
cg15652212
cg15652797
cg15659828
cg15664067
cg15665653
cg15669092
cg15674432
cg15674997
cg15676241
cg15676488
cg15677294
cg15677344
cg15677355
cg15684563
cg15686608
cg15687659
cg15690721
cg15691199
cg15691649
cg15691841
cg15692239
cg15693363
cg15696627
cg15698196
cg15699524
cg15700739
cg15701111
cg15701622
cg15702701
cg15703690
cg15707568
cg15713086
cg15714041
cg15717808
cg15720535
cg15721424
cg15722679
cg15727249
cg15729869
cg15731815
cg15736165
cg15736336
cg15736338
cg15737168
cg15737319
cg15738916
cg15739437
cg15739944
cg15740366
cg15741583
cg15743985
cg15746719
cg15747933
cg15749322
cg15749858
cg15750102
cg15752043
cg15753381
cg15754084
cg15754109
cg15755084
cg15764655
cg15765212
cg15768203
cg15768270
cg15769409
cg15770654
cg15774153
cg15775914
cg15776355
cg15777570
cg15778232
cg15779716
cg15780888
cg15781794
cg15783027
cg15784615
cg15785580
cg15785720
cg15786837
cg15786879
cg15787039
cg15789095
cg15790852
cg15792367
cg15796978
cg15798455
cg15798530
cg15799267
cg15800421
cg15801967
cg15802192
cg15802898
cg15809230
cg15810326
cg15810744
cg15811427
cg15814508
cg15815016
cg15816080
cg15818800
cg15820189
cg15820809
cg15821095
cg15822346
cg15822411
cg15823100
cg15824056
cg15824705
cg15824968
cg15827031
cg15827295
cg15830940
cg15832436
cg15835825
cg15836394
cg15836660
cg15836722
cg15839448
cg15840658
cg15842400
cg15843217
cg15846641
cg15846718
cg15851800
cg15852879
cg15853374
cg15854296
cg15857475
cg15860839
cg15861540
cg15862544
cg15863254
cg15864184
cg15868302
cg15869022
cg15869642
cg15873715
cg15875120
cg15875314
cg15876417
cg15882999
cg15883716
cg15888522
cg15890111
cg15890484
cg15895197
cg15896447
cg15898840
cg15900980
cg15901783
cg15903282
cg15903395
cg15905979
cg15913671
cg15914863
cg15915418
cg15916628
cg15918284
cg15919045
cg15920202
cg15926585
cg15927263
cg15928132
cg15928446
cg15929201
cg15931943
cg15932716
cg15933546
cg15937081
cg15942481
cg15942562
cg15944762
cg15945417
cg15945754
cg15945769
cg15946545
cg15952487
cg15952725
cg15955341
cg15959756
cg15963971
cg15966757
cg15967525
cg15974053
cg15974062
cg15977272
cg15977278
cg15977816
cg15979098
cg15979932
cg15981265
cg15982308
cg15982419
cg15983005
cg15984612
cg15984822
cg15988792
cg15989091
cg15992730
cg15993402
cg15994159
cg15995002
cg15997411
cg16001460
cg16001913
cg16003238
cg16003913
cg16004800
cg16005224
cg16008138
cg16009558
cg16011258
cg16016951
cg16017358
cg16019273
cg16019620
cg16022279
cg16022344
cg16025584
cg16026550
cg16028753
cg16029636
cg16029760
cg16034652
cg16035277
cg16037142
cg16042149
cg16045696
cg16046465
cg16049587
cg16051027
cg16051685
cg16052901
cg16060664
cg16062480
cg16063112
cg16063666
cg16069910
cg16070444
cg16072462
cg16076328
cg16077929
cg16078836
cg16080552
cg16085042
cg16091845
cg16092786
cg16094520
cg16094954
cg16097079
cg16098170
cg16098726
cg16101800
cg16106497
cg16107172
cg16107553
cg16108132
cg16111791
cg16114640
cg16116363
cg16118817
cg16124337
cg16125615
cg16127900
cg16129797
cg16129988
cg16140179
cg16142977
cg16148454
cg16154416
cg16155382
cg16155588
cg16155702
cg16158807
cg16158874
cg16160720
cg16168311
cg16169604
cg16173109
cg16174234
cg16175725
cg16175792
cg16176600
cg16177830
cg16178491
cg16181202
cg16182127
cg16184930
cg16184943
cg16185365
cg16188038
cg16188243
cg16191009
cg16192029
cg16192575
cg16192916
cg16193203
cg16196602
cg16196812
cg16199381
cg16202564
cg16204757
cg16205058
cg16208448
cg16209630
cg16211684
cg16213655
cg16215361
cg16218254
cg16218424
cg16220183
cg16220802
cg16222568
cg16222698
cg16224854
cg16225091
cg16225429
cg16225441
cg16225753
cg16227684
cg16227775
cg16228804
cg16232126
cg16232979
cg16233998
cg16236759
cg16236875
cg16237595
cg16239406
cg16240480
cg16241648
cg16241714
cg16243644
cg16245844
cg16246410
cg16249454
cg16249711
cg16253168
cg16254764
cg16256230
cg16256504
cg16256610
cg16256643
cg16257040
cg16257086
cg16257091
cg16261965
cg16267059
cg16267266
cg16267491
cg16268051
cg16268429
cg16268563
cg16269097
cg16270091
cg16272420
cg16273597
cg16273788
cg16274148
cg16275172
cg16279786
cg16280667
cg16280922
cg16281796
cg16282101
cg16284168
cg16284292
cg16286776
cg16290693
cg16293105
cg16293991
cg16297030
cg16299341
cg16299616
cg16301617
cg16302441
cg16303453
cg16307860
cg16310262
cg16310717
cg16312163
cg16312647
cg16312916
cg16313587
cg16315923
cg16319213
cg16321029
cg16323498
cg16328273
cg16330965
cg16332224
cg16334519
cg16335762
cg16336120
cg16338035
cg16338347
cg16339185
cg16340268
cg16343696
cg16345226
cg16348491
cg16351002
cg16351184
cg16356516
cg16356956
cg16357381
cg16358738
cg16359129
cg16361890
cg16362133
cg16366323
cg16367232
cg16371833
cg16375728
cg16376234
cg16377880
cg16378421
cg16379513
cg16381752
cg16382322
cg16382382
cg16384137
cg16385933
cg16387606
cg16391151
cg16391792
cg16393207
cg16396417
cg16396948
cg16400825
cg16404106
cg16404689
cg16413777
cg16414852
cg16414945
cg16415058
cg16417437
cg16417937
cg16427670
cg16429439
cg16433922
cg16434306
cg16438432
cg16440909
cg16443152
cg16446783
cg16452396
cg16454349
cg16456919
cg16465769
cg16465939
cg16466334
cg16467694
cg16468729
cg16470760
cg16474684
cg16475089
cg16477324
cg16482226
cg16483466
cg16490390
cg16491909
cg16492735
cg16501028
cg16505550
cg16505687
cg16508857
cg16509045
cg16510010
cg16510657
cg16511708
cg16515820
cg16517394
cg16518291
cg16519321
cg16519742
cg16521028
cg16521836
cg16522484
cg16523471
cg16523653
cg16524139
cg16527805
cg16530429
cg16534233
cg16534499
cg16535180
cg16536450
cg16536918
cg16537367
cg16539629
cg16540768
cg16541031
cg16543027
cg16543294
cg16544272
cg16545079
cg16545105
cg16547341
cg16547450
cg16551261
cg16557944
cg16558203
cg16561743
cg16564824
cg16571399
cg16574065
cg16575408
cg16579354
cg16584911
cg16585682
cg16590151
cg16592658
cg16598810
cg16601385
cg16601861
cg16604136
cg16605590
cg16606638
cg16608348
cg16609872
cg16613192
cg16615211
cg16616325
cg16616734
cg16616769
cg16619240
cg16621987
cg16625125
cg16625216
cg16625901
cg16627949
cg16628119
cg16628918
cg16632280
cg16632715
cg16632891
cg16636110
cg16636571
cg16638540
cg16639185
cg16639637
cg16641915
cg16645539
cg16652241
cg16652259
cg16652639
cg16653538
cg16657615
cg16659043
cg16660041
cg16664233
cg16665103
cg16666115
cg16666160
cg16672449
cg16679837
cg16685860
cg16688376
cg16688911
cg16691616
cg16692277
cg16692761
cg16698781
cg16701105
cg16705481
cg16706631
cg16708981
cg16713727
cg16714091
cg16716983
cg16718891
cg16720880
cg16721202
cg16721845
cg16722536
cg16723180
cg16729690
cg16731016
cg16731240
cg16732880
cg16732901
cg16738336
cg16739580
cg16740543
cg16742703
cg16743781
cg16744741
cg16745616
cg16746462
cg16746631
cg16746737
cg16749578
cg16750914
cg16753209
cg16753336
cg16756620
cg16756998
cg16762195
cg16769376
cg16772207
cg16773028
cg16773899
cg16776350
cg16776717
cg16778148
cg16778809
cg16778903
cg16779976
cg16785344
cg16786117
cg16786458
cg16787352
cg16788436
cg16791508
cg16791686
cg16792800
cg16793061
cg16793150
cg16794633
cg16797831
cg16799087
cg16802152
cg16803817
cg16806347
cg16806597
cg16812893
cg16816226
cg16817034
cg16823105
cg16825000
cg16825643
cg16826286
cg16829450
cg16832407
cg16833551
cg16834187
cg16837769
cg16842214
cg16842485
cg16852884
cg16852892
cg16854524
cg16854606
cg16855929
cg16858125
cg16860587
cg16860694
cg16861508
cg16862361
cg16862838
cg16864658
cg16864895
cg16866038
cg16869108
cg16870320
cg16873863
cg16878652
cg16882703
cg16883145
cg16883533
cg16884042
cg16884539
cg16889368
cg16890093
cg16890267
cg16891895
cg16896371
cg16898150
cg16898420
cg16899036
cg16899306
cg16900022
cg16902509
cg16904306
cg16905311
cg16907167
cg16907488
cg16907514
cg16909124
cg16909364
cg16910379
cg16911220
cg16917279
cg16918585
cg16920242
cg16923271
cg16925970
cg16927136
cg16928795
cg16929104
cg16932672
cg16933388
cg16933922
cg16935075
cg16935609
cg16940108
cg16940801
cg16941656
cg16944093
cg16948369
cg16948979
cg16953064
cg16953612
cg16954341
cg16961218
cg16962970
cg16969623
cg16970232
cg16970828
cg16977035
cg16979445
cg16984944
cg16986720
cg16986846
cg16989646
cg16990174
cg16991589
cg16992787
cg16994506
cg16998207
cg16998213
cg16998353
cg16998872
cg17001035
cg17001430
cg17001652
cg17002259
cg17006282
cg17009433
cg17009717
cg17010112
cg17017278
cg17018517
cg17018527
cg17020834
cg17021265
cg17022479
cg17022635
cg17022914
cg17026456
cg17029151
cg17029168
cg17031773
cg17036441
cg17036737
cg17037924
cg17038116
cg17040807
cg17041296
cg17043101
cg17043155
cg17044311
cg17044611
cg17045009
cg17048483
cg17050100
cg17050972
cg17051440
cg17054360
cg17055734
cg17055959
cg17057072
cg17057965
cg17058777
cg17063201
cg17065601
cg17067005
cg17067942
cg17067993
cg17071536
cg17071957
cg17076012
cg17078393
cg17079378
cg17080277
cg17084151
cg17088290
cg17092062
cg17093267
cg17095279
cg17095753
cg17095797
cg17095936
cg17102807
cg17105014
cg17108383
cg17108819
cg17109273
cg17111669
cg17114257
cg17119387
cg17119688
cg17122244
cg17122311
cg17124509
cg17124700
cg17125623
cg17127132
cg17127587
cg17127769
cg17127823
cg17129141
cg17130791
cg17133183
cg17133388
cg17138359
cg17140815
cg17141902
cg17142470
cg17145806
cg17150465
cg17154022
cg17158059
cg17159242
cg17162024
cg17163751
cg17164340
cg17165284
cg17166101
cg17169613
cg17176732
cg17177336
cg17177660
cg17177829
cg17186444
cg17186803
cg17188046
cg17188169
cg17189058
cg17190608
cg17191186
cg17194182
cg17198722
cg17199658
cg17200465
cg17204100
cg17205788
cg17208363
cg17210604
cg17213552
cg17215680
cg17217677
cg17231524
cg17232861
cg17233506
cg17237063
cg17237813
cg17237881
cg17238009
cg17239363
cg17239761
cg17241013
cg17250929
cg17251713
cg17256555
cg17257175
cg17258195
cg17259265
cg17260449
cg17260954
cg17261830
cg17264470
cg17264817
cg17266238
cg17267907
cg17272094
cg17272491
cg17272843
cg17274064
cg17274742
cg17279839
cg17285325
cg17286491
cg17291001
cg17293641
cg17296078
cg17298704
cg17299712
cg17300307
cg17301902
cg17302852
cg17304433
cg17304878
cg17305187
cg17307280
cg17309462
cg17317962
cg17324128
cg17327492
cg17327630
cg17328659
cg17329164
cg17329249
cg17329518
cg17330200
cg17332016
cg17336076
cg17339202
cg17341358
cg17341703
cg17342283
cg17345480
cg17346115
cg17347389
cg17347634
cg17348429
cg17349753
cg17350448
cg17351116
cg17351385
cg17354052
cg17354708
cg17356112
cg17356181
cg17356252
cg17356532
cg17357865
cg17361641
cg17364922
cg17366325
cg17367215
cg17371067
cg17371081
cg17376813
cg17378989
cg17380128
cg17385674
cg17386181
cg17386185
cg17386433
cg17386700
cg17386819
cg17388484
cg17389519
cg17397420
cg17398003
cg17398283
cg17398312
cg17398613
cg17399166
cg17400229
cg17404605
cg17404915
cg17408647
cg17408686
cg17409393
cg17412258
cg17412351
cg17412560
cg17413703
cg17414107
cg17416146
cg17421623
cg17428423
cg17428950
cg17439480
cg17441778
cg17449882
cg17451138
cg17452277
cg17463527
cg17465219
cg17465304
cg17468440
cg17468841
cg17468997
cg17469356
cg17469978
cg17471019
cg17471102
cg17475456
cg17482740
cg17483510
cg17484237
cg17489451
cg17489752
cg17491456
cg17496788
cg17497271
cg17498523
cg17500329
cg17504145
cg17504464
cg17505428
cg17506742
cg17509807
cg17509872
cg17511416
cg17518965
cg17520176
cg17522249
cg17523380
cg17524886
cg17525003
cg17527798
cg17532978
cg17533684
cg17533847
cg17536071
cg17536848
cg17539235
cg17541425
cg17542835
cg17543123
cg17550582
cg17552650
cg17558126
cg17560327
cg17561435
cg17561452
cg17563769
cg17564818
cg17565490
cg17567317
cg17568035
cg17571291
cg17572572
cg17572791
cg17575811
cg17578903
cg17582250
cg17582777
cg17586860
cg17589175
cg17589341
cg17592292
cg17592812
cg17593391
cg17598875
cg17602451
cg17605084
cg17606785
cg17606881
cg17607024
cg17607231
cg17612991
cg17615007
cg17616707
cg17617223
cg17619823
cg17624892
cg17628717
cg17638137
cg17638468
cg17639046
cg17639059
cg17641104
cg17644208
cg17644867
cg17647273
cg17647744
cg17648241
cg17659886
cg17663577
cg17675150
cg17675882
cg17676096
cg17676129
cg17677842
cg17682309
cg17685628
cg17686260
cg17687282
cg17687883
cg17688525
cg17693270
cg17693957
cg17694279
cg17694877
cg17701886
cg17703212
cg17703554
cg17704839
cg17709676
cg17709884
cg17710021
cg17710288
cg17711587
cg17714030
cg17717588
cg17718210
cg17718322
cg17718515
cg17720231
cg17724365
cg17725968
cg17726022
cg17729667
cg17731079
cg17732044
cg17733100
cg17733331
cg17736259
cg17738194
cg17738494
cg17740399
cg17740645
cg17741106
cg17741291
cg17741572
cg17742155
cg17747005
cg17747332
cg17749384
cg17749443
cg17751867
cg17754680
cg17754980
cg17756392
cg17758721
cg17767659
cg17771150
cg17773950
cg17774305
cg17774418
cg17775283
cg17775713
cg17776353
cg17777592
cg17778120
cg17778721
cg17783509
cg17786776
cg17787710
cg17788013
cg17788682
cg17788832
cg17790333
cg17791651
cg17791766
cg17791936
cg17792192
cg17795240
cg17795586
cg17801256
cg17802847
cg17803965
cg17804987
cg17805404
cg17809798
cg17812013
cg17812431
cg17818900
cg17820591
cg17820828
cg17823175
cg17823320
cg17824393
cg17826679
cg17827767
cg17829314
cg17829936
cg17832674
cg17833578
cg17836145
cg17838516
cg17838626
cg17839278
cg17839611
cg17841529
cg17843048
cg17843759
cg17846100
cg17847607
cg17849194
cg17849956
cg17850932
cg17851105
cg17853587
cg17860158
cg17860186
cg17866455
cg17868994
cg17870792
cg17872064
cg17875156
cg17877656
cg17880199
cg17880859
cg17886204
cg17887537
cg17889103
cg17889912
cg17891278
cg17892556
cg17894008
cg17895149
cg17895873
cg17896097
cg17896249
cg17897236
cg17897879
cg17901463
cg17904068
cg17904739
cg17904815
cg17906786
cg17907567
cg17918239
cg17918501
cg17918700
cg17921310
cg17922226
cg17925436
cg17926057
cg17929627
cg17936488
cg17938146
cg17940740
cg17943999
cg17946497
cg17947599
cg17952262
cg17959722
cg17960516
cg17963089
cg17965019
cg17969298
cg17971003
cg17976381
cg17976829
cg17977409
cg17979628
cg17980508
cg17983064
cg17983307
cg17987231
cg17989037
cg17989572
cg17990871
cg17993772
cg17993949
cg17994910
cg17995823
cg18001427
cg18003231
cg18003698
cg18003795
cg18006085
cg18008766
cg18009798
cg18013830
cg18014844
cg18015044
cg18016365
cg18017908
cg18022496
cg18022926
cg18023724
cg18027946
cg18034859
cg18036707
cg18042079
cg18042806
cg18043195
cg18043280
cg18047509
cg18049750
cg18050213
cg18055007
cg18055394
cg18056600
cg18060199
cg18061485
cg18063149
cg18070061
cg18071588
cg18075299
cg18081104
cg18081258
cg18081881
cg18084554
cg18084791
cg18085517
cg18087477
cg18087514
cg18088324
cg18088775
cg18089000
cg18089145
cg18089852
cg18090228
cg18096388
cg18099844
cg18105315
cg18105675
cg18108237
cg18108623
cg18109231
cg18109798
cg18110483
cg18112163
cg18113787
cg18114671
cg18117393
cg18123677
cg18123948
cg18124330
cg18125479
cg18127732
cg18129786
cg18133957
cg18133966
cg18138552
cg18139769
cg18139900
cg18142353
cg18145505
cg18146152
cg18149919
cg18150721
cg18152311
cg18152517
cg18153060
cg18153124
cg18156583
cg18159180
cg18170080
cg18172186
cg18173454
cg18174542
cg18175410
cg18176712
cg18177682
cg18180155
cg18180783
cg18181070
cg18181161
cg18182038
cg18182358
cg18184219
cg18187335
cg18189063
cg18191162
cg18194038
cg18197795
cg18202456
cg18204685
cg18206040
cg18208268
cg18213440
cg18217172
cg18219418
cg18220284
cg18220560
cg18221862
cg18222235
cg18223379
cg18226566
cg18230216
cg18230771
cg18234011
cg18235146
cg18236079
cg18236477
cg18237405
cg18242139
cg18242682
cg18244029
cg18247054
cg18247638
cg18248112
cg18248891
cg18250832
cg18251360
cg18253802
cg18254848
cg18259391
cg18263030
cg18263177
cg18270343
cg18272264
cg18273501
cg18273566
cg18275124
cg18277508
cg18277754
cg18278261
cg18282543
cg18282619
cg18284523
cg18285544
cg18286698
cg18287975
cg18289156
cg18292394
cg18292711
cg18294881
cg18296405
cg18302652
cg18303397
cg18304195
cg18304674
cg18305837
cg18306327
cg18312782
cg18312807
cg18313110
cg18313794
cg18317951
cg18328334
cg18329036
cg18329349
cg18330611
cg18335068
cg18335243
cg18338293
cg18338296
cg18338311
cg18340214
cg18341054
cg18342279
cg18342900
cg18343862
cg18345369
cg18345635
cg18346038
cg18347238
cg18349835
cg18353563
cg18354264
cg18356330
cg18356799
cg18357098
cg18359921
cg18360149
cg18361093
cg18362489
cg18364088
cg18370227
cg18370979
cg18371284
cg18371506
cg18372353
cg18379495
cg18380975
cg18381880
cg18382305
cg18383069
cg18383391
cg18384097
cg18384168
cg18384403
cg18387216
cg18388972
cg18389810
cg18390025
cg18392482
cg18393722
cg18394848
cg18396533
cg18396865
cg18397653
cg18399321
cg18399703
cg18401406
cg18403361
cg18408326
cg18408487
cg18412613
cg18412984
cg18414741
cg18416881
cg18417464
cg18418460
cg18419020
cg18424091
cg18424538
cg18427589
cg18430208
cg18432105
cg18433086
cg18437633
cg18438777
cg18440048
cg18440188
cg18440474
cg18443378
cg18445047
cg18449462
cg18452600
cg18453621
cg18454685
cg18457737
cg18457775
cg18458993
cg18459342
cg18462653
cg18463686
cg18464137
cg18469326
cg18472228
cg18473162
cg18477315
cg18482268
cg18484189
cg18485154
cg18485485
cg18486150
cg18488623
cg18488970
cg18489434
cg18489440
cg18491230
cg18493182
cg18493899
cg18495298
cg18495563
cg18497960
cg18502522
cg18503260
cg18505908
cg18506679
cg18507125
cg18508525
cg18509239
cg18512092
cg18515587
cg18524091
cg18525740
cg18528640
cg18530324
cg18533225
cg18534730
cg18535534
cg18536148
cg18540871
cg18542098
cg18546622
cg18548413
cg18552077
cg18552413
cg18555206
cg18555440
cg18556220
cg18556540
cg18564727
cg18565479
cg18565510
cg18568653
cg18573383
cg18576883
cg18577494
cg18580491
cg18581221
cg18581445
cg18587018
cg18587973
cg18589858
cg18591973
cg18596794
cg18601293
cg18602811
cg18602919
cg18604888
cg18607470
cg18611281
cg18611847
cg18613421
cg18616655
cg18618964
cg18619398
cg18621299
cg18623836
cg18624866
cg18626709
cg18627459
cg18628483
cg18628674
cg18632631
cg18633178
cg18635110
cg18638496
cg18641050
cg18646457
cg18651821
cg18652121
cg18652852
cg18652941
cg18653991
cg18656170
cg18660898
cg18665023
cg18665563
cg18667426
cg18668753
cg18671950
cg18672421
cg18674980
cg18675600
cg18676162
cg18676393
cg18677965
cg18678121
cg18678185
cg18678421
cg18689253
cg18690395
cg18693704
cg18695429
cg18695917
cg18697049
cg18702234
cg18705301
cg18710985
cg18711066
cg18721882
cg18727700
cg18728325
cg18729973
cg18731014
cg18731789
cg18731813
cg18732541
cg18741962
cg18742441
cg18742893
cg18748332
cg18750407
cg18750756
cg18750833
cg18750960
cg18752854
cg18752880
cg18755783
cg18759110
cg18760752
cg18765542
cg18766912
cg18768283
cg18769818
cg18771300
cg18773223
cg18776056
cg18776764
cg18780284
cg18787449
cg18787783
cg18787975
cg18790143
cg18793806
cg18794577
cg18795395
cg18796520
cg18797053
cg18798750
cg18801806
cg18805835
cg18807515
cg18808261
cg18809289
cg18811423
cg18813928
cg18815943
cg18818531
cg18821742
cg18824775
cg18825539
cg18826520
cg18828334
cg18829411
cg18833140
cg18840461
cg18841634
cg18843688
cg18849169
cg18854666
cg18855178
cg18856252
cg18862260
cg18864581
cg18865999
cg18869368
cg18870413
cg18870712
cg18871670
cg18873386
cg18875839
cg18876189
cg18876487
cg18878034
cg18879041
cg18881723
cg18884137
cg18886444
cg18887228
cg18888403
cg18895413
cg18895813
cg18895972
cg18896687
cg18901940
cg18901980
cg18902090
cg18904346
cg18905252
cg18905952
cg18906795
cg18908499
cg18915143
cg18915211
cg18917378
cg18919097
cg18920397
cg18923230
cg18925884
cg18928687
cg18930892
cg18932540
cg18937321
cg18938150
cg18938204
cg18940763
cg18942631
cg18943383
cg18943599
cg18947521
cg18950617
cg18951427
cg18952647
cg18953280
cg18956095
cg18956481
cg18958584
cg18959422
cg18959478
cg18960218
cg18964732
cg18967846
cg18971054
cg18973389
cg18978324
cg18979223
cg18982568
cg18984499
cg18986332
cg18986713
cg18988110
cg18992201
cg18992688
cg18993334
cg18995088
cg18996334
cg18996776
cg18997129
cg18997990
cg19001490
cg19001794
cg19002579
cg19005210
cg19005368
cg19006008
cg19007602
cg19008097
cg19008649
cg19008809
cg19011603
cg19012475
cg19016517
cg19017193
cg19017420
cg19019972
cg19023700
cg19025034
cg19025723
cg19027571
cg19028160
cg19028369
cg19028804
cg19035457
cg19035993
cg19037167
cg19038540
cg19042062
cg19042950
cg19044630
cg19044674
cg19046959
cg19047670
cg19051578
cg19055231
cg19055639
cg19058765
cg19061982
cg19062098
cg19062189
cg19063397
cg19064258
cg19070338
cg19070899
cg19075838
cg19081759
cg19091474
cg19093820
cg19096034
cg19098268
cg19098314
cg19098826
cg19101893
cg19103704
cg19104072
cg19105504
cg19105690
cg19108718
cg19110684
cg19114595
cg19118077
cg19118812
cg19120125
cg19123107
cg19124998
cg19125323
cg19130550
cg19132372
cg19135706
cg19135761
cg19135982
cg19136717
cg19138060
cg19139277
cg19139729
cg19147390
cg19147570
cg19148051
cg19149125
cg19150884
cg19154173
cg19154438
cg19157069
cg19157971
cg19160878
cg19162158
cg19166347
cg19166626
cg19168338
cg19170321
cg19182046
cg19184518
cg19187185
cg19187486
cg19188060
cg19188612
cg19191401
cg19191883
cg19192316
cg19194595
cg19195724
cg19196182
cg19196684
cg19202384
cg19205041
cg19206010
cg19208681
cg19210770
cg19211827
cg19215261
cg19216044
cg19216731
cg19217872
cg19219366
cg19220586
cg19220754
cg19223616
cg19224278
cg19229809
cg19234089
cg19236745
cg19237753
cg19237879
cg19238398
cg19238840
cg19239342
cg19241311
cg19246110
cg19250891
cg19252956
cg19254235
cg19255783
cg19255853
cg19262019
cg19264123
cg19267846
cg19278165
cg19278809
cg19279346
cg19279529
cg19280776
cg19282250
cg19282714
cg19286604
cg19287114
cg19287277
cg19290962
cg19297232
cg19297688
cg19301632
cg19304352
cg19304410
cg19306866
cg19307060
cg19308222
cg19313758
cg19318326
cg19318511
cg19320612
cg19324627
cg19324791
cg19325985
cg19326876
cg19327844
cg19329389
cg19329556
cg19332710
cg19337295
cg19343464
cg19345602
cg19346899
cg19351638
cg19352038
cg19353006
cg19355919
cg19357918
cg19358493
cg19363546
cg19367388
cg19368582
cg19369556
cg19369775
cg19370284
cg19370515
cg19371795
cg19388557
cg19389852
cg19392109
cg19393006
cg19398783
cg19400876
cg19403023
cg19404979
cg19407266
cg19408398
cg19409156
cg19410364
cg19410841
cg19412675
cg19413110
cg19420968
cg19421044
cg19421752
cg19423014
cg19423196
cg19425528
cg19426277
cg19426827
cg19428336
cg19428735
cg19430897
cg19434066
cg19434221
cg19434936
cg19439331
cg19441691
cg19445598
cg19447496
cg19447966
cg19448990
cg19450025
cg19451391
cg19455368
cg19456540
cg19459093
cg19461344
cg19461644
cg19464016
cg19464252
cg19464944
cg19465374
cg19466563
cg19467928
cg19469297
cg19470701
cg19475870
cg19478478
cg19478743
cg19479366
cg19481052
cg19481811
cg19481953
cg19483159
cg19486673
cg19497444
cg19510180
cg19510484
cg19510999
cg19514469
cg19514961
cg19515324
cg19517525
cg19521927
cg19522294
cg19523029
cg19529363
cg19531130
cg19532954
cg19534879
cg19534945
cg19535609
cg19536127
cg19538699
cg19539004
cg19539519
cg19548738
cg19549068
cg19557537
cg19560758
cg19564367
cg19564877
cg19567046
cg19568591
cg19569684
cg19571071
cg19572242
cg19572947
cg19573464
cg19576739
cg19580810
cg19585882
cg19586576
cg19587401
cg19589427
cg19591206
cg19591881
cg19592945
cg19594666
cg19594691
cg19595170
cg19596204
cg19596653
cg19596755
cg19601328
cg19604470
cg19614321
cg19615614
cg19618706
cg19622360
cg19630689
cg19632026
cg19632760
cg19635712
cg19635810
cg19635869
cg19637116
cg19638349
cg19642007
cg19644162
cg19645103
cg19649173
cg19652869
cg19654437
cg19655070
cg19668234
cg19668255
cg19669439
cg19670317
cg19675684
cg19678067
cg19684883
cg19690214
cg19691267
cg19692710
cg19693403
cg19696622
cg19700658
cg19704039
cg19709058
cg19709625
cg19712821
cg19713083
cg19714749
cg19716462
cg19717150
cg19717326
cg19721215
cg19722847
cg19723775
cg19724470
cg19728485
cg19729279
cg19730092
cg19731122
cg19736898
cg19738333
cg19740763
cg19744131
cg19744952
cg19751300
cg19751951
cg19754094
cg19756611
cg19761273
cg19762747
cg19763279
cg19764407
cg19764436
cg19764555
cg19766460
cg19767249
cg19769182
cg19771482
cg19771589
cg19774122
cg19774491
cg19776201
cg19777470
cg19780563
cg19781053
cg19781251
cg19784449
cg19784477
cg19786920
cg19787037
cg19789466
cg19789505
cg19790294
cg19791277
cg19794490
cg19795898
cg19799744
cg19800926
cg19801560
cg19803671
cg19803984
cg19807685
cg19815139
cg19815589
cg19815720
cg19815904
cg19816938
cg19817399
cg19819571
cg19822214
cg19823847
cg19824362
cg19824441
cg19826026
cg19831369
cg19831575
cg19835478
cg19837824
cg19839588
cg19839691
cg19840387
cg19841506
cg19843036
cg19843429
cg19844287
cg19845843
cg19846131
cg19847271
cg19848683
cg19850163
cg19850348
cg19853229
cg19857541
cg19861697
cg19863003
cg19863773
cg19864851
cg19866103
cg19868730
cg19872681
cg19872814
cg19875047
cg19875216
cg19875656
cg19881177
cg19881895
cg19882093
cg19883905
cg19884658
cg19885761
cg19886179
cg19889584
cg19890858
cg19899621
cg19899882
cg19903229
cg19903333
cg19904653
cg19910382
cg19913889
cg19918758
cg19921353
cg19921492
cg19923326
cg19923810
cg19928046
cg19931106
cg19932177
cg19935424
cg19937039
cg19939627
cg19945840
cg19947621
cg19948393
cg19948397
cg19949550
cg19951443
cg19953406
cg19954000
cg19955521
cg19957727
cg19963797
cg19965810
cg19966618
cg19970051
cg19971655
cg19971804
cg19973135
cg19973884
cg19976467
cg19977912
cg19979773
cg19981839
cg19982860
cg19987219
cg19988449
cg19995014
cg19998328
cg20000468
cg20006825
cg20008332
cg20009671
cg20011134
cg20011794
cg20011974
cg20015855
cg20016416
cg20016845
cg20016874
cg20017995
cg20018806
cg20022122
cg20022511
cg20023578
cg20025970
cg20028470
cg20030243
cg20030671
cg20034100
cg20041257
cg20043466
cg20044189
cg20047732
cg20050012
cg20050113
cg20051033
cg20052411
cg20053158
cg20055101
cg20057066
cg20059312
cg20066612
cg20070077
cg20070090
cg20074371
cg20074593
cg20074795
cg20077393
cg20080624
cg20082357
cg20083730
cg20083871
cg20084646
cg20088535
cg20090467
cg20090497
cg20091107
cg20095587
cg20096208
cg20097268
cg20098478
cg20098887
cg20102673
cg20103550
cg20103758
cg20109151
cg20112035
cg20113732
cg20114394
cg20116574
cg20117778
cg20118424
cg20119051
cg20119635
cg20119871
cg20120491
cg20122491
cg20125159
cg20131685
cg20131968
cg20133313
cg20134215
cg20135306
cg20139214
cg20140452
cg20141751
cg20141916
cg20143092
cg20145360
cg20150565
cg20158826
cg20162076
cg20162146
cg20162159
cg20164558
cg20164720
cg20166783
cg20168375
cg20172280
cg20173259
cg20175449
cg20176532
cg20176648
cg20178764
cg20180148
cg20188282
cg20189782
cg20191453
cg20195812
cg20199333
cg20202438
cg20203596
cg20209009
cg20216935
cg20218060
cg20222911
cg20224517
cg20225275
cg20225915
cg20226593
cg20227213
cg20227766
cg20234170
cg20239740
cg20239949
cg20247048
cg20247102
cg20252016
cg20254231
cg20259398
cg20259534
cg20261167
cg20264534
cg20268522
cg20269537
cg20269976
cg20270599
cg20275133
cg20275344
cg20277416
cg20278498
cg20283107
cg20284440
cg20286074
cg20288630
cg20289911
cg20289988
cg20291049
cg20291222
cg20291674
cg20291846
cg20295671
cg20301340
cg20302307
cg20303303
cg20304401
cg20305726
cg20308679
cg20311501
cg20312228
cg20314660
cg20315136
cg20315951
cg20317180
cg20319405
cg20322862
cg20322876
cg20322977
cg20325517
cg20326853
cg20326867
cg20330296
cg20331177
cg20334738
cg20337106
cg20339650
cg20342082
cg20342105
cg20345446
cg20345978
cg20346726
cg20349377
cg20349695
cg20352798
cg20354892
cg20357628
cg20357806
cg20358834
cg20359349
cg20362772
cg20367072
cg20368904
cg20370277
cg20371650
cg20371891
cg20372689
cg20376767
cg20376899
cg20377677
cg20379125
cg20380069
cg20387341
cg20389709
cg20392764
cg20395892
cg20398120
cg20398399
cg20401181
cg20401549
cg20406482
cg20411654
cg20414506
cg20416179
cg20419410
cg20420433
cg20422318
cg20424530
cg20425130
cg20425293
cg20426860
cg20427865
cg20427879
cg20429911
cg20430816
cg20436912
cg20437604
cg20439022
cg20441175
cg20442697
cg20442709
cg20447773
cg20449692
cg20450764
cg20451680
cg20452583
cg20458981
cg20466045
cg20468883
cg20469837
cg20472189
cg20476877
cg20477070
cg20478514
cg20481343
cg20484306
cg20485165
cg20492121
cg20492401
cg20492869
cg20492933
cg20496643
cg20497627
cg20500126
cg20504202
cg20506783
cg20507276
cg20512303
cg20514061
cg20516209
cg20519035
cg20520365
cg20520725
cg20525378
cg20530223
cg20535085
cg20537325
cg20538819
cg20540913
cg20542190
cg20555138
cg20555507
cg20557202
cg20557567
cg20566118
cg20567721
cg20570279
cg20572838
cg20573420
cg20579480
cg20580177
cg20583073
cg20584011
cg20585500
cg20587168
cg20587394
cg20587968
cg20588045
cg20588069
cg20588892
cg20591405
cg20592700
cg20595215
cg20595300
cg20597908
cg20598389
cg20603424
cg20603888
cg20610181
cg20611872
cg20612559
cg20612615
cg20615951
cg20616414
cg20617956
cg20618842
cg20623943
cg20627916
cg20629089
cg20629097
cg20630207
cg20633621
cg20633883
cg20636078
cg20637800
cg20638426
cg20642765
cg20643362
cg20643416
cg20645065
cg20648149
cg20648827
cg20651453
cg20652889
cg20655010
cg20656116
cg20661303
cg20663980
cg20664247
cg20669525
cg20670302
cg20672744
cg20673611
cg20674521
cg20674577
cg20676542
cg20681975
cg20684399
cg20684549
cg20687462
cg20688340
cg20691408
cg20692569
cg20695057
cg20697204
cg20699736
cg20700904
cg20701850
cg20707345
cg20713333
cg20713492
cg20716064
cg20716119
cg20716209
cg20716571
cg20716945
cg20717059
cg20718816
cg20725021
cg20727114
cg20728639
cg20737712
cg20739508
cg20739510
cg20744809
cg20748065
cg20750215
cg20751395
cg20752438
cg20757526
cg20757912
cg20767936
cg20769102
cg20770803
cg20771670
cg20774846
cg20776317
cg20778294
cg20779414
cg20781140
cg20789620
cg20789691
cg20789824
cg20791593
cg20791841
cg20792294
cg20795863
cg20797766
cg20798152
cg20803370
cg20804101
cg20807545
cg20807701
cg20811273
cg20813773
cg20815063
cg20816612
cg20822579
cg20822628
cg20824576
cg20825323
cg20830531
cg20831492
cg20831708
cg20835282
cg20839149
cg20839219
cg20840847
cg20843052
cg20845050
cg20847746
cg20848130
cg20849549
cg20849987
cg20850582
cg20852286
cg20854748
cg20856436
cg20856834
cg20857253
cg20858478
cg20859470
cg20861607
cg20862119
cg20862496
cg20865068
cg20869710
cg20870362
cg20870559
cg20876010
cg20877313
cg20879959
cg20880234
cg20881910
cg20884362
cg20885089
cg20887455
cg20888386
cg20888907
cg20891301
cg20892287
cg20895028
cg20896197
cg20899053
cg20903926
cg20904010
cg20904141
cg20907471
cg20908204
cg20908993
cg20910746
cg20914508
cg20916483
cg20919556
cg20919799
cg20923575
cg20924286
cg20925482
cg20927059
cg20930618
cg20931907
cg20932765
cg20937139
cg20938286
cg20939319
cg20940661
cg20948472
cg20950277
cg20951444
cg20951726
cg20951821
cg20955831
cg20956373
cg20959866
cg20965815
cg20966551
cg20966972
cg20967028
cg20969846
cg20970875
cg20972416
cg20972553
cg20974196
cg20977411
cg20977864
cg20979799
cg20980592
cg20981615
cg20985014
cg20988616
cg20988728
cg20991095
cg20993403
cg20998885
cg21008709
cg21010262
cg21011830
cg21012874
cg21017752
cg21020082
cg21022247
cg21022435
cg21024145
cg21026663
cg21030598
cg21032203
cg21034676
cg21037570
cg21038703
cg21042619
cg21043754
cg21044104
cg21045388
cg21045917
cg21048501
cg21049762
cg21051423
cg21053323
cg21053748
cg21060854
cg21062347
cg21063899
cg21068030
cg21068152
cg21069922
cg21075829
cg21076470
cg21080294
cg21085768
cg21086464
cg21087043
cg21087701
cg21089667
cg21090723
cg21092324
cg21092462
cg21092687
cg21094669
cg21096399
cg21096915
cg21096966
cg21099221
cg21099488
cg21104946
cg21105318
cg21111471
cg21112925
cg21115977
cg21115990
cg21116410
cg21117584
cg21120786
cg21122529
cg21123509
cg21126943
cg21130124
cg21130374
cg21132104
cg21132577
cg21134096
cg21137417
cg21137823
cg21140292
cg21142188
cg21142272
cg21142398
cg21144587
cg21145624
cg21148892
cg21152671
cg21161070
cg21161651
cg21163415
cg21165909
cg21166555
cg21166999
cg21167159
cg21168884
cg21169285
cg21171130
cg21172540
cg21173623
cg21176048
cg21179457
cg21180599
cg21182322
cg21182407
cg21183846
cg21183872
cg21184174
cg21184495
cg21187265
cg21194776
cg21195120
cg21195414
cg21196187
cg21200380
cg21201572
cg21201659
cg21203420
cg21207418
cg21207436
cg21208104
cg21210758
cg21211748
cg21212956
cg21218636
cg21222430
cg21223353
cg21224759
cg21226224
cg21226234
cg21226861
cg21230133
cg21230392
cg21230435
cg21237418
cg21237591
cg21238457
cg21241823
cg21243096
cg21243909
cg21244955
cg21245652
cg21246431
cg21248774
cg21250577
cg21250978
cg21255626
cg21256649
cg21257635
cg21261477
cg21262854
cg21263196
cg21264207
cg21264329
cg21269897
cg21270593
cg21271753
cg21273029
cg21274570
cg21279865
cg21279955
cg21280384
cg21280510
cg21282997
cg21287330
cg21288099
cg21289015
cg21291896
cg21295467
cg21295602
cg21295911
cg21296230
cg21298523
cg21300318
cg21300561
cg21301148
cg21301440
cg21303011
cg21303386
cg21304187
cg21305265
cg21306212
cg21306218
cg21307628
cg21309049
cg21309147
cg21312148
cg21321735
cg21321885
cg21322149
cg21329628
cg21330703
cg21331335
cg21331821
cg21332946
cg21333964
cg21335942
cg21336547
cg21337430
cg21339926
cg21341271
cg21342728
cg21348691
cg21350283
cg21351102
cg21351994
cg21353232
cg21358381
cg21359747
cg21360828
cg21361470
cg21363943
cg21364150
cg21365235
cg21365602
cg21366535
cg21367040
cg21367957
cg21368354
cg21370143
cg21372914
cg21373526
cg21378047
cg21378206
cg21379008
cg21380294
cg21380842
cg21383720
cg21387302
cg21389013
cg21395782
cg21395967
cg21396405
cg21399079
cg21400640
cg21400896
cg21401794
cg21402071
cg21404906
cg21405195
cg21406461
cg21407055
cg21407839
cg21409722
cg21412748
cg21415698
cg21416022
cg21418052
cg21420531
cg21421501
cg21421701
cg21422208
cg21422622
cg21426387
cg21429500
cg21431091
cg21431536
cg21432513
cg21435394
cg21439450
cg21443584
cg21457147
cg21457804
cg21458041
cg21460081
cg21461100
cg21462299
cg21463023
cg21466821
cg21468416
cg21472099
cg21476940
cg21478437
cg21480743
cg21484834
cg21487067
cg21487207
cg21493583
cg21493666
cg21494337
cg21494776
cg21497439
cg21505886
cg21509023
cg21509097
cg21509846
cg21513553
cg21514871
cg21515243
cg21516478
cg21516819
cg21517055
cg21518208
cg21518938
cg21522797
cg21522988
cg21526212
cg21530453
cg21530890
cg21533958
cg21537939
cg21538194
cg21539243
cg21540749
cg21542793
cg21544377
cg21545849
cg21546671
cg21547708
cg21547976
cg21548414
cg21548788
cg21549639
cg21549904
cg21552947
cg21554552
cg21557231
cg21559783
cg21565972
cg21567332
cg21570220
cg21570468
cg21571665
cg21571937
cg21572316
cg21574752
cg21577049
cg21578541
cg21578906
cg21584983
cg21586107
cg21588305
cg21589115
cg21591452
cg21595737
cg21596317
cg21599792
cg21602160
cg21604615
cg21604803
cg21606237
cg21607649
cg21608192
cg21609430
cg21610192
cg21610516
cg21612046
cg21614231
cg21615171
cg21621114
cg21621204
cg21623671
cg21624359
cg21624883
cg21625881
cg21631754
cg21633208
cg21633698
cg21634602
cg21636748
cg21637033
cg21638219
cg21639968
cg21643191
cg21650900
cg21652012
cg21655480
cg21655790
cg21656748
cg21658946
cg21660130
cg21660392
cg21660424
cg21660687
cg21660727
cg21663122
cg21663431
cg21663580
cg21664828
cg21665000
cg21665774
cg21666675
cg21667836
cg21672276
cg21673646
cg21675030
cg21680178
cg21680717
cg21682826
cg21684385
cg21685266
cg21685565
cg21686523
cg21686987
cg21688264
cg21688707
cg21690806
cg21690892
cg21692936
cg21694349
cg21695020
cg21696393
cg21698790
cg21700070
cg21703138
cg21703572
cg21706946
cg21709140
cg21710060
cg21712685
cg21713812
cg21716693
cg21721126
cg21721155
cg21722058
cg21722680
cg21723486
cg21729186
cg21730067
cg21740204
cg21742836
cg21743649
cg21743830
cg21745164
cg21745320
cg21746459
cg21746887
cg21747271
cg21753834
cg21755709
cg21756353
cg21759080
cg21762589
cg21765730
cg21768899
cg21781546
cg21784498
cg21785260
cg21785307
cg21787206
cg21787291
cg21790626
cg21792737
cg21794225
cg21800088
cg21800439
cg21801378
cg21802726
cg21804950
cg21808053
cg21815667
cg21820677
cg21820890
cg21824902
cg21825027
cg21828898
cg21829265
cg21832150
cg21832243
cg21835622
cg21835643
cg21838233
cg21839522
cg21840599
cg21842274
cg21842478
cg21842664
cg21844038
cg21844956
cg21846903
cg21849289
cg21850239
cg21850254
cg21856603
cg21858376
cg21860846
cg21861211
cg21865006
cg21869532
cg21870662
cg21872129
cg21872393
cg21874193
cg21877855
cg21878918
cg21879981
cg21880903
cg21892409
cg21896452
cg21898046
cg21900416
cg21902327
cg21902346
cg21907579
cg21908116
cg21908259
cg21909391
cg21911019
cg21912241
cg21914262
cg21917349
cg21922731
cg21922841
cg21926138
cg21926612
cg21927363
cg21927975
cg21929993
cg21935292
cg21939482
cg21942082
cg21942576
cg21944757
cg21946698
cg21948169
cg21948783
cg21949305
cg21950493
cg21950518
cg21951612
cg21955402
cg21958034
cg21958798
cg21959619
cg21960110
cg21961766
cg21964481
cg21965997
cg21966410
cg21968580
cg21969640
cg21970438
cg21973276
cg21973517
cg21973800
cg21974239
cg21975377
cg21982518
cg21983579
cg21985356
cg21985470
cg21988041
cg21988465
cg21991396
cg21991830
cg21992250
cg21993406
cg21995126
cg22004151
cg22005565
cg22006386
cg22009489
cg22009923
cg22010317
cg22012054
cg22016571
cg22016818
cg22017387
cg22019980
cg22024281
cg22024657
cg22029275
cg22029504
cg22031736
cg22035229
cg22036233
cg22036988
cg22039287
cg22039846
cg22040627
cg22041635
cg22041658
cg22043361
cg22044848
cg22045288
cg22050705
cg22051763
cg22058458
cg22061523
cg22063056
cg22063653
cg22063989
cg22064451
cg22064942
cg22065439
cg22065500
cg22066521
cg22068038
cg22068764
cg22074666
cg22074858
cg22080282
cg22081096
cg22082462
cg22083798
cg22084611
cg22085335
cg22088594
cg22101098
cg22103585
cg22103999
cg22105022
cg22105582
cg22108175
cg22110492
cg22111003
cg22116290
cg22117143
cg22120948
cg22122449
cg22123464
cg22125370
cg22125922
cg22126032
cg22126266
cg22131172
cg22131691
cg22136326
cg22139878
cg22140675
cg22143352
cg22148243
cg22148652
cg22149792
cg22150335
cg22151768
cg22152192
cg22152328
cg22153116
cg22153481
cg22155248
cg22161476
cg22165507
cg22165685
cg22166290
cg22168676
cg22169418
cg22171829
cg22172230
cg22172494
cg22174355
cg22175811
cg22176017
cg22176895
cg22179082
cg22182110
cg22182666
cg22182975
cg22183706
cg22185378
cg22186533
cg22187630
cg22187826
cg22188058
cg22188495
cg22189519
cg22190291
cg22190819
cg22193702
cg22194305
cg22197708
cg22197787
cg22197830
cg22198623
cg22199080
cg22201387
cg22211866
cg22214414
cg22215192
cg22215728
cg22218909
cg22223602
cg22224704
cg22226839
cg22227058
cg22228134
cg22228205
cg22230395
cg22232206
cg22234344
cg22234962
cg22236626
cg22241124
cg22242539
cg22243662
cg22244118
cg22247240
cg22253945
cg22255355
cg22258437
cg22262168
cg22264436
cg22267176
cg22268231
cg22269795
cg22271212
cg22272545
cg22276571
cg22281080
cg22281207
cg22283058
cg22283148
cg22284975
cg22285621
cg22289360
cg22294908
cg22295573
cg22308759
cg22311533
cg22318989
cg22320000
cg22324153
cg22325703
cg22325823
cg22328890
cg22333016
cg22333868
cg22333888
cg22334000
cg22336633
cg22337624
cg22339744
cg22341104
cg22349489
cg22354595
cg22359606
cg22362636
cg22367989
cg22368262
cg22368307
cg22373112
cg22374142
cg22375192
cg22375610
cg22377142
cg22377237
cg22377389
cg22378065
cg22379207
cg22380033
cg22385477
cg22385764
cg22386311
cg22391400
cg22392276
cg22392666
cg22395019
cg22395192
cg22396353
cg22396755
cg22398616
cg22401066
cg22405555
cg22409383
cg22411207
cg22415472
cg22417398
cg22424108
cg22424746
cg22427279
cg22430790
cg22432367
cg22432908
cg22436229
cg22438324
cg22438810
cg22442730
cg22443330
cg22445920
cg22448677
cg22449114
cg22456522
cg22458082
cg22459146
cg22459930
cg22461018
cg22461615
cg22461835
cg22463915
cg22464182
cg22467071
cg22467534
cg22467567
cg22468055
cg22469141
cg22469841
cg22470827
cg22471346
cg22472290
cg22473973
cg22474507
cg22476084
cg22476251
cg22478614
cg22479947
cg22482381
cg22484793
cg22487322
cg22490255
cg22492020
cg22492966
cg22493172
cg22495124
cg22495162
cg22496254
cg22496683
cg22497867
cg22498251
cg22500004
cg22501393
cg22502502
cg22506059
cg22506453
cg22510412
cg22511947
cg22512531
cg22517351
cg22520471
cg22521310
cg22527415
cg22529861
cg22532997
cg22533573
cg22534509
cg22534599
cg22543128
cg22543648
cg22544376
cg22545356
cg22552168
cg22552684
cg22552966
cg22557067
cg22559669
cg22560190
cg22562335
cg22563182
cg22563697
cg22566906
cg22568540
cg22568695
cg22571530
cg22572214
cg22573917
cg22577136
cg22578204
cg22579849
cg22580353
cg22580372
cg22580512
cg22584138
cg22584335
cg22585269
cg22586527
cg22587514
cg22587758
cg22593486
cg22593785
cg22594309
cg22598563
cg22598744
cg22603964
cg22609068
cg22609576
cg22609784
cg22613010
cg22614355
cg22620680
cg22621736
cg22622495
cg22622686
cg22623062
cg22627427
cg22627950
cg22628694
cg22628840
cg22628873
cg22628926
cg22630748
cg22631642
cg22631938
cg22632663
cg22633722
cg22636253
cg22637507
cg22639768
cg22642718
cg22646528
cg22647018
cg22654935
cg22655224
cg22657536
cg22658979
cg22658985
cg22659426
cg22660578
cg22663080
cg22663117
cg22670329
cg22671726
cg22672790
cg22674717
cg22678136
cg22680204
cg22680812
cg22681784
cg22682953
cg22685251
cg22686523
cg22691736
cg22692158
cg22699062
cg22700017
cg22704775
cg22705225
cg22705929
cg22717127
cg22721186
cg22721827
cg22727416
cg22730560
cg22730830
cg22732515
cg22732672
cg22733478
cg22734085
cg22734315
cg22734480
cg22736354
cg22737001
cg22740783
cg22744680
cg22747092
cg22748573
cg22748850
cg22752533
cg22753607
cg22757447
cg22759686
cg22760576
cg22762951
cg22764338
cg22764925
cg22766145
cg22767079
cg22767735
cg22772878
cg22774127
cg22775000
cg22775896
cg22777952
cg22778180
cg22778947
cg22778981
cg22780475
cg22781236
cg22781397
cg22784047
cg22788223
cg22791453
cg22792432
cg22792938
cg22794078
cg22797169
cg22797991
cg22799132
cg22799321
cg22799850
cg22799917
cg22800191
cg22800631
cg22802739
cg22805308
cg22805632
cg22807551
cg22808175
cg22813220
cg22814929
cg22815110
cg22815214
cg22815534
cg22816171
cg22821834
cg22821930
cg22825979
cg22826936
cg22827290
cg22827640
cg22828602
cg22830590
cg22831263
cg22833292
cg22835805
cg22836153
cg22836470
cg22837289
cg22838674
cg22841169
cg22843446
cg22845362
cg22853986
cg22854546
cg22855405
cg22857604
cg22857957
cg22858288
cg22858308
cg22863122
cg22864416
cg22870256
cg22870280
cg22873668
cg22874560
cg22874960
cg22875391
cg22876908
cg22878324
cg22880820
cg22885821
cg22885965
cg22886005
cg22889570
cg22892110
cg22892237
cg22899145
cg22902083
cg22903365
cg22905968
cg22909609
cg22909962
cg22916109
cg22917082
cg22918700
cg22919370
cg22919728
cg22920417
cg22920538
cg22925639
cg22927043
cg22927134
cg22927153
cg22930187
cg22931889
cg22932819
cg22933847
cg22936016
cg22937804
cg22940789
cg22941086
cg22946150
cg22946876
cg22950391
cg22951794
cg22956315
cg22956483
cg22957381
cg22960185
cg22960284
cg22967016
cg22967284
cg22967298
cg22968401
cg22968727
cg22970435
cg22972055
cg22973042
cg22979433
cg22980079
cg22981461
cg22982528
cg22983092
cg22983529
cg22984616
cg22986999
cg22991148
cg22994720
cg22995106
cg22998811
cg23001457
cg23001650
cg23006204
cg23009046
cg23013392
cg23013864
cg23013931
cg23018891
cg23020402
cg23026995
cg23029193
cg23029491
cg23029519
cg23032316
cg23033024
cg23034818
cg23037133
cg23040064
cg23042138
cg23043245
cg23043438
cg23045373
cg23047681
cg23048366
cg23051655
cg23054676
cg23055678
cg23057732
cg23058901
cg23060239
cg23065097
cg23066860
cg23066879
cg23070585
cg23074453
cg23075286
cg23076086
cg23078294
cg23078779
cg23079782
cg23081213
cg23082632
cg23087130
cg23089298
cg23090824
cg23091824
cg23092072
cg23092086
cg23093462
cg23095584
cg23096553
cg23096644
cg23097681
cg23106779
cg23106864
cg23109191
cg23111544
cg23112213
cg23113963
cg23114594
cg23114866
cg23121547
cg23123262
cg23123362
cg23124755
cg23126947
cg23126949
cg23128056
cg23128146
cg23129478
cg23131777
cg23137494
cg23137807
cg23141333
cg23141855
cg23143093
cg23150219
cg23152667
cg23158811
cg23159337
cg23159857
cg23162441
cg23163573
cg23163644
cg23164327
cg23166289
cg23166362
cg23173032
cg23173455
cg23173910
cg23178308
cg23179168
cg23179321
cg23180270
cg23181133
cg23181138
cg23181170
cg23181434
cg23183296
cg23185402
cg23185657
cg23187653
cg23190203
cg23191772
cg23191950
cg23196133
cg23196831
cg23197881
cg23205183
cg23205633
cg23207616
cg23207985
cg23208152
cg23213217
cg23213688
cg23214267
cg23216015
cg23217005
cg23218877
cg23219570
cg23221013
cg23221122
cg23226134
cg23228048
cg23228178
cg23230018
cg23232084
cg23234510
cg23234999
cg23235603
cg23239039
cg23239444
cg23239842
cg23242017
cg23248865
cg23258063
cg23260799
cg23261102
cg23262918
cg23263923
cg23266266
cg23267110
cg23269225
cg23269489
cg23271318
cg23272214
cg23273333
cg23274123
cg23276115
cg23276695
cg23279136
cg23281417
cg23282559
cg23282674
cg23282771
cg23282949
cg23285573
cg23287547
cg23291865
cg23299127
cg23300372
cg23303074
cg23303782
cg23306832
cg23307264
cg23307338
cg23309825
cg23310538
cg23311549
cg23311628
cg23317501
cg23320056
cg23322112
cg23322316
cg23322523
cg23323879
cg23324787
cg23325242
cg23326301
cg23326785
cg23328124
cg23328404
cg23333420
cg23335946
cg23337289
cg23337382
cg23338195
cg23345864
cg23346960
cg23347958
cg23349242
cg23350087
cg23350446
cg23352030
cg23352579
cg23352695
cg23353982
cg23355492
cg23356993
cg23362667
cg23364287
cg23365832
cg23366752
cg23370883
cg23376526
cg23377693
cg23378495
cg23384185
cg23389061
cg23391006
cg23391785
cg23392782
cg23393291
cg23397015
cg23398173
cg23398241
cg23398385
cg23400451
cg23402444
cg23403256
cg23404467
cg23407366
cg23408913
cg23410627
cg23411876
cg23412875
cg23413307
cg23414431
cg23418591
cg23422659
cg23423382
cg23424268
cg23424962
cg23426587
cg23427565
cg23429696
cg23430634
cg23432345
cg23433607
cg23434459
cg23435440
cg23439277
cg23441167
cg23441208
cg23442323
cg23444894
cg23445511
cg23446109
cg23447996
cg23448096
cg23455517
cg23455614
cg23460697
cg23470272
cg23473849
cg23473904
cg23475963
cg23477967
cg23480499
cg23484278
cg23486067
cg23487586
cg23489497
cg23491309
cg23493704
cg23495059
cg23495733
cg23496260
cg23499956
cg23502772
cg23503501
cg23504246
cg23504707
cg23506842
cg23507131
cg23508052
cg23508540
cg23509027
cg23509064
cg23509869
cg23512958
cg23513644
cg23513690
cg23517548
cg23517605
cg23519022
cg23521069
cg23523368
cg23527067
cg23528708
cg23530850
cg23533073
cg23534142
cg23536300
cg23538064
cg23540518
cg23543604
cg23545272
cg23547073
cg23547429
cg23548479
cg23548920
cg23559331
cg23560113
cg23563234
cg23564033
cg23568913
cg23570261
cg23575320
cg23576473
cg23577242
cg23579062
cg23580945
cg23582408
cg23583739
cg23585575
cg23587532
cg23594876
cg23596123
cg23599843
cg23602684
cg23606023
cg23609672
cg23609821
cg23610820
cg23610841
cg23612220
cg23614979
cg23615676
cg23616377
cg23618830
cg23619829
cg23621689
cg23621817
cg23626798
cg23627134
cg23628240
cg23629496
cg23637791
cg23637943
cg23639989
cg23641648
cg23643330
cg23644213
cg23645091
cg23651728
cg23652631
cg23653008
cg23654219
cg23654545
cg23654549
cg23659398
cg23660082
cg23660191
cg23660999
cg23661676
cg23662675
cg23663332
cg23668631
cg23670203
cg23673107
cg23679724
cg23680518
cg23680936
cg23681213
cg23681243
cg23683201
cg23684521
cg23685580
cg23686014
cg23687186
cg23693510
cg23694248
cg23695504
cg23696618
cg23696834
cg23698058
cg23698287
cg23698956
cg23698969
cg23699324
cg23700778
cg23704082
cg23704703
cg23706211
cg23709121
cg23709838
cg23717696
cg23719124
cg23722792
cg23727043
cg23731764
cg23733753
cg23735442
cg23737055
cg23737768
cg23738770
cg23743114
cg23746359
cg23749046
cg23749760
cg23750556
cg23751724
cg23752985
cg23753610
cg23756219
cg23759710
cg23760945
cg23761196
cg23761264
cg23765993
cg23769143
cg23771603
cg23771929
cg23772500
cg23772557
cg23776012
cg23776217
cg23776892
cg23779106
cg23779331
cg23780947
cg23790767
cg23792364
cg23795623
cg23797100
cg23799276
cg23799313
cg23807009
cg23813257
cg23813564
cg23815000
cg23815491
cg23815845
cg23816572
cg23820285
cg23824713
cg23828595
cg23829949
cg23830037
cg23830326
cg23830611
cg23835812
cg23837897
cg23838179
cg23838531
cg23843812
cg23845507
cg23850212
cg23850272
cg23851011
cg23854009
cg23855093
cg23855566
cg23855818
cg23855989
cg23858074
cg23858360
cg23859078
cg23861715
cg23863670
cg23866755
cg23867624
cg23871659
cg23877786
cg23877831
cg23878206
cg23879147
cg23881601
cg23882824
cg23886551
cg23886755
cg23887102
cg23887396
cg23888423
cg23889010
cg23889021
cg23889093
cg23894058
cg23894539
cg23896056
cg23896545
cg23898073
cg23900225
cg23904249
cg23905308
cg23906144
cg23906291
cg23909343
cg23910243
cg23910835
cg23911465
cg23912823
cg23913400
cg23915008
cg23916158
cg23916845
cg23916948
cg23918047
cg23918676
cg23919867
cg23920441
cg23921534
cg23921699
cg23922081
cg23922454
cg23926526
cg23927367
cg23933345
cg23934633
cg23938476
cg23943801
cg23947872
cg23948756
cg23948874
cg23950724
cg23953396
cg23957084
cg23957424
cg23957915
cg23959705
cg23960723
cg23967169
cg23968383
cg23968678
cg23970089
cg23970338
cg23970523
cg23970785
cg23972869
cg23973000
cg23973566
cg23977670
cg23978322
cg23980887
cg23983173
cg23983366
cg23983449
cg23984434
cg23988310
cg23988567
cg23989635
cg23993660
cg23995753
cg23995778
cg23996306
cg23998987
cg24000099
cg24000189
cg24001070
cg24003542
cg24006341
cg24006361
cg24008892
cg24009109
cg24010952
cg24012034
cg24012157
cg24012708
cg24014661
cg24016044
cg24019564
cg24022301
cg24023606
cg24028122
cg24030449
cg24030627
cg24031606
cg24034289
cg24034992
cg24035370
cg24035962
cg24038764
cg24041995
cg24042452
cg24043192
cg24046110
cg24046474
cg24053619
cg24054653
cg24056567
cg24058132
cg24059075
cg24063382
cg24068372
cg24068708
cg24070292
cg24070847
cg24073161
cg24076392
cg24076884
cg24082826
cg24083641
cg24084891
cg24085207
cg24085258
cg24087944
cg24088229
cg24088639
cg24088751
cg24091474
cg24092253
cg24098951
cg24099544
cg24100167
cg24110063
cg24113449
cg24115040
cg24115571
cg24115627
cg24116028
cg24117442
cg24117468
cg24121436
cg24122922
cg24123124
cg24124398
cg24124789
cg24126851
cg24130043
cg24133115
cg24134767
cg24136586
cg24138639
cg24141135
cg24142014
cg24145210
cg24146166
cg24146183
cg24148044
cg24158546
cg24164563
cg24167037
cg24167841
cg24167928
cg24169822
cg24170535
cg24171152
cg24176037
cg24181591
cg24182328
cg24183173
cg24183484
cg24189717
cg24192663
cg24194132
cg24194539
cg24194775
cg24196046
cg24197445
cg24198840
cg24200059
cg24205633
cg24206256
cg24207176
cg24208172
cg24210717
cg24211388
cg24214470
cg24215443
cg24217726
cg24219058
cg24219962
cg24221059
cg24222435
cg24229819
cg24229963
cg24231716
cg24234277
cg24235633
cg24236559
cg24237439
cg24237576
cg24240626
cg24241455
cg24242194
cg24243406
cg24247865
cg24249486
cg24251035
cg24252809
cg24254206
cg24256211
cg24264506
cg24264578
cg24266238
cg24266542
cg24269276
cg24270244
cg24273512
cg24274272
cg24274600
cg24275354
cg24276445
cg24278423
cg24283842
cg24286301
cg24286767
cg24287460
cg24289167
cg24290574
cg24291845
cg24292612
cg24293567
cg24304712
cg24305835
cg24306924
cg24309555
cg24313770
cg24317255
cg24320643
cg24321030
cg24322623
cg24323031
cg24323434
cg24323726
cg24324379
cg24325790
cg24326142
cg24329374
cg24330042
cg24331079
cg24332422
cg24333473
cg24334790
cg24334879
cg24336531
cg24337809
cg24338843
cg24340926
cg24341129
cg24341220
cg24343515
cg24345138
cg24345247
cg24345793
cg24346429
cg24352530
cg24352736
cg24353466
cg24355006
cg24355174
cg24356544
cg24358465
cg24362726
cg24363955
cg24365867
cg24371157
cg24371225
cg24373308
cg24373760
cg24376537
cg24382521
cg24386906
cg24387818
cg24392274
cg24392479
cg24394865
cg24396745
cg24401912
cg24407065
cg24407308
cg24408199
cg24408313
cg24408511
cg24409107
cg24412846
cg24417499
cg24421410
cg24428760
cg24432073
cg24432916
cg24434118
cg24438655
cg24441350
cg24441911
cg24443136
cg24443367
cg24444408
cg24446548
cg24447042
cg24448231
cg24450157
cg24450312
cg24450631
cg24453353
cg24454435
cg24456340
cg24457403
cg24457521
cg24459023
cg24459209
cg24459563
cg24467291
cg24469803
cg24469977
cg24471268
cg24473633
cg24474998
cg24475171
cg24478145
cg24478387
cg24478630
cg24481633
cg24484103
cg24489015
cg24493940
cg24494008
cg24494556
cg24496423
cg24497270
cg24498554
cg24499411
cg24499839
cg24502084
cg24504986
cg24505375
cg24506604
cg24511534
cg24511869
cg24512303
cg24513045
cg24514921
cg24515202
cg24520070
cg24520800
cg24522076
cg24523000
cg24524435
cg24525573
cg24526899
cg24528523
cg24530795
cg24532476
cg24535573
cg24541550
cg24545967
cg24546463
cg24546942
cg24547948
cg24549085
cg24549507
cg24552358
cg24552431
cg24555600
cg24555656
cg24560809
cg24570987
cg24577137
cg24579896
cg24580056
cg24580526
cg24580782
cg24592207
cg24593475
cg24599739
cg24599942
cg24602243
cg24607398
cg24615044
cg24615251
cg24616461
cg24618244
cg24618716
cg24619694
cg24620905
cg24621042
cg24623271
cg24624819
cg24625388
cg24626923
cg24631950
cg24633648
cg24636657
cg24638647
cg24642523
cg24643262
cg24648061
cg24648715
cg24649641
cg24650229
cg24650353
cg24650394
cg24650501
cg24651706
cg24652271
cg24652919
cg24653181
cg24653967
cg24654547
cg24655310
cg24659201
cg24660086
cg24668150
cg24670151
cg24674703
cg24675098
cg24678320
cg24680602
cg24680924
cg24682740
cg24683061
cg24683129
cg24686224
cg24687335
cg24690731
cg24691453
cg24692964
cg24693053
cg24693368
cg24693620
cg24693909
cg24694549
cg24697682
cg24698533
cg24698622
cg24703623
cg24703717
cg24710073
cg24711914
cg24713204
cg24715245
cg24719575
cg24719601
cg24719984
cg24727182
cg24727203
cg24728447
cg24730207
cg24735937
cg24737900
cg24739326
cg24743283
cg24743310
cg24747396
cg24749970
cg24751129
cg24754277
cg24758027
cg24759821
cg24760768
cg24762359
cg24765079
cg24765446
cg24768561
cg24769045
cg24776019
cg24777065
cg24777454
cg24777710
cg24777950
cg24779015
cg24789424
cg24790296
cg24792272
cg24792749
cg24793470
cg24793903
cg24794433
cg24794531
cg24794734
cg24794758
cg24794992
cg24797967
cg24800887
cg24805239
cg24808674
cg24813163
cg24813212
cg24815853
cg24817430
cg24818434
cg24820250
cg24820508
cg24822446
cg24824266
cg24824840
cg24831427
cg24833176
cg24836175
cg24836583
cg24841244
cg24844534
cg24845207
cg24847163
cg24847572
cg24855780
cg24856383
cg24856732
cg24857117
cg24857545
cg24858591
cg24859228
cg24866437
cg24867501
cg24868525
cg24870273
cg24871743
cg24873414
cg24877842
cg24879595
cg24881834
cg24883732
cg24888049
cg24889366
cg24890043
cg24890446
cg24892510
cg24899750
cg24903794
cg24905739
cg24907852
cg24908499
cg24909445
cg24911803
cg24912560
cg24914244
cg24914860
cg24916177
cg24917645
cg24921089
cg24922045
cg24922992
cg24923526
cg24924779
cg24926042
cg24926276
cg24928687
cg24929834
cg24930915
cg24934431
cg24935900
cg24936630
cg24937126
cg24937706
cg24940601
cg24941797
cg24946133
cg24946408
cg24946544
cg24947394
cg24949049
cg24949488
cg24957240
cg24957950
cg24959428
cg24964364
cg24965984
cg24968786
cg24971490
cg24974477
cg24975564
cg24975769
cg24975842
cg24977027
cg24977709
cg24979630
cg24981018
cg24983959
cg24986572
cg24986868
cg24988345
cg24991452
cg24993443
cg24994350
cg24995381
cg24995798
cg24995836
cg25003924
cg25006823
cg25007680
cg25010118
cg25011395
cg25013058
cg25014318
cg25017250
cg25018329
cg25018755
cg25020204
cg25021182
cg25021247
cg25023057
cg25025866
cg25026013
cg25027167
cg25027501
cg25033993
cg25040282
cg25040733
cg25040783
cg25041148
cg25042226
cg25047280
cg25047378
cg25053301
cg25053891
cg25053900
cg25055403
cg25055477
cg25058957
cg25059428
cg25059436
cg25060020
cg25060573
cg25061755
cg25063710
cg25065147
cg25066857
cg25067197
cg25070010
cg25070480
cg25071429
cg25076881
cg25082710
cg25083781
cg25084220
cg25084525
cg25084878
cg25086702
cg25087423
cg25088874
cg25089231
cg25092328
cg25094569
cg25094927
cg25095380
cg25095612
cg25095814
cg25096582
cg25097436
cg25098401
cg25098644
cg25100404
cg25103286
cg25104030
cg25104511
cg25106358
cg25107791
cg25107978
cg25109024
cg25111781
cg25112191
cg25118574
cg25124030
cg25124223
cg25124636
cg25126812
cg25128803
cg25130333
cg25132078
cg25134071
cg25138936
cg25139619
cg25140501
cg25141720
cg25141995
cg25148589
cg25151806
cg25152348
cg25152631
cg25153340
cg25157408
cg25159610
cg25159668
cg25160554
cg25162301
cg25162921
cg25163476
cg25165199
cg25165880
cg25167447
cg25168545
cg25173010
cg25176823
cg25177452
cg25179963
cg25181284
cg25187533
cg25194415
cg25198545
cg25201980
cg25202404
cg25202471
cg25203980
cg25206802
cg25211525
cg25214346
cg25217357
cg25217765
cg25218351
cg25219047
cg25219333
cg25221625
cg25225073
cg25225238
cg25226247
cg25228126
cg25229172
cg25229706
cg25230532
cg25232934
cg25234611
cg25240333
cg25241845
cg25242557
cg25245322
cg25248094
cg25249068
cg25250358
cg25251635
cg25255679
cg25257360
cg25258291
cg25261329
cg25264554
cg25266232
cg25268451
cg25270252
cg25282780
cg25283297
cg25283823
cg25284492
cg25287375
cg25288155
cg25290938
cg25291907
cg25299676
cg25300386
cg25306170
cg25307081
cg25310567
cg25313204
cg25315362
cg25316166
cg25316898
cg25322008
cg25324046
cg25327013
cg25327247
cg25332298
cg25336198
cg25340056
cg25340403
cg25341032
cg25341653
cg25344367
cg25345005
cg25346576
cg25346972
cg25349574
cg25350411
cg25355065
cg25356886
cg25358289
cg25358938
cg25359581
cg25361106
cg25363317
cg25366404
cg25368212
cg25368651
cg25370441
cg25371088
cg25371182
cg25371560
cg25372135
cg25372195
cg25375711
cg25375764
cg25378769
cg25381844
cg25383093
cg25384157
cg25385272
cg25388528
cg25391023
cg25392935
cg25395108
cg25396537
cg25398949
cg25409040
cg25410279
cg25411534
cg25413757
cg25416014
cg25416372
cg25417405
cg25418748
cg25418831
cg25420583
cg25421694
cg25422943
cg25423111
cg25423402
cg25423576
cg25424556
cg25425078
cg25426302
cg25426743
cg25428451
cg25431974
cg25432696
cg25432997
cg25433648
cg25436946
cg25437402
cg25438415
cg25438440
cg25438963
cg25446086
cg25450806
cg25454755
cg25456959
cg25457331
cg25458920
cg25459778
cg25461905
cg25462291
cg25462303
cg25463135
cg25463428
cg25465406
cg25465634
cg25466368
cg25467603
cg25470175
cg25473396
cg25475171
cg25478157
cg25483003
cg25484319
cg25484904
cg25485128
cg25487438
cg25488021
cg25488082
cg25488547
cg25492727
cg25494227
cg25495394
cg25499017
cg25499099
cg25500285
cg25500444
cg25505610
cg25505974
cg25506396
cg25507001
cg25510610
cg25511807
cg25512587
cg25514503
cg25515063
cg25524350
cg25524473
cg25526759
cg25527547
cg25531166
cg25533361
cg25533774
cg25535027
cg25536300
cg25536676
cg25537962
cg25538571
cg25543676
cg25544551
cg25545088
cg25545210
cg25546588
cg25547939
cg25549459
cg25551168
cg25552492
cg25555137
cg25558099
cg25559100
cg25559625
cg25560840
cg25563642
cg25572812
cg25573386
cg25574548
cg25575065
cg25577842
cg25583174
cg25587233
cg25589890
cg25590938
cg25591867
cg25593040
cg25593948
cg25595446
cg25599211
cg25599242
cg25600606
cg25605045
cg25607161
cg25611931
cg25612145
cg25612480
cg25616762
cg25622628
cg25632001
cg25632203
cg25635316
cg25636075
cg25650110
cg25651984
cg25653103
cg25657700
cg25664034
cg25665528
cg25665697
cg25667202
cg25672287
cg25674286
cg25675349
cg25677688
cg25677709
cg25680829
cg25682080
cg25682559
cg25682936
cg25683185
cg25685640
cg25685838
cg25687894
cg25691167
cg25692323
cg25694542
cg25705900
cg25707005
cg25708912
cg25710140
cg25711779
cg25713309
cg25714610
cg25716286
cg25716740
cg25716871
cg25717844
cg25718402
cg25720804
cg25722142
cg25724441
cg25725843
cg25729068
cg25729716
cg25729957
cg25734864
cg25737664
cg25739003
cg25741319
cg25741452
cg25743584
cg25746138
cg25750404
cg25752527
cg25753817
cg25755261
cg25756129
cg25757737
cg25758314
cg25759381
cg25762395
cg25763788
cg25764570
cg25766046
cg25770411
cg25775449
cg25776555
cg25778479
cg25780543
cg25781162
cg25781202
cg25784308
cg25785378
cg25786436
cg25786862
cg25787984
cg25788012
cg25799986
cg25802093
cg25802424
cg25802871
cg25808839
cg25808906
cg25809905
cg25812776
cg25813714
cg25813820
cg25814686
cg25816468
cg25820693
cg25821963
cg25822709
cg25824226
cg25824330
cg25827112
cg25827139
cg25827666
cg25830052
cg25834275
cg25836159
cg25836271
cg25836301
cg25836326
cg25839227
cg25841091
cg25841987
cg25842356
cg25842633
cg25843439
cg25848060
cg25853020
cg25853078
cg25856179
cg25856383
cg25857886
cg25859012
cg25860314
cg25864727
cg25866075
cg25869832
cg25870420
cg25873362
cg25876934
cg25885771
cg25886284
cg25887294
cg25887739
cg25889160
cg25890048
cg25892041
cg25892434
cg25894551
cg25896975
cg25905459
cg25905648
cg25906332
cg25907916
cg25909811
cg25912611
cg25912717
cg25913233
cg25915982
cg25920792
cg25920951
cg25923018
cg25924032
cg25926679
cg25928579
cg25929421
cg25932713
cg25933726
cg25934198
cg25935911
cg25937494
cg25937832
cg25938646
cg25941716
cg25943131
cg25943276
cg25944100
cg25945303
cg25945374
cg25947945
cg25948180
cg25948993
cg25949363
cg25951582
cg25954162
cg25954354
cg25955899
cg25960313
cg25960567
cg25965576
cg25969212
cg25971347
cg25973092
cg25974617
cg25974764
cg25974870
cg25975818
cg25978208
cg25984124
cg25985103
cg25985437
cg25985778
cg25989745
cg25990230
cg25990314
cg25994725
cg25995212
cg25995460
cg25997474
cg25999267
cg25999486
cg26001336
cg26005082
cg26012103
cg26014796
cg26018901
cg26021103
cg26021627
cg26023204
cg26024206
cg26024531
cg26026726
cg26029902
cg26035633
cg26041297
cg26043257
cg26043391
cg26044825
cg26045205
cg26045220
cg26049501
cg26050734
cg26053787
cg26054395
cg26055770
cg26057752
cg26059632
cg26060255
cg26062370
cg26063872
cg26065841
cg26069745
cg26071978
cg26074851
cg26079320
cg26082838
cg26083396
cg26089280
cg26090652
cg26091119
cg26091510
cg26091688
cg26093687
cg26093711
cg26095194
cg26096837
cg26097271
cg26104206
cg26104469
cg26105232
cg26107778
cg26109803
cg26113512
cg26114571
cg26116400
cg26116551
cg26119740
cg26124016
cg26125600
cg26127679
cg26135716
cg26136776
cg26137790
cg26138224
cg26139360
cg26143719
cg26144265
cg26145103
cg26146086
cg26147132
cg26147338
cg26147480
cg26149550
cg26150490
cg26152597
cg26153631
cg26153642
cg26154999
cg26160573
cg26168249
cg26168975
cg26170257
cg26171231
cg26174752
cg26179948
cg26186727
cg26187237
cg26191951
cg26195812
cg26198776
cg26199493
cg26200580
cg26200585
cg26201213
cg26201579
cg26206598
cg26207503
cg26208930
cg26209058
cg26209676
cg26211698
cg26212229
cg26212924
cg26215428
cg26217633
cg26219051
cg26220985
cg26221491
cg26221631
cg26223987
cg26224139
cg26227005
cg26227465
cg26229274
cg26229648
cg26232187
cg26232558
cg26233253
cg26233468
cg26233529
cg26233914
cg26239051
cg26239233
cg26240433
cg26244225
cg26245011
cg26245202
cg26246138
cg26248486
cg26251865
cg26255649
cg26255848
cg26256793
cg26258330
cg26258845
cg26259575
cg26259610
cg26259865
cg26260201
cg26260350
cg26265060
cg26265187
cg26266098
cg26266326
cg26267341
cg26276530
cg26277809
cg26279025
cg26285698
cg26286036
cg26287783
cg26288160
cg26289824
cg26292028
cg26292864
cg26293512
cg26294850
cg26295990
cg26297688
cg26298099
cg26299767
cg26301908
cg26303908
cg26304237
cg26309951
cg26312150
cg26312920
cg26314781
cg26315802
cg26316946
cg26317056
cg26317111
cg26322315
cg26323655
cg26332534
cg26333317
cg26333641
cg26335299
cg26339797
cg26344532
cg26350286
cg26354398
cg26354413
cg26358246
cg26359240
cg26360732
cg26361928
cg26365553
cg26365668
cg26365854
cg26366091
cg26372517
cg26374101
cg26381783
cg26384034
cg26385222
cg26385743
cg26387998
cg26389232
cg26390526
cg26392924
cg26393983
cg26394380
cg26394737
cg26394940
cg26399113
cg26401870
cg26404725
cg26406994
cg26408937
cg26412379
cg26413827
cg26414731
cg26420196
cg26424013
cg26424956
cg26426223
cg26426582
cg26427308
cg26430450
cg26436158
cg26449836
cg26450769
cg26451923
cg26453670
cg26454191
cg26454299
cg26459500
cg26461352
cg26461637
cg26466094
cg26471020
cg26475085
cg26475097
cg26477793
cg26478074
cg26484333
cg26486663
cg26486702
cg26490372
cg26491213
cg26491484
cg26499286
cg26500816
cg26502594
cg26506209
cg26508537
cg26509022
cg26511321
cg26514492
cg26514942
cg26516759
cg26516954
cg26520371
cg26521448
cg26523005
cg26524899
cg26526440
cg26530497
cg26531804
cg26533949
cg26534002
cg26535072
cg26536164
cg26536259
cg26538116
cg26540127
cg26540515
cg26542888
cg26545162
cg26545968
cg26548883
cg26551843
cg26553682
cg26557658
cg26563737
cg26565975
cg26567442
cg26568722
cg26570233
cg26578617
cg26580095
cg26581729
cg26586164
cg26591879
cg26599006
cg26606064
cg26606552
cg26607785
cg26608332
cg26609691
cg26615126
cg26615712
cg26617508
cg26619317
cg26620157
cg26620356
cg26623224
cg26624914
cg26626042
cg26627486
cg26628847
cg26634132
cg26637901
cg26643856
cg26644395
cg26644504
cg26646370
cg26646411
cg26646980
cg26647600
cg26649005
cg26649834
cg26651830
cg26656113
cg26656135
cg26656452
cg26657648
cg26660631
cg26661257
cg26661623
cg26668713
cg26670626
cg26672426
cg26673195
cg26673943
cg26675382
cg26675934
cg26677448
cg26678313
cg26681081
cg26681123
cg26682500
cg26682717
cg26683023
cg26687173
cg26705561
cg26706003
cg26706070
cg26709859
cg26709950
cg26710722
cg26711820
cg26713220
cg26718122
cg26718420
cg26718574
cg26721264
cg26723847
cg26727372
cg26728422
cg26736450
cg26738010
cg26738080
cg26738880
cg26745032
cg26745540
cg26750002
cg26750747
cg26751195
cg26752657
cg26754448
cg26755793
cg26756083
cg26756862
cg26757053
cg26757673
cg26757793
cg26759551
cg26759925
cg26760212
cg26764244
cg26764555
cg26766480
cg26771217
cg26774312
cg26775866
cg26776069
cg26776077
cg26777475
cg26778807
cg26780404
cg26781886
cg26782833
cg26783856
cg26787505
cg26789453
cg26790059
cg26790132
cg26791905
cg26792365
cg26793710
cg26794638
cg26796190
cg26799802
cg26803305
cg26803566
cg26804057
cg26806924
cg26809968
cg26810336
cg26812418
cg26815021
cg26817573
cg26822175
cg26823505
cg26824408
cg26824467
cg26826852
cg26829131
cg26831968
cg26833169
cg26838900
cg26839325
cg26843008
cg26843567
cg26845278
cg26845300
cg26848126
cg26848248
cg26850754
cg26851800
cg26852159
cg26853640
cg26853855
cg26856388
cg26862286
cg26863324
cg26864061
cg26866014
cg26868799
cg26870337
cg26870566
cg26872475
cg26872564
cg26875522
cg26879282
cg26896762
cg26897054
cg26898166
cg26898336
cg26904212
cg26904406
cg26907768
cg26907889
cg26909237
cg26909431
cg26912636
cg26916607
cg26917625
cg26917999
cg26918442
cg26918728
cg26922202
cg26924825
cg26926521
cg26928603
cg26928682
cg26928972
cg26937500
cg26937530
cg26940261
cg26946769
cg26949796
cg26952188
cg26952662
cg26954174
cg26955512
cg26956535
cg26960719
cg26963271
cg26965059
cg26966384
cg26976437
cg26979012
cg26979339
cg26984624
cg26984805
cg26985138
cg26985201
cg26989103
cg26991199
cg26991292
cg26991946
cg27003571
cg27003827
cg27005053
cg27005179
cg27005181
cg27007358
cg27009631
cg27014642
cg27015047
cg27015174
cg27015931
cg27016863
cg27016990
cg27018070
cg27019278
cg27020690
cg27025856
cg27027803
cg27028749
cg27032352
cg27035169
cg27035806
cg27038197
cg27040030
cg27040423
cg27042767
cg27043141
cg27043582
cg27043630
cg27044702
cg27049761
cg27050763
cg27050793
cg27056145
cg27056559
cg27060381
cg27061366
cg27063607
cg27063986
cg27067621
cg27068170
cg27069753
cg27074297
cg27076812
cg27079464
cg27083787
cg27087572
cg27088655
cg27089973
cg27090024
cg27090216
cg27091703
cg27091787
cg27092035
cg27094076
cg27094188
cg27096144
cg27100123
cg27104271
cg27106233
cg27108154
cg27114120
cg27116713
cg27117399
cg27119222
cg27119451
cg27121132
cg27124774
cg27133864
cg27138584
cg27141427
cg27143049
cg27144162
cg27144395
cg27146152
cg27147306
cg27149093
cg27152280
cg27153400
cg27154163
cg27161973
cg27164762
cg27167439
cg27167601
cg27168073
cg27168844
cg27173322
cg27177839
cg27178345
cg27180443
cg27182551
cg27182555
cg27188703
cg27193335
cg27194921
cg27195224
cg27196129
cg27198071
cg27198824
cg27199523
cg27202708
cg27207274
cg27208307
cg27210136
cg27210447
cg27212099
cg27212977
cg27214652
cg27215108
cg27217148
cg27219973
cg27223047
cg27223827
cg27226618
cg27226949
cg27227786
cg27227797
cg27234090
cg27235662
cg27239921
cg27242945
cg27243140
cg27248887
cg27250462
cg27250759
cg27253386
cg27254601
cg27257408
cg27258399
cg27258787
cg27261136
cg27265637
cg27268486
cg27269917
cg27272402
cg27274028
cg27274728
cg27277403
cg27278294
cg27278802
cg27284019
cg27285616
cg27285720
cg27286107
cg27287498
cg27287808
cg27289104
cg27291501
cg27294629
cg27297176
cg27298559
cg27298878
cg27304754
cg27305303
cg27305895
cg27309253
cg27310686
cg27313662
cg27316956
cg27318281
cg27318318
cg27319898
cg27320127
cg27321931
cg27321979
cg27323780
cg27324619
cg27327588
cg27329371
cg27333993
cg27336379
cg27337148
cg27341860
cg27342122
cg27342801
cg27344326
cg27347104
cg27348440
cg27349746
cg27351998
cg27352136
cg27360003
cg27360282
cg27360560
cg27363310
cg27366669
cg27371741
cg27375072
cg27376271
cg27376817
cg27378216
cg27380758
cg27387222
cg27388792
cg27394038
cg27394486
cg27394563
cg27394566
cg27402949
cg27409364
cg27412093
cg27413508
cg27416067
cg27416437
cg27419217
cg27420236
cg27426707
cg27427207
cg27431150
cg27431396
cg27431859
cg27433062
cg27433088
cg27436184
cg27437944
cg27440002
cg27441551
cg27443050
cg27443224
cg27445265
cg27447599
cg27447740
cg27449489
cg27453644
cg27458888
cg27461196
cg27462160
cg27462371
cg27462398
cg27465531
cg27465858
cg27467734
cg27470406
cg27472032
cg27472295
cg27476329
cg27477205
cg27477990
cg27478659
cg27480700
cg27485235
cg27490193
cg27493997
cg27495845
cg27495908
cg27496506
cg27497687
cg27497900
cg27498304
cg27501380
cg27504805
cg27504991
cg27507704
cg27508002
cg27508821
cg27512828
cg27514224
cg27519140
cg27519236
cg27519373
cg27519424
cg27522780
cg27523951
cg27524460
cg27532722
cg27533013
cg27534796
cg27537453
cg27537561
cg27541374
cg27544190
cg27546237
cg27547703
cg27550918
cg27553433
cg27553637
cg27554769
cg27555365
cg27556566
cg27560292
cg27560864
cg27561006
cg27561421
cg27562023
cg27563210
cg27563778
cg27566805
cg27573806
cg27579745
cg27581839
cg27583030
cg27583102
cg27585441
cg27589921
cg27591196
cg27592318
cg27600136
cg27601516
cg27601582
cg27606341
cg27607639
cg27611781
cg27613076
cg27614038
cg27622610
cg27623214
cg27625732
