# Supplementary material for: A framework for generalized subspace pattern mining in high-dimensional datasets
Source: BMC Bioinformatics. 2014 Nov 21;15(1):355. doi: 10.1186/s12859-014-0355-5 (PMC4247685; doi:10.1186/s12859-014-0355-5)
Supplement: Additional file 3 — Table S3. Table of clinical outcomes and Illumina HumanMethylation array β-values for the 14,382 CpG sites identified in the DNA methylation dysregulation bicluster. [file 12859_2014_355_MOESM3_ESM.txt]

	Group1.Patient1	Group1.Patient2	Group1.Patient3	Group1.Patient4	Group1.Patient5	Group1.Patient6	Group1.Patient7	Group1.Patient8	Group1.Patient9	Group1.Patient10	Group1.Patient11	Group1.Patient12	Group1.Patient13	Group1.Patient14	Group1.Patient15	Group1.Patient16	Group1.Patient17	Group1.Patient18	Group1.Patient19	Group1.Patient20	Group2.Patient1	Group2.Patient2	Group2.Patient3	Group2.Patient4	Group2.Patient5	Group2.Patient6	Group2.Patient7	Group2.Patient8	Group2.Patient9	Group2.Patient10	Group2.Patient11	Group2.Patient12	Group2.Patient13	Group2.Patient14	Group2.Patient15	Group2.Patient16	Group2.Patient17	Group2.Patient18	Group2.Patient19	Group2.Patient20
PFS	398	411	NA	342	379	644	268	1717	1505	356	660	266	702	NA	70	487	448	554	929	549	364	256	359	NA	908	NA	NA	268	454	268	NA	283	114	723	309	351	473	358	338	NA
Event.1.Progression	1	1	NA	0	1	1	1	0	0	1	1	1	1	NA	1	1	1	1	1	1	1	0	1	NA	1	NA	NA	0	1	0	NA	1	1	1	1	1	1	1	1	NA
OS	810	808	NA	342	1181	1807	416	1717	1505	743	2437	373	1347	NA	63	511	1297	1007	1968	1325	907	256	458	1348	999	314	NA	268	982	268	137	529	1064	1612	1187	763	1003	919	713	263
Event.1.Death	1	1	NA	0	1	0	1	0	0	1	0	1	1	NA	1	0	1	0	1	0	1	0	1	1	1	1	NA	0	1	0	1	1	1	0	0	1	1	0	0	1
cg00007981	0.076213	0.08539	0.102256	0.107722	0.095156	0.072731	0.10989	0.102979	0.095458	0.073354	0.068154	0.105238	0.04969	0.077067	0.052748	0.089889	0.053487	0.066136	0.056068	0.054739	0.059678	0.053715	0.052737	0.069994	0.041369	0.067409	0.060899	0.072598	0.064939	0.063433	0.068366	0.067854	0.062188	0.049358	0.065752	0.064112	0.058093	0.067464	0.057671	0.090921
cg00008493	0.953588	0.946321	0.949962	0.941796	0.933403	0.960907	0.961728	0.958698	0.966988	0.969382	0.957955	0.956365	0.846358	0.965034	0.851679	0.963028	0.960493	0.971924	0.967593	0.968049	0.961422	0.957449	0.973359	0.968269	0.975343	0.959458	0.946917	0.963354	0.940171	0.956989	0.715028	0.963821	0.90412	0.971391	0.964013	0.961528	0.949684	0.973513	0.972739	0.970131
cg00008713	0.030532	0.038669	0.040535	0.042439	0.040095	0.028147	0.036686	0.037299	0.038371	0.025999	0.032975	0.031453	0.031659	0.025187	0.033151	0.044826	0.034925	0.030836	0.032434	0.03305	0.04857	0.033498	0.023727	0.039944	0.027642	0.048328	0.038803	0.043145	0.029482	0.040461	0.040911	0.041185	0.030621	0.029732	0.031915	0.038917	0.027998	0.024335	0.022877	0.033315
cg00009407	0.018779	0.026443	0.029795	0.028373	0.016066	0.029428	0.030486	0.018452	0.013657	0.012097	0.012895	0.025426	0.014353	0.017604	0.019768	0.017738	0.016531	0.019839	0.013642	0.0146	0.021279	0.01529	0.011815	0.013034	0.009644	0.024738	0.017751	0.025561	0.016529	0.022889	0.018183	0.02591	0.011743	0.011105	0.011462	0.016471	0.0103	0.010382	0.013627	0.012054
cg00011459	0.890449	0.773371	0.795419	0.772387	0.721035	0.835868	0.815551	0.80519	0.846066	0.875217	0.841909	0.466025	0.837961	0.862451	0.774622	0.818491	0.852324	0.872356	0.737133	0.860756	0.824825	0.915379	0.916509	0.911101	0.901483	0.870914	0.886585	0.927164	0.828611	0.871063	0.873454	0.863063	0.898844	0.904591	0.864519	0.895911	0.872566	0.909486	0.894963	0.869866
cg00012199	0.030835	0.018829	0.024178	0.02621	0.02421	0.015427	0.024401	0.026221	0.02647	0.015394	0.027943	0.025239	0.021266	0.020187	0.015417	0.02935	0.019117	0.014671	0.024855	0.016905	0.020921	0.01933	0.013466	0.023546	0.011309	0.024393	0.023442	0.032694	0.019193	0.021087	0.021219	0.032035	0.016847	0.015312	0.025558	0.019107	0.017235	0.014387	0.015343	0.017943
cg00012386	0.113521	0.085075	0.083344	0.077991	0.070202	0.076246	0.0637	0.079805	0.071319	0.063157	0.071198	0.062231	0.058853	0.063028	0.056921	0.095508	0.049033	0.052175	0.055626	0.055294	0.044455	0.044068	0.042816	0.051496	0.046887	0.054583	0.052018	0.055656	0.070552	0.057832	0.049807	0.059486	0.044215	0.040169	0.043679	0.040516	0.041423	0.040374	0.045862	0.045363
cg00012792	0.057977	0.074664	0.074264	0.080466	0.074511	0.082898	0.069777	0.080519	0.071452	0.058702	0.058874	0.0776	0.058972	0.063256	0.066357	0.083791	0.064872	0.072026	0.051181	0.054753	0.048548	0.044562	0.052345	0.046549	0.044656	0.05811	0.050075	0.061088	0.066428	0.056348	0.051746	0.057423	0.042449	0.045562	0.045229	0.049675	0.049038	0.047306	0.057682	0.049755
cg00013618	0.857726	0.864934	0.798383	0.828829	0.85611	0.83134	0.834976	0.805964	0.8525	0.773685	0.824066	0.836159	0.867768	0.852713	0.852947	0.831506	0.847974	0.827635	0.826607	0.828072	0.803438	0.882911	0.917028	0.63368	0.868709	0.86599	0.692297	0.872643	0.398266	0.877286	0.867026	0.801544	0.861474	0.451301	0.838488	0.780119	0.826506	0.845167	0.857329	0.867532
cg00014085	0.028233	0.026657	0.024628	0.036828	0.03388	0.020985	0.031556	0.032403	0.023021	0.020884	0.031001	0.034532	0.026962	0.025292	0.020462	0.036458	0.01968	0.01983	0.022952	0.016157	0.021477	0.019986	0.016088	0.023966	0.01293	0.045443	0.021152	0.027101	0.029065	0.024159	0.02312	0.026779	0.020981	0.026037	0.01696	0.020818	0.019069	0.015437	0.016607	0.018391
cg00019495	0.281758	0.121894	0.15971	0.092057	0.156804	0.146572	0.142972	0.283404	0.212132	0.29776	0.209846	0.225745	0.250874	0.110427	0.209944	0.251599	0.160847	0.230585	0.119439	0.212588	0.053636	0.060461	0.097641	0.242561	0.044088	0.097969	0.308703	0.065585	0.170405	0.107926	0.130882	0.236814	0.104585	0.104223	0.169122	0.202067	0.20611	0.231674	0.167463	0.23139
cg00020533	0.722647	0.853582	0.783387	0.768906	0.839822	0.823008	0.82023	0.79892	0.839522	0.799888	0.847523	0.838998	0.856812	0.859532	0.841309	0.838179	0.863286	0.840381	0.876724	0.892874	0.786272	0.930017	0.902678	0.781708	0.920877	0.882391	0.80969	0.918755	0.453035	0.861611	0.889312	0.856326	0.886932	0.823272	0.903416	0.884934	0.897336	0.869785	0.827811	0.916434
cg00021527	0.055624	0.04365	0.040876	0.046238	0.039442	0.035959	0.040482	0.049507	0.037715	0.036899	0.02701	0.037186	0.028086	0.028681	0.032375	0.046077	0.025869	0.03179	0.027256	0.024711	0.03691	0.018957	0.02734	0.028135	0.024125	0.037571	0.037146	0.035836	0.040933	0.034234	0.038037	0.039773	0.027975	0.024408	0.024669	0.035422	0.026296	0.021634	0.026619	0.0334
cg00024396	0.035769	0.032923	0.026521	0.033468	0.030102	0.0392	0.042906	0.026001	0.027947	0.025423	0.028953	0.0323	0.023975	0.036444	0.034929	0.030206	0.022815	0.02457	0.036223	0.020056	0.271393	0.025763	0.014732	0.028146	0.018658	0.046041	0.048899	0.056389	0.026575	0.047583	0.021801	0.049198	0.025975	0.022349	0.417936	0.031308	0.0387	0.014994	0.020899	0.014148
cg00024812	0.062747	0.052813	0.07348	0.070325	0.05185	0.070752	0.0536	0.061978	0.058864	0.048165	0.051032	0.035159	0.047799	0.059266	0.039752	0.055582	0.039885	0.04268	0.055593	0.044332	0.058342	0.049249	0.033089	0.045249	0.027754	0.067242	0.046226	0.055069	0.050808	0.056927	0.053765	0.059899	0.065364	0.039148	0.054443	0.050579	0.04942	0.031838	0.040173	0.043063
cg00025138	0.029164	0.026423	0.027745	0.024135	0.026632	0.022064	0.028759	0.036709	0.021099	0.022849	0.025056	0.033184	0.028792	0.024324	0.021987	0.034426	0.021629	0.023725	0.023349	0.020092	0.03461	0.023781	0.019326	0.033292	0.018234	0.033606	0.041359	0.039898	0.024972	0.035793	0.026987	0.030288	0.021607	0.02188	0.022718	0.022787	0.021963	0.016053	0.016178	0.015816
cg00029826	0.271072	0.155129	0.198024	0.175928	0.144234	0.171187	0.164138	0.173479	0.157541	0.114604	0.135628	0.156071	0.086312	0.116822	0.119466	0.220914	0.081461	0.098533	0.098342	0.087624	0.117349	0.030842	0.08105	0.138694	0.038405	0.145669	0.090711	0.133087	0.105217	0.104622	0.105476	0.110938	0.092689	0.058943	0.106446	0.071113	0.050845	0.05456	0.055556	0.069511
cg00032227	0.054403	0.042239	0.04837	0.058559	0.048208	0.044522	0.049125	0.065522	0.052811	0.034056	0.046743	0.040781	0.029901	0.038577	0.032733	0.054285	0.044865	0.022547	0.042039	0.03392	0.045865	0.042328	0.026046	0.02424	0.028285	0.046625	0.054206	0.047248	0.042872	0.035877	0.037748	0.043769	0.015508	0.033164	0.024005	0.046396	0.020102	0.017324	0.023021	0.027219
cg00033516	0.078688	0.072497	0.114291	0.086147	0.107152	0.080908	0.086588	0.072814	0.108707	0.102823	0.077084	0.120902	0.060973	0.061974	0.065628	0.089171	0.078067	0.075757	0.072023	0.0983	0.067351	0.071406	0.054136	0.098327	0.050191	0.060227	0.123381	0.05791	0.115682	0.056612	0.063281	0.103718	0.061815	0.066313	0.07183	0.110008	0.058634	0.054563	0.062353	0.043303
cg00035623	0.111672	0.073375	0.084824	0.124282	0.083499	0.087057	0.108605	0.104951	0.083536	0.095914	0.08219	0.091753	0.128725	0.126929	0.089018	0.09621	0.065902	0.070846	0.096723	0.145333	0.128199	0.596579	0.037016	0.171386	0.101648	0.239039	0.149742	0.201115	0.05859	0.094256	0.081954	0.114102	0.069249	0.15201	0.070741	0.107521	0.076276	0.160729	0.098351	0.167915
cg00037763	0.847174	0.842549	0.815232	0.828501	0.873679	0.879328	0.84163	0.840914	0.869009	0.812344	0.837509	0.86047	0.864271	0.886418	0.832757	0.877641	0.703256	0.868457	0.875202	0.895869	0.873544	0.886625	0.886346	0.81141	0.907027	0.879166	0.860107	0.908054	0.856154	0.888229	0.6936	0.86971	0.86884	0.893283	0.895937	0.89072	0.887244	0.847935	0.873449	0.882386
cg00037940	0.869117	0.848525	0.825613	0.788322	0.781917	0.85581	0.827758	0.805297	0.853212	0.840939	0.849259	0.794008	0.853608	0.785406	0.829484	0.825813	0.87928	0.85209	0.851256	0.863428	0.76225	0.894102	0.866571	0.828317	0.870999	0.828555	0.773231	0.874889	0.847	0.850813	0.804317	0.808744	0.844775	0.880025	0.850749	0.85274	0.830697	0.842992	0.844077	0.847635
cg00040861	0.050664	0.033915	0.044513	0.041316	0.036861	0.03755	0.039036	0.026971	0.029624	0.020887	0.034821	0.031662	0.028336	0.041418	0.028974	0.048485	0.024807	0.022446	0.040732	0.028937	0.039577	0.027893	0.020098	0.020406	0.022383	0.039822	0.038115	0.03208	0.022793	0.043545	0.04861	0.04198	0.024084	0.029597	0.032542	0.034151	0.019896	0.018581	0.026922	0.018729
cg00043004	0.089375	0.044511	0.146013	0.067746	0.065248	0.081904	0.055442	0.078061	0.061805	0.130754	0.068164	0.063154	0.067864	0.054498	0.27118	0.124921	0.092428	0.117134	0.054879	0.12984	0.043288	0.038065	0.03332	0.11268	0.029844	0.049615	0.15767	0.051198	0.272809	0.0647	0.081098	0.049101	0.059265	0.041361	0.060624	0.097478	0.051968	0.063163	0.085517	0.031623
cg00044245	0.045197	0.039986	0.059315	0.054241	0.036881	0.073156	0.047859	0.058155	0.050839	0.083764	0.055108	0.062952	0.048373	0.044139	0.036462	0.062819	0.042064	0.058706	0.038976	0.134269	0.049513	0.030975	0.032319	0.104993	0.027402	0.067003	0.096488	0.046136	0.039299	0.059377	0.049742	0.058316	0.037467	0.033892	0.053746	0.082166	0.031901	0.053683	0.050391	0.036514
cg00047469	0.034111	0.028062	0.039944	0.040631	0.032952	0.034661	0.039128	0.034477	0.032976	0.024658	0.031344	0.034268	0.030958	0.028031	0.039761	0.032268	0.029358	0.030834	0.029783	0.034118	0.04457	0.036176	0.032847	0.030841	0.033002	0.042559	0.045838	0.043359	0.029249	0.050175	0.037526	0.051415	0.031363	0.030896	0.038237	0.043779	0.027646	0.030189	0.035454	0.030914
cg00049986	0.27694	0.22849	0.195149	0.183603	0.215973	0.195631	0.224897	0.227441	0.276589	0.202303	0.193617	0.25386	0.162854	0.273331	0.223186	0.221163	0.150753	0.160165	0.198729	0.17471	0.237613	0.302755	0.130799	0.165733	0.116094	0.199977	0.224073	0.220298	0.226943	0.2011	0.201708	0.237509	0.192989	0.187111	0.24259	0.256703	0.186397	0.179753	0.214623	0.176267
cg00050312	0.073828	0.059709	0.06288	0.078899	0.067455	0.064752	0.064003	0.066129	0.07392	0.041487	0.042675	0.054076	0.042533	0.04811	0.045022	0.067063	0.048906	0.053576	0.070315	0.039626	0.049626	0.030114	0.041622	0.046153	0.038815	0.047428	0.055795	0.043776	0.052687	0.045507	0.043461	0.045529	0.027193	0.043812	0.036458	0.023447	0.024072	0.031429	0.030071	0.032943
cg00051979	0.056465	0.070329	0.0627	0.07133	0.086307	0.056931	0.089321	0.085627	0.087756	0.052979	0.040271	0.067447	0.066334	0.063622	0.047633	0.054848	0.051737	0.050653	0.061999	0.038966	0.046834	0.044509	0.041102	0.065771	0.037466	0.077216	0.067237	0.043053	0.076463	0.066894	0.051452	0.059419	0.057228	0.058703	0.052994	0.050061	0.031608	0.041237	0.035628	0.039439
cg00053292	0.048112	0.048891	0.039929	0.038954	0.043687	0.047108	0.046016	0.04592	0.04534	0.029924	0.049727	0.048303	0.042506	0.03214	0.037321	0.063229	0.033493	0.042872	0.043175	0.030972	0.06312	0.050468	0.026653	0.054907	0.028514	0.052987	0.048274	0.043436	0.048142	0.037118	0.043207	0.040048	0.03164	0.035186	0.039738	0.041262	0.021957	0.026839	0.040309	0.030945
cg00053647	0.100028	0.081337	0.093485	0.080845	0.103517	0.082508	0.101353	0.093218	0.073351	0.077819	0.06968	0.096334	0.083521	0.085775	0.05805	0.096978	0.072763	0.085233	0.071394	0.060497	0.0714	0.079783	0.054822	0.07415	0.055343	0.272403	0.092217	0.125811	0.062865	0.079542	0.062895	0.076476	0.069854	0.080326	0.06653	0.092832	0.070221	0.082166	0.072763	0.070643
cg00054706	0.039573	0.034375	0.032437	0.037161	0.03633	0.033597	0.038807	0.048974	0.02966	0.024078	0.034022	0.04284	0.023458	0.02907	0.024584	0.036144	0.024211	0.025883	0.030103	0.025366	0.033505	0.026612	0.025847	0.028373	0.020474	0.029346	0.043369	0.038511	0.033982	0.041245	0.033676	0.027361	0.026181	0.03187	0.026215	0.030148	0.021049	0.023626	0.022775	0.023902
cg00056767	0.080866	0.075796	0.120112	0.083841	0.06158	0.101011	0.0754	0.088357	0.078098	0.057306	0.065373	0.071596	0.058384	0.077997	0.074317	0.096868	0.08348	0.055194	0.161759	0.073659	0.052455	0.068089	0.045556	0.047695	0.04204	0.073777	0.072657	0.095848	0.07469	0.065988	0.068896	0.059863	0.044265	0.078118	0.045905	0.073014	0.038698	0.040863	0.035014	0.038974
cg00059424	0.060185	0.111361	0.131598	0.13541	0.078193	0.084441	0.113148	0.082359	0.071006	0.045803	0.079035	0.047821	0.055016	0.05035	0.059061	0.080069	0.045643	0.055185	0.038682	0.049012	0.047406	0.032429	0.040198	0.046758	0.036688	0.039659	0.034972	0.037154	0.064511	0.039032	0.047198	0.045806	0.027114	0.034021	0.033094	0.027014	0.039069	0.033242	0.025763	0.045579
cg00059740	0.034986	0.031775	0.027545	0.030743	0.03312	0.026247	0.023469	0.03143	0.020267	0.013008	0.021833	0.017162	0.021654	0.027168	0.022156	0.025779	0.018444	0.015934	0.021268	0.016857	0.034283	0.016756	0.019197	0.01781	0.012743	0.032129	0.028397	0.031114	0.022966	0.03447	0.018718	0.035764	0.018511	0.016262	0.016898	0.03449	0.012242	0.015647	0.02097	0.018106
cg00060762	0.066445	0.083388	0.072271	0.075963	0.082785	0.061044	0.064988	0.088133	0.055109	0.070141	0.059293	0.061392	0.036339	0.062692	0.057525	0.093102	0.047944	0.043352	0.047421	0.032975	0.038441	0.026007	0.030413	0.027228	0.026899	0.055491	0.027605	0.044101	0.077743	0.043504	0.044232	0.049028	0.019574	0.032163	0.017468	0.03074	0.030811	0.020727	0.028079	0.029552
cg00060882	0.187679	0.176484	0.619736	0.144012	0.16752	0.14491	0.186789	0.16337	0.13964	0.118165	0.170529	0.261834	0.149692	0.149058	0.182794	0.177808	0.115921	0.134234	0.135335	0.155725	0.147882	0.210126	0.257917	0.153781	0.314357	0.166399	0.197056	0.30862	0.143143	0.165956	0.176854	0.186232	0.111149	0.150576	0.183163	0.202604	0.163754	0.164886	0.235397	0.214574
cg00061059	0.190824	0.118583	0.159461	0.110688	0.138826	0.196611	0.147265	0.176648	0.109826	0.118576	0.105829	0.144641	0.08999	0.136485	0.103424	0.186297	0.120585	0.091538	0.123975	0.110828	0.080021	0.065265	0.089447	0.073609	0.048241	0.119828	0.089133	0.091523	0.103478	0.043797	0.059014	0.047322	0.042029	0.082137	0.045356	0.079017	0.080922	0.042579	0.057901	0.054919
cg00065385	0.877823	0.836834	0.829661	0.828898	0.912311	0.867819	0.857279	0.85729	0.910438	0.866551	0.844685	0.883065	0.884816	0.862474	0.890511	0.861234	0.886182	0.894569	0.89299	0.896532	0.896016	0.919278	0.918024	0.904717	0.924016	0.898014	0.867435	0.901837	0.859944	0.807513	0.901517	0.897501	0.916467	0.912762	0.915161	0.905201	0.925758	0.904435	0.918148	0.914579
cg00065408	0.048849	0.056987	0.054225	0.049646	0.049018	0.045174	0.043107	0.039229	0.065639	0.034226	0.042057	0.061926	0.042794	0.038686	0.046657	0.041634	0.0336	0.034639	0.044636	0.046609	0.051499	0.039484	0.037886	0.04261	0.043646	0.054104	0.05118	0.047418	0.045511	0.055343	0.053336	0.055212	0.040809	0.041947	0.039127	0.050602	0.032012	0.031266	0.029233	0.035546
cg00066153	0.90483	0.895479	0.871276	0.878735	0.891398	0.901059	0.891623	0.893497	0.9061	0.903177	0.89599	0.893244	0.905516	0.87901	0.907199	0.88643	0.894194	0.914796	0.911954	0.910151	0.868922	0.909374	0.933282	0.904508	0.846649	0.890172	0.890349	0.896285	0.926581	0.893971	0.911348	0.883128	0.899651	0.917461	0.912435	0.910392	0.91229	0.90129	0.909204	0.914195
cg00069261	0.071122	0.071671	0.053712	0.049092	0.054739	0.053434	0.039253	0.049832	0.037515	0.044262	0.043825	0.047734	0.051441	0.03448	0.034441	0.047565	0.037396	0.04391	0.057027	0.040379	0.062992	0.046303	0.027673	0.064953	0.030923	0.057109	0.059236	0.048975	0.046054	0.059169	0.047042	0.053748	0.031532	0.043845	0.04424	0.063026	0.036354	0.037126	0.042023	0.054238
cg00072216	0.029541	0.023522	0.027722	0.033292	0.03061	0.031867	0.024438	0.04195	0.0299	0.017561	0.029347	0.035714	0.025657	0.023747	0.026375	0.031265	0.02508	0.01898	0.035447	0.025985	0.026189	0.018895	0.016791	0.032999	0.017659	0.042546	0.035108	0.038708	0.02532	0.037395	0.054814	0.044896	0.021839	0.023	0.028546	0.038666	0.018873	0.01894	0.019215	0.019806
cg00076645	0.04069	0.041378	0.040567	0.042599	0.03599	0.033758	0.04182	0.045139	0.029069	0.026035	0.026908	0.044081	0.030763	0.033547	0.029291	0.031829	0.027555	0.026667	0.053428	0.027185	0.045918	0.031434	0.016481	0.034413	0.032384	0.052315	0.051024	0.029974	0.027613	0.041192	0.058589	0.040899	0.02381	0.02795	0.021394	0.032239	0.021765	0.019028	0.023297	0.02566
cg00078194	0.027907	0.036054	0.034732	0.027131	0.038429	0.039069	0.039028	0.044349	0.024861	0.019265	0.031935	0.04567	0.02661	0.038976	0.034975	0.039744	0.021644	0.023807	0.049298	0.025174	0.036012	0.060788	0.025668	0.031891	0.027785	0.05673	0.040895	0.041831	0.041178	0.049388	0.060431	0.040182	0.028919	0.029832	0.02834	0.042215	0.026382	0.021429	0.015871	0.025185
cg00078867	0.617352	0.728769	0.585162	0.760722	0.583352	0.476714	0.675286	0.712658	0.674244	0.64724	0.561664	0.686171	0.575854	0.794495	0.808355	0.753577	0.730925	0.659516	0.717419	0.7409	0.491077	0.764745	0.8186	0.519717	0.834802	0.607384	0.581976	0.801699	0.649779	0.649397	0.651382	0.694814	0.684851	0.69041	0.779314	0.644236	0.726185	0.663397	0.37899	0.787431
cg00079563	0.022439	0.027157	0.034379	0.022545	0.023413	0.023273	0.018728	0.029094	0.015927	0.025917	0.02214	0.016755	0.019295	0.016229	0.02604	0.021769	0.032319	0.019747	0.019048	0.017953	0.02058	0.020292	0.012472	0.026829	0.014481	0.040163	0.036107	0.02666	0.023415	0.024912	0.023012	0.022088	0.012625	0.01475	0.015968	0.03291	0.013942	0.026184	0.017554	0.009707
cg00080012	0.030424	0.021729	0.028364	0.026073	0.027259	0.025633	0.025002	0.028312	0.02301	0.016343	0.02295	0.028105	0.018675	0.016474	0.018002	0.021683	0.017851	0.016144	0.021496	0.014286	0.015851	0.020438	0.015961	0.028318	0.015051	0.026746	0.033378	0.024171	0.018038	0.033113	0.027011	0.033064	0.01432	0.015732	0.017033	0.026349	0.014904	0.016163	0.015176	0.017665
cg00081935	0.12923	0.099919	0.141047	0.116576	0.080825	0.111579	0.088535	0.153878	0.11062	0.075923	0.095051	0.111575	0.092067	0.115282	0.102033	0.143353	0.130305	0.0781	0.111268	0.150121	0.077894	0.098992	0.072391	0.088978	0.061045	0.083204	0.107941	0.095935	0.079232	0.081268	0.101171	0.098909	0.051872	0.10842	0.077225	0.121764	0.064033	0.063985	0.040891	0.061432
cg00083720	0.028647	0.038097	0.035015	0.03605	0.024088	0.036504	0.039398	0.031811	0.029207	0.019983	0.023953	0.028343	0.021931	0.023953	0.016925	0.039069	0.018626	0.018124	0.0389	0.020163	0.026042	0.017946	0.019781	0.02706	0.019556	0.042882	0.034352	0.033629	0.017612	0.025792	0.038991	0.038731	0.023133	0.016976	0.02004	0.029807	0.017402	0.012466	0.014779	0.019425
cg00083937	0.53427	0.533414	0.505453	0.482321	0.427461	0.480601	0.363233	0.440042	0.371697	0.566341	0.554423	0.455346	0.501286	0.299881	0.469782	0.603866	0.601679	0.548412	0.441645	0.681713	0.415034	0.246088	0.162837	0.664452	0.217307	0.29428	0.519374	0.628716	0.423482	0.254694	0.470145	0.537088	0.57285	0.49868	0.6331	0.546351	0.486747	0.5133	0.503001	0.521265
cg00089071	0.055561	0.029316	0.034265	0.029593	0.064195	0.025952	0.0303	0.032832	0.020058	0.038359	0.023141	0.027925	0.025703	0.021314	0.016006	0.047625	0.017122	0.015649	0.026048	0.022266	0.025683	0.013788	0.013382	0.0282	0.015227	0.030318	0.024759	0.019953	0.015438	0.03468	0.022683	0.034094	0.014768	0.018571	0.018893	0.023124	0.014917	0.010099	0.019926	0.01459
cg00093177	0.875048	0.821778	0.816082	0.829505	0.86843	0.841516	0.85465	0.855893	0.861381	0.836718	0.840794	0.831925	0.865046	0.890869	0.842971	0.855497	0.836556	0.871147	0.822937	0.834518	0.805712	0.775272	0.870938	0.836816	0.875132	0.815667	0.764468	0.835961	0.501859	0.823673	0.84473	0.826277	0.867387	0.853551	0.854895	0.8377	0.878103	0.860615	0.876594	0.867921
cg00094851	0.100455	0.098704	0.104126	0.115097	0.104402	0.094588	0.095633	0.116253	0.098407	0.094623	0.097664	0.088571	0.085699	0.08811	0.090197	0.10929	0.115841	0.085724	0.085797	0.090071	0.092594	0.094915	0.085611	0.093736	0.083228	0.096043	0.097036	0.096368	0.108528	0.087849	0.092439	0.089194	0.072339	0.078556	0.082466	0.093039	0.086819	0.086332	0.081732	0.08258
cg00095674	0.162439	0.129758	0.148293	0.182946	0.119975	0.147376	0.140823	0.14917	0.181048	0.099494	0.140399	0.132357	0.13742	0.100022	0.07933	0.206056	0.108307	0.151277	0.105751	0.112382	0.100066	0.110207	0.079823	0.106115	0.09458	0.10737	0.098722	0.089421	0.102835	0.089823	0.110136	0.095417	0.144815	0.112004	0.123661	0.125027	0.114727	0.094456	0.139951	0.126307
cg00097536	0.036617	0.034617	0.035506	0.039783	0.033317	0.03596	0.039475	0.041661	0.028875	0.024454	0.025849	0.038254	0.032943	0.030482	0.032717	0.048106	0.028898	0.029342	0.029865	0.02365	0.040428	0.024763	0.02618	0.035327	0.026077	0.039144	0.035803	0.037814	0.033597	0.035055	0.028502	0.036597	0.031142	0.023513	0.02922	0.049041	0.022693	0.025939	0.026036	0.031142
cg00098239	0.065821	0.045894	0.058976	0.060992	0.049948	0.025699	0.041024	0.055487	0.067136	0.02748	0.045043	0.028296	0.042489	0.032189	0.030125	0.064995	0.051339	0.027527	0.038528	0.029922	0.014302	0.018804	0.016558	0.026939	0.016335	0.023095	0.020821	0.030233	0.034612	0.037882	0.033012	0.021003	0.013479	0.029481	0.012104	0.017904	0.01085	0.012948	0.015919	0.030256
cg00099550	0.042103	0.046198	0.044932	0.049861	0.048521	0.039502	0.059296	0.058296	0.034421	0.034041	0.045678	0.074967	0.037967	NA	0.043422	0.039497	0.037607	0.037489	0.037038	0.038318	0.048554	0.04435	0.037429	0.046033	0.033879	0.048806	0.054395	0.052441	0.032725	0.047503	0.043719	0.046052	0.044705	0.034806	0.037843	0.046396	0.031498	0.032175	0.036211	0.037538
cg00103783	0.04438	0.040765	0.046621	0.055483	0.041717	0.044219	0.04709	0.041298	0.048631	0.027648	0.037096	0.035616	0.030117	0.03022	0.040292	0.053588	0.032134	0.027929	0.053792	0.03115	0.039088	0.027134	0.023458	0.044018	0.025203	0.04568	0.026766	0.030286	0.026144	0.03556	0.030455	0.041981	0.025475	0.027172	0.024422	0.026841	0.024032	0.022405	0.015997	0.027266
cg00105470	0.123523	0.095174	0.085867	0.107106	0.094396	0.076005	0.066615	0.101579	0.079377	0.073587	0.071921	0.072386	0.054226	0.071719	0.049889	0.076864	0.048824	0.048648	0.054924	0.141053	0.047881	0.04644	0.040977	0.038657	0.034257	0.045825	0.042601	0.044306	0.062877	0.040118	0.051547	0.056859	0.032237	0.04483	0.035515	0.056889	0.033272	0.024897	0.037232	0.042626
cg00107632	0.034707	0.035398	0.045074	0.029908	0.029329	0.026134	0.035731	0.040787	0.038244	0.019577	0.029117	0.039415	0.022369	0.025436	0.033794	0.033571	0.031981	0.022112	0.046461	0.038472	0.046125	0.039686	0.027655	0.03616	0.024991	0.045838	0.046197	0.049815	0.040076	0.04499	0.036234	0.049314	0.028184	0.030775	0.020008	0.056218	0.020339	0.018231	0.019986	0.020955
cg00109274	0.024397	0.024058	0.030031	0.024602	0.04541	0.020669	0.022717	0.025811	0.025301	0.020167	0.038773	0.031003	0.02824	0.020272	0.0199	0.028658	0.023339	0.029281	0.033714	0.020001	0.036781	0.018555	0.019513	0.033756	0.017405	0.025463	0.034663	0.030151	0.023451	0.03226	0.035088	0.022054	0.018411	0.015654	0.02084	0.034918	0.018007	0.016374	0.015962	0.031306
cg00113951	0.190808	0.1975	0.250823	0.216691	0.202601	0.222672	0.199233	0.205339	0.203514	0.202668	0.182899	0.163412	0.173252	0.184065	0.156324	0.326208	0.17375	0.16358	0.149781	0.189418	0.146217	0.124806	0.147159	0.15938	0.136073	0.159093	0.148301	0.142266	0.191004	0.145276	0.165155	0.16175	0.134739	0.167771	0.14458	0.137102	0.139845	0.132507	0.13805	0.134782
cg00115714	0.142144	0.089663	0.070722	0.078707	0.060709	0.073004	0.098588	0.063433	0.068027	0.087168	0.058248	0.064379	0.065135	0.059494	0.038127	0.074272	0.0463	0.055079	0.054264	0.062614	0.059446	0.05042	0.046738	0.089752	0.043054	0.060932	0.058304	0.085714	0.045728	0.0768	0.075475	0.076019	0.060616	0.047864	0.060798	0.059365	0.049398	0.051036	0.067874	0.053929
cg00116234	0.141395	0.111686	0.088731	0.131084	0.086245	0.099427	0.125481	0.09552	0.095372	0.110781	0.090832	0.084497	0.109055	0.115959	0.085675	0.095229	0.096523	0.099671	0.085959	0.052802	0.054581	0.032814	0.03899	0.059342	0.039171	0.048038	0.064811	0.047433	0.106095	0.073284	0.083147	0.082107	0.048385	0.047062	0.04673	0.057832	0.047025	0.036752	0.053283	0.044536
cg00116838	0.221715	0.087296	0.142889	0.120634	0.086834	0.085345	0.077808	0.086528	0.15321	0.120759	0.088381	0.093784	0.080362	0.075708	0.067773	0.411627	0.077557	0.099364	0.080903	0.100485	0.090014	0.065243	0.044096	0.248593	0.05585	0.07189	0.117938	0.119292	0.058568	0.071462	0.087071	0.080352	0.06181	0.077853	0.425993	0.083124	0.061728	0.082694	0.085823	0.073072
cg00119079	0.054454	0.0698	0.069604	0.06956	0.045814	0.055106	0.048098	0.064488	0.04798	0.045733	0.06546	0.050231	0.04995	0.041703	0.036309	0.051726	0.044507	0.054811	0.049848	0.044293	0.0507	0.048957	0.041926	0.043104	0.042206	0.0573	0.066268	0.047524	0.049045	0.067643	0.053855	0.054721	0.034983	0.045726	0.041339	0.047428	0.041416	0.043584	0.046269	0.04109
cg00121158	0.044861	0.039308	0.041323	0.032452	0.036672	0.043562	0.037357	0.045492	0.044503	0.022538	0.026481	0.038945	0.040054	0.024151	0.032333	0.031565	0.028013	0.027447	0.0418	0.025224	0.034047	0.030226	0.022268	0.04038	0.025535	0.048006	0.042503	0.048392	0.03544	0.043844	0.032811	0.036649	0.027954	0.02424	0.028189	0.028838	0.024473	0.023829	0.023624	0.0286
cg00123035	0.102535	0.077811	0.096911	0.112172	0.108793	0.147865	0.089075	0.129936	0.100286	0.096919	0.053336	0.067173	0.073041	0.084338	0.090065	0.115431	0.075098	0.075004	0.074165	0.064247	0.04382	0.024875	0.043836	0.037683	0.036452	0.054303	0.045351	0.046868	0.107474	0.040436	0.047441	0.047805	0.045438	0.052793	0.041903	0.027712	0.034032	0.028658	0.03398	0.043664
cg00126034	0.096352	0.08036	0.072831	0.086266	0.06257	0.068392	0.079563	0.087605	0.072286	0.053177	0.076268	0.092836	0.063273	0.056544	0.052622	0.112335	0.054224	0.060527	0.065198	0.05326	0.076816	0.055103	0.040349	0.054572	0.034093	0.070621	0.105646	0.067245	0.056711	0.06835	0.066109	0.075898	0.052002	0.044909	0.07324	0.074919	0.050139	0.066183	0.065875	0.063764
cg00128560	0.812371	0.783285	0.771654	0.813445	0.824251	0.829271	0.814909	0.846416	0.824482	0.862894	0.819278	0.863699	NA	0.885576	0.829886	0.820495	0.877503	0.90348	0.873741	0.912445	0.869446	0.873349	0.911329	0.896718	0.928207	0.870444	0.874591	0.903172	0.833149	0.884697	0.884199	0.88269	0.871588	0.895441	0.856389	0.898437	0.926018	0.901622	0.900418	0.903574
cg00128654	0.029643	0.034134	0.031978	0.038358	0.026654	0.028385	0.043971	0.036194	0.02321	0.024724	0.029332	0.035995	0.024175	0.018964	0.02268	0.034819	0.021952	0.02326	0.03177	0.026697	0.036466	0.028163	0.023794	0.0252	0.014445	0.03979	0.036637	0.045664	0.021	0.048915	0.035479	0.039576	0.018596	0.029249	0.023084	0.028093	0.013672	0.016146	0.022605	0.018488
cg00128877	0.107497	0.108195	0.112602	0.103088	0.10066	0.105801	0.118517	0.100336	0.103918	0.097575	0.11109	0.107246	0.104042	0.098546	0.091703	0.11938	0.103044	0.107577	0.085021	0.093686	0.098188	0.099556	0.088873	0.105965	0.096378	0.140611	0.11822	0.174813	0.102625	0.132976	0.089826	0.120627	0.103383	0.085653	0.091388	0.124951	0.092465	0.124013	0.098719	0.099602
cg00129774	0.065712	0.079531	0.063776	0.075103	0.055001	0.04085	0.056543	0.062734	0.070197	0.038741	0.064716	0.041495	0.037793	0.041689	0.042908	0.06523	0.046321	0.042963	0.0604	0.037711	0.041647	0.023618	0.031682	0.060215	0.029794	0.049162	0.052271	0.031527	0.035439	0.046286	0.05093	0.037787	0.032266	0.03532	0.030303	0.046319	0.04321	0.0398	0.029535	0.027158
cg00131121	0.101672	0.078486	0.074453	0.09541	0.074023	0.075096	0.069285	0.095269	0.069057	0.062321	0.066165	0.068666	0.065971	0.064327	0.060527	0.093085	0.070276	0.046471	0.063709	0.052009	0.045312	0.037813	0.040598	0.055711	0.039971	0.053785	0.051237	0.047253	0.067696	0.049486	0.055055	0.05256	0.049014	0.056536	0.047928	0.04068	0.048607	0.051618	0.041176	0.056356
cg00131557	0.877717	0.823771	0.830153	0.78133	0.862897	0.750419	0.850033	0.809301	0.843231	0.815395	0.884112	0.863742	0.848765	0.783237	0.83168	0.732863	0.809733	0.774493	0.860597	0.842436	0.886002	0.874909	0.90304	0.5647	0.874377	0.854438	0.840799	0.884229	0.838578	0.827013	0.825559	0.877503	0.821297	0.86456	0.873262	0.825688	0.903608	0.851252	0.822295	0.875348
cg00132141	0.676648	0.539196	0.551711	0.398397	0.410674	0.730845	0.725445	0.589825	0.547365	0.525793	0.644951	0.596661	0.675304	0.641113	0.642024	0.54539	0.608436	0.526151	0.565274	0.584382	0.641921	0.197489	0.82029	0.559043	0.674895	0.336054	0.455304	0.699213	0.273446	0.439916	0.602447	0.627128	0.584153	0.61475	0.678329	0.622427	0.536616	0.702475	0.637895	0.702491
cg00133909	0.081916	0.09208	0.10556	0.109262	0.087649	0.082432	0.091593	0.103905	0.12142	0.085019	0.096238	0.07661	0.072177	0.078988	0.071008	0.120907	0.065165	0.077163	0.060131	0.063498	0.067942	0.049419	0.05354	0.108386	0.056654	0.064057	0.105907	0.053258	0.072588	0.060559	0.064607	0.069617	0.051791	0.074203	0.069974	0.090531	0.060771	0.077248	0.063479	0.07531
cg00134539	0.840493	0.727439	0.610729	0.771562	0.677561	0.767155	0.785578	0.386153	0.793425	0.555851	0.762864	0.83519	0.850506	0.873184	0.813195	0.688399	0.782671	0.761885	0.388372	0.84738	0.834203	0.490098	0.925257	0.763418	0.871205	0.487064	0.602647	0.880728	0.842775	0.847088	0.749689	0.809306	0.832803	0.717374	0.860017	0.659086	0.657299	0.759473	0.850717	0.541615
cg00136105	0.031417	0.032281	0.041755	0.033003	0.028468	0.051099	0.034609	0.029414	0.035779	0.027226	0.020382	0.030346	0.023937	0.031813	0.033926	0.043215	0.023144	0.029349	0.030669	0.022002	0.039265	0.023145	0.022806	0.050959	0.020955	0.036425	0.033525	0.038926	0.02285	0.03929	0.052349	0.05145	0.0235	0.022116	0.027899	0.045862	0.030635	0.021499	0.025793	0.028005
cg00143998	0.043603	0.067339	0.051955	0.040158	0.068635	0.073473	0.048019	0.122255	0.044813	0.033338	0.049795	0.050706	0.052538	0.033886	0.031387	0.070696	0.036334	0.05318	0.043688	0.036703	0.037413	0.043211	0.027249	0.032798	0.023091	0.05408	0.044913	0.481455	0.043971	0.062767	0.039162	0.059295	0.416943	0.043818	0.049219	0.038649	0.366631	0.027578	0.425854	0.046255
cg00149659	0.031172	0.02948	0.034168	0.042684	0.033142	0.032178	0.042871	0.038289	0.017651	0.019698	0.018354	0.040807	0.039474	0.043526	0.040169	0.032818	0.019386	0.018688	0.037807	0.023567	0.036571	0.023649	0.022656	0.046949	0.020297	0.045423	0.044206	0.039986	0.027266	0.039873	0.045314	0.072141	0.017731	0.027334	0.026191	0.043084	0.015488	0.018612	0.023459	0.017664
cg00151607	0.073962	0.047851	0.066117	0.073279	0.050029	0.057664	0.066931	0.063095	0.041523	0.033887	0.048934	0.072369	0.036862	0.043655	0.056704	0.058917	0.053789	0.030472	0.058501	0.052952	0.078476	0.095399	0.059814	0.030178	0.030775	0.058669	0.041807	0.056429	0.062142	0.053946	0.045848	0.062512	0.026995	0.055534	0.035276	0.06453	0.035248	0.024509	0.024607	0.027726
cg00155167	0.026076	0.039454	0.02489	0.020702	0.045844	0.015732	0.036079	0.035149	0.046037	0.023184	0.022969	0.024443	0.0201	0.025641	0.019262	0.021309	0.021004	0.025442	0.03281	0.014261	0.034902	0.02	0.020624	0.024271	0.016695	0.036524	0.022777	0.03811	0.019032	0.060381	0.030324	0.039919	0.020672	0.021963	0.018159	0.034243	0.01744	0.017498	0.01412	0.019375
cg00155485	0.06742	0.067871	0.076871	0.052392	0.046074	0.079949	0.071918	0.051013	0.038777	0.033531	0.046274	0.056846	0.032583	0.043897	0.032156	0.078422	0.042244	0.033955	0.04888	0.036894	0.043849	0.034726	0.02726	0.032957	0.029051	0.095711	0.050695	0.058514	0.042978	0.069548	0.053657	0.084507	0.027733	0.042566	0.031644	0.040363	0.028222	0.018891	0.031332	0.036897
cg00155609	0.028768	0.044736	0.035877	0.032147	0.059204	0.039289	0.04165	0.042411	0.040654	0.023773	0.031394	0.036198	0.03182	0.037784	0.041912	0.040933	0.03959	0.040529	0.040391	0.033272	0.047158	0.040561	0.035436	0.034877	0.037614	0.048895	0.039983	0.046381	0.042258	0.051879	0.046724	0.048933	0.029859	0.026327	0.034737	0.044499	0.022003	0.026238	0.031332	0.035848
cg00156216	0.031273	0.024373	0.03283	0.02683	0.03173	0.028197	0.056364	0.042962	0.025829	0.02231	0.025587	0.030123	0.024573	0.052893	0.021754	0.041761	0.018218	0.018491	0.042256	0.023533	0.035346	0.030846	0.027757	0.042207	0.013109	0.03672	0.039371	0.046371	0.026767	0.034182	0.032538	0.023344	0.020638	0.0224	0.024022	0.035553	0.018661	0.022823	0.026479	0.018654
cg00156744	0.07412	0.060684	0.091369	0.070637	0.052505	0.052442	0.078442	0.054653	0.058875	0.037573	0.040342	0.054554	0.041295	0.037411	0.047267	0.094815	0.040046	0.040761	0.049601	0.039121	0.034407	0.041923	0.033129	0.032966	0.023853	0.047381	0.035981	0.033511	0.048228	0.039933	0.039049	0.038651	0.028505	0.031863	0.02375	0.038996	0.029174	0.032935	0.026756	0.040363
cg00158308	0.045359	0.063686	0.066902	0.051695	0.043032	0.045039	0.134884	0.071729	0.121398	0.056947	0.073859	0.090674	0.046886	0.053366	0.084315	0.066289	0.075484	0.076759	0.054302	0.054224	0.122519	0.038849	0.036391	0.22853	0.033894	0.061164	0.078887	0.061153	0.046591	0.077939	0.074638	0.071527	0.037096	0.038217	0.04044	0.096171	0.065739	0.062133	0.043336	0.086999
cg00162401	0.102247	0.081978	0.093398	0.073749	0.060121	0.048951	0.082831	0.088906	0.057791	0.069021	0.065581	0.048769	0.042352	0.041105	0.061565	0.071529	0.045021	0.052551	0.042318	0.044274	0.036363	0.031514	0.036075	0.036141	0.028262	0.048984	0.038795	0.039911	0.066436	0.049625	0.045262	0.035991	0.034239	0.059701	0.033666	0.039434	0.031577	0.033474	0.040194	0.045195
cg00164041	0.122197	0.071315	0.067371	0.110591	0.108824	0.059435	0.088891	0.084149	0.073442	0.114383	0.077291	0.071429	0.051396	0.072883	0.063701	0.081401	0.060537	0.050431	0.049616	0.070295	0.0343	0.025055	0.043628	0.067657	0.03306	0.047528	0.042282	0.048576	0.063103	0.048755	0.031672	0.042921	0.026648	0.045526	0.03452	0.043255	0.030985	0.03911	0.03627	0.029869
cg00164898	0.061057	0.060914	0.048816	0.041038	0.058217	0.039566	0.05299	0.043761	0.03247	0.032657	0.051663	0.045902	0.044156	0.054998	0.032418	0.051744	0.025595	0.030028	0.028446	0.021127	0.061649	0.033276	0.029257	0.04001	0.030889	0.053177	0.049225	0.046357	0.049475	0.075002	0.041431	0.041935	0.124212	0.043846	0.038671	0.035383	0.026399	0.031104	0.025886	0.027628
cg00165981	0.091368	0.099003	0.076846	0.079123	0.071098	0.053979	0.095598	0.079659	0.043947	0.04998	0.06057	0.075709	0.048232	0.105876	0.047386	0.07762	0.075966	0.058077	0.094614	0.062966	0.059852	0.065254	0.040395	0.080962	0.05441	0.080758	0.061254	0.10067	0.080999	0.09634	0.07474	0.090019	0.04582	0.047793	0.049022	0.08172	0.048102	0.045547	0.055229	0.037682
cg00167504	0.082448	0.065134	0.065411	0.068278	0.069376	0.067838	0.099917	0.075775	0.064251	0.063047	0.065364	0.060851	0.051894	0.062859	0.057708	0.057554	0.057	0.058968	0.056614	0.054873	0.059344	0.041155	0.048006	0.054793	0.045345	0.056425	0.050416	0.058765	0.071637	0.059196	0.052232	0.04048	0.044305	0.048823	0.04663	0.063315	0.040333	0.044405	0.04347	0.051432
cg00168082	0.102772	0.12	0.161758	0.120212	0.142965	0.080161	0.104617	0.111224	0.105001	0.079035	0.109527	0.075412	0.097763	0.08057	0.07885	0.114163	0.0814	0.068295	0.091905	0.062174	0.045059	0.03473	0.035282	0.048697	0.042975	0.090085	0.068207	0.094201	0.126659	0.063137	0.060158	0.05255	0.039351	0.057506	0.042992	0.050602	0.043118	0.049593	0.038388	0.037882
cg00171126	0.032946	0.102762	0.12479	0.0965	0.130088	0.090871	0.075673	0.092293	0.087308	0.064855	0.08636	0.062311	0.065682	0.053576	0.062467	0.08992	0.048859	0.065408	0.060104	0.037807	0.039499	0.022041	0.036227	0.033018	0.021304	0.049156	0.041448	0.029952	0.092819	0.042366	0.041184	0.043322	0.027688	0.051401	0.023093	0.034512	0.021624	0.027557	0.01615	0.03016
cg00171161	0.1969	0.153595	0.131558	0.152488	0.155807	0.164708	0.152073	0.176538	0.117236	0.119538	0.126562	0.138189	0.116667	0.125083	0.105159	0.128853	0.099259	0.114393	0.116651	0.131766	0.081888	0.090962	0.082857	0.091329	0.108763	0.111149	0.093298	0.082069	0.124107	0.098699	0.10057	0.088315	0.102262	0.108691	0.076315	0.091976	0.115499	0.10519	0.098424	0.108875
cg00176879	0.975055	0.974551	0.967061	0.971248	0.970283	0.965541	0.967671	0.959386	0.978948	NA	0.971851	0.962075	0.971402	0.979061	0.970113	0.967959	0.97421	0.982674	0.973282	0.976434	0.965828	0.968901	0.969982	0.970129	0.979546	0.966619	0.933489	0.968506	0.968747	0.967381	0.9743	0.953222	0.978293	0.975063	0.980152	0.97259	0.980443	0.978869	0.982094	0.977787
cg00177013	0.09653	0.100366	0.102637	0.088284	0.104098	0.081084	0.079363	0.123852	0.101297	0.091379	0.091527	0.081615	0.069328	0.09666	0.093544	0.078877	0.089065	0.084024	0.09538	0.090284	0.085075	0.079902	0.065798	0.070557	0.065708	0.079296	0.087963	0.09579	0.11755	0.087746	0.082835	0.085986	0.075154	0.083378	0.078096	0.073703	0.067879	0.057583	0.055138	0.06807
cg00177698	0.120211	0.083533	0.151326	0.117161	0.078016	0.035501	0.099438	0.100668	0.080261	0.074766	0.070671	0.076146	0.06936	0.113175	0.079289	0.103942	0.075994	0.061784	0.08638	0.047156	0.043297	0.032268	0.053927	0.044289	0.036878	0.058784	0.046833	0.05955	0.099108	0.055326	0.043861	0.048121	0.033431	0.031493	0.03527	0.038613	0.035655	0.044871	0.049901	0.036003
cg00177923	0.030427	0.034001	0.035097	0.036918	0.038743	0.028773	0.032048	0.042153	0.025601	0.011826	0.031285	0.04456	0.032079	0.029539	0.023418	0.051172	0.028176	0.019678	0.041031	0.027591	0.028717	0.023786	0.021856	0.024284	0.018378	0.035639	0.04045	0.027149	0.025977	0.046024	0.048372	0.03949	0.016619	0.024619	0.024944	0.02655	0.015743	0.018197	0.01804	0.01936
cg00178790	0.040889	0.051238	0.044579	0.044361	0.051151	0.05015	0.04692	0.052031	0.054392	0.039821	0.043287	0.057442	0.039912	0.049123	0.043012	0.052371	0.046001	0.042486	0.050248	0.048149	0.047681	0.042507	0.034815	0.049297	0.040639	0.061737	0.044222	0.053756	0.053977	0.064272	0.047461	0.050826	0.041683	0.039344	0.041162	0.049953	0.036361	0.043428	0.042155	0.044495
cg00180012	0.125635	0.081686	0.0785	0.09431	0.067375	0.072612	0.076031	0.081837	0.095245	0.05424	0.065727	0.068121	0.057938	0.064952	0.059884	0.097607	0.054228	0.056752	0.042772	0.046235	0.051663	0.041011	0.042316	0.038884	0.042621	0.045665	0.045268	0.063839	0.073115	0.047989	0.049812	0.047438	0.03907	0.04405	0.033519	0.053571	0.041484	0.039051	0.045943	0.060577
cg00182461	0.205929	0.100194	0.111656	0.188948	0.129079	0.149723	0.114012	0.150154	0.101763	0.059844	0.151665	0.087829	0.082365	0.109869	0.077655	0.146122	0.086232	0.100882	0.075905	0.067896	0.059658	0.04702	0.068975	0.053972	0.046887	0.060424	0.07252	0.075965	0.11832	0.098834	0.074782	0.077729	0.06074	0.069536	0.077809	0.063999	0.070968	0.041029	0.05003	0.069268
cg00183916	0.035777	0.021596	0.037704	0.03325	0.023764	0.025486	0.029966	0.028528	0.027172	0.023358	0.022036	0.03938	0.021587	0.023503	0.023553	0.03562	0.031719	0.029558	0.037773	0.090896	0.070949	0.027944	0.028345	0.039401	0.026018	0.051177	0.039213	0.045554	0.030232	0.037912	0.039787	0.037633	0.019351	0.028774	0.029012	0.039493	0.020483	0.018653	0.032173	0.021572
cg00184884	0.038799	0.044468	0.04616	0.041809	0.048257	0.042948	0.04186	0.052193	0.038619	0.033816	0.038771	0.036662	0.020587	0.02713	0.031815	0.037355	0.024109	0.025243	0.032349	0.022088	0.025655	0.015636	0.023605	0.02277	0.018185	0.029801	0.041304	0.03537	0.026789	0.03332	0.028767	0.027655	0.013861	0.021938	0.019886	0.024264	0.016494	0.015911	0.016149	0.019142
cg00184893	0.030955	0.032031	0.038494	0.027416	0.029648	0.019176	0.034168	0.031757	0.033654	0.022602	0.032252	0.042502	0.023332	0.022494	0.026909	0.033928	0.019936	0.021217	0.030297	0.020431	0.037088	0.022146	0.0155	0.034565	0.013935	0.027694	0.034172	0.024886	0.016783	0.031778	0.033625	0.030629	0.015885	0.022242	0.025625	0.018606	0.017346	0.019435	0.022575	0.013387
cg00185103	0.801917	0.698877	0.713435	0.724259	0.568309	0.778814	0.691033	0.759134	0.790457	0.763719	0.754054	0.677865	0.789067	0.626896	0.575405	0.760156	0.774449	0.781294	0.727825	0.775587	0.64066	0.828922	0.660901	0.77675	0.701177	0.804398	0.75166	0.721827	0.73186	0.785347	0.712209	0.740503	0.806029	0.778213	0.836417	0.715853	0.653432	0.72712	0.777223	0.768988
cg00185839	0.067886	0.059052	0.079449	0.084634	0.078755	0.080286	0.074745	0.070824	0.072108	0.051392	0.076186	0.061535	0.048803	0.063294	0.051328	0.074543	0.055608	0.052569	0.05597	0.04321	0.049221	0.037747	0.052254	0.05641	0.039229	0.05212	0.057596	0.061994	0.064193	0.053949	0.062307	0.054611	0.035026	0.05009	0.036366	0.053716	0.033216	0.033972	0.029233	0.059545
cg00186141	0.037613	0.036362	0.045817	0.036146	0.036209	0.028117	0.032937	0.039095	0.026531	0.021985	0.03239	0.027577	0.029131	0.026109	0.027306	0.049361	0.027611	0.021318	0.032871	0.02747	0.034268	0.025324	0.022952	0.032453	0.026286	0.043512	0.03686	0.042932	0.028701	0.039824	0.037155	0.034627	0.029052	0.023905	0.031004	0.034844	0.021177	0.022304	0.022326	0.025194
cg00186954	0.723885	0.484704	0.588849	0.542553	0.467448	0.718127	0.587102	0.528483	0.52847	0.625028	0.639193	0.484672	0.521807	0.339676	0.555931	0.534264	0.690445	0.624392	0.310266	0.479941	0.793053	0.842894	0.532675	0.555836	0.21281	0.548338	0.592453	0.796363	0.469894	0.344696	0.562717	0.578434	0.594818	0.7736	0.751664	0.64094	0.674312	0.619544	0.646992	0.438366
cg00197381	0.045445	0.054803	0.056785	0.05615	0.045602	0.05651	0.067082	0.058872	0.055172	0.039439	0.048369	0.053404	0.049921	0.043348	0.043661	0.055546	0.044691	0.043755	0.044286	0.052393	0.055831	0.044603	0.039686	0.048817	0.043772	0.050448	0.056042	0.054591	0.047082	0.051835	0.053278	0.057405	0.047505	0.043487	0.051286	0.052824	0.040218	0.042098	0.040791	0.050971
cg00197641	0.054739	0.046597	0.062561	0.068317	0.057347	0.055598	0.058451	0.059936	0.04694	0.050097	0.049347	0.058801	0.054603	0.051562	0.051691	0.050738	0.060029	0.059885	0.058669	0.053828	0.054864	0.042343	0.044034	0.064414	0.051787	0.05534	0.057403	0.061027	0.051625	0.057245	0.300667	0.061262	0.048971	0.047808	0.051199	0.069438	0.046999	0.042479	0.054812	0.049511
cg00200063	0.041596	0.036764	0.032293	0.036124	0.039799	0.040645	0.037885	0.050782	0.032676	0.028485	0.029699	0.038848	0.040747	0.027859	0.025525	0.040855	0.02225	0.030269	0.038716	0.024199	0.042717	0.049933	0.023447	0.033863	0.02262	0.052414	0.039396	0.029281	0.038708	0.042932	0.045888	0.037152	0.020865	0.02658	0.027983	0.030249	0.02676	0.024298	0.029197	0.025301
cg00202702	0.038307	0.021161	0.030352	0.032655	0.028048	0.023475	0.031435	0.042878	0.022832	0.020929	0.027823	0.042251	0.021347	0.024291	0.022715	0.029058	0.022085	0.029507	0.024063	0.018384	0.027857	0.017168	0.015506	0.029248	0.020392	0.033965	0.02728	0.026311	0.02076	0.037196	0.018356	0.030597	0.01477	0.016837	0.017123	0.03386	0.016829	0.017812	0.020814	0.016897
cg00206052	0.064977	0.052076	0.03937	0.053154	0.050344	0.041724	0.058343	0.055669	0.031413	0.03178	0.038883	0.055587	0.042826	0.056289	0.047718	0.040206	0.056489	0.039642	0.047225	0.043142	0.042726	0.037531	0.026073	0.036214	0.034669	0.041111	0.044565	0.042993	0.047482	0.05858	0.059736	0.061947	0.037526	0.046301	0.037654	0.061534	0.025409	0.026331	0.028693	0.022384
cg00207534	0.055799	0.078251	0.110235	0.08836	0.078293	0.070423	0.096649	0.089672	0.057818	0.05114	0.03899	0.057349	0.049961	0.060279	0.064937	0.06182	0.056051	0.042768	0.047361	0.035972	0.046348	0.023398	0.039725	0.03271	0.02262	0.045558	0.030186	0.038347	0.079606	0.053258	0.04449	0.033187	0.020242	0.033925	0.031648	0.027476	0.017884	0.017003	0.022022	0.024617
cg00209951	0.102649	0.118327	0.101677	0.099569	0.113399	0.113071	0.104545	0.121104	0.074481	0.077445	0.086797	0.074355	0.074083	0.086766	0.101646	0.09982	0.080804	0.085121	0.088453	0.060899	0.095051	0.068402	0.060318	0.080144	0.057179	0.085493	0.095699	0.087537	0.120848	0.079267	0.086822	0.097543	0.043842	0.070713	0.076426	0.078938	0.04686	0.063235	0.065391	0.068309
cg00210842	0.119626	0.098703	0.097791	0.116381	0.084304	0.099754	0.085338	0.121579	0.072115	0.077929	0.093432	0.097612	0.083156	0.094923	0.075384	0.155641	0.068905	0.07679	0.084227	0.059875	0.08445	0.051116	0.054758	0.080596	0.065922	0.078629	0.077311	0.077397	0.088214	0.083569	0.071164	0.082645	0.058467	0.065765	0.072444	0.078922	0.061538	0.051091	0.06474	0.068866
cg00211661	0.042133	0.222973	0.043533	0.038816	0.03309	0.037868	0.040878	0.042278	0.030212	0.02403	0.032421	0.045084	0.03648	0.046845	0.032062	0.031374	0.023107	0.032446	0.06217	0.030867	0.030285	0.354896	0.156296	0.030132	0.035313	0.059025	0.068094	0.063416	0.037158	0.041117	0.052508	0.052835	0.033336	0.023641	0.033005	0.034497	0.029636	0.181434	0.028548	0.032172
cg00212549	0.154703	0.101629	0.190413	0.165477	0.1232	0.162385	0.10936	0.161182	0.099218	0.225583	0.116921	0.135125	0.09601	0.112365	0.106816	0.142621	0.098377	0.101778	0.077398	0.089652	0.079455	0.044043	0.045475	0.065133	0.059665	0.078038	0.065532	0.068477	0.121595	0.070164	0.077897	0.065791	0.06109	0.09355	0.043871	0.067699	0.061607	0.044057	0.049437	0.052342
cg00213331	0.868449	0.850137	0.843155	0.852105	0.880369	0.876524	0.869866	0.858261	0.872351	0.860957	0.864379	0.847377	0.876582	0.84156	0.862906	0.874201	0.888483	0.872569	0.841137	0.898258	0.852969	0.873705	0.884956	0.855536	0.876157	0.866026	0.822095	0.852313	0.895534	0.847338	0.885378	0.847103	0.86513	0.890341	0.88569	0.886555	0.900017	0.878217	0.880795	0.885054
cg00214346	0.024477	0.030748	0.021766	0.029552	0.026462	0.031911	0.027383	0.038945	0.034611	0.017319	0.026171	0.03735	0.0208	0.019797	0.015226	0.031875	0.020455	0.026379	0.029288	0.0227	0.039432	0.030805	0.018079	0.02576	0.015246	0.026486	0.0325	0.046823	0.026291	0.027232	0.024582	0.033944	0.016685	0.023862	0.020341	0.02899	0.015429	0.013834	0.017549	0.016684
cg00214855	0.299761	0.229449	0.281751	0.218184	0.18864	0.208123	0.262458	0.288921	0.230935	0.239817	0.224003	0.293678	0.193435	0.222709	0.14192	0.207171	0.160075	0.166739	0.206145	0.184049	0.240692	0.210234	0.122288	0.208633	0.124509	0.250803	0.179706	0.171286	0.167983	0.24587	0.174882	0.182301	0.215672	0.195516	0.29712	0.20752	0.156796	0.18363	0.175425	0.175282
cg00215066	0.908188	0.898107	0.887472	0.884834	0.887376	0.903285	0.89774	0.893274	0.900956	0.909614	0.907619	0.901993	0.925098	0.921662	0.893573	0.907378	0.918161	0.928029	0.916467	0.935111	0.926484	0.922885	0.936962	0.926752	0.926278	0.91716	0.904104	0.926426	0.908403	0.928896	0.912655	0.900142	0.934568	0.917104	0.943874	0.916087	0.924988	0.931779	0.924639	0.921587
cg00216361	0.096906	0.082984	0.11076	0.097269	0.083615	0.076377	0.074314	0.095365	0.135844	0.081813	0.075228	0.084846	0.0777	0.08936	0.083358	0.092949	0.071189	0.076461	0.071421	0.077665	0.065803	0.052889	0.049867	0.070059	0.049257	0.064675	0.142138	0.067523	0.085997	0.07043	0.084818	0.091911	0.064197	0.078117	0.063281	0.075126	0.053868	0.062111	0.067715	0.064789
cg00216758	0.069092	0.07148	0.067748	0.066209	0.061602	0.077272	0.073234	0.069985	0.056145	0.046031	0.067947	0.067194	0.058043	0.059426	0.057469	0.071833	0.06151	0.060719	0.060363	0.05872	0.064286	0.057171	0.05925	0.063615	0.054751	0.075505	0.070426	0.06054	0.057751	0.067459	0.069728	0.079006	0.058803	0.056787	0.062847	0.06299	0.058678	0.046701	0.05867	0.047822
cg00223186	0.060567	0.07898	0.07618	0.079229	0.060049	0.062643	0.067265	0.06543	0.075185	0.062388	0.054613	0.060155	0.03337	0.064697	0.054837	0.08434	0.05988	0.045724	0.04704	0.039894	0.035138	0.031631	0.027046	0.031706	0.02986	0.083871	0.047398	0.053207	0.059025	0.045624	0.041591	0.044894	0.023242	0.047134	0.029385	0.033393	0.028568	0.021194	0.034348	0.030453
cg00223950	0.057966	0.055249	0.061524	0.06219	0.060303	0.056181	0.051561	0.057275	0.056583	0.055355	0.052231	0.072185	0.043698	0.044465	0.058616	0.057603	0.047122	0.048903	0.048085	0.043972	0.061879	0.054735	0.051274	0.055481	0.04419	0.058437	0.064173	0.051775	0.054986	0.065565	0.048323	0.067618	0.049351	0.048755	0.057395	0.057857	0.049896	0.048138	0.050414	0.046007
cg00224234	0.030873	0.020783	0.024885	0.024321	0.028905	0.024781	0.026734	0.028003	0.020864	0.010999	0.017584	0.037926	0.013781	0.024328	0.024308	0.027688	0.018569	0.019507	0.02675	0.021312	0.025656	0.027413	0.020327	0.017271	0.019392	0.029914	0.032051	0.023115	0.025471	0.036088	0.023745	0.024652	0.016182	0.017829	0.017575	0.019317	0.014481	0.016278	0.017524	0.014972
cg00224508	0.039742	0.037441	0.039359	0.046475	0.044363	0.037367	0.054453	0.047231	0.03918	0.031678	0.04245	0.04887	0.038451	0.042102	0.041274	0.042996	0.036957	0.037568	0.044814	0.032959	0.038806	0.041217	0.053535	0.037805	0.041997	0.043992	0.045906	0.043738	0.039004	0.048284	0.037221	0.04133	0.040043	0.031708	0.036904	0.047532	0.032892	0.037055	0.034126	0.030755
cg00228799	0.026682	0.030632	0.040309	0.038683	0.040342	0.026881	0.046978	0.041982	0.034354	0.02232	0.025278	0.034082	0.035242	0.038372	0.031576	0.031155	0.028203	0.027428	0.04028	0.030899	0.040021	0.030737	0.028548	0.032759	0.031057	0.037944	0.051668	0.047574	0.031706	0.037127	0.040867	0.044249	0.029624	0.028332	0.034165	0.034716	0.028699	0.031903	0.034641	0.028143
cg00230271	0.079976	0.086152	0.103834	0.083054	0.105818	0.100434	0.100552	0.090613	0.078016	0.067511	0.081567	0.086161	0.072252	0.094198	0.058589	0.082418	0.054115	0.077631	0.081867	0.063803	0.085823	0.056267	0.065184	0.09418	0.043753	0.069726	0.066025	0.076489	0.084785	0.085434	0.081728	0.090966	0.051272	0.057318	0.075762	0.082525	0.064639	0.051037	0.067241	0.080056
cg00230368	0.068468	0.055571	0.056157	0.05969	0.056514	0.049715	0.060244	0.061126	0.052459	0.030776	0.056568	0.061907	0.05656	0.058121	0.049043	0.057353	0.050152	0.041838	0.046794	0.046453	0.046877	0.043484	0.046059	0.058068	0.051715	0.059346	0.063253	0.051128	0.039553	0.059847	0.052711	0.068292	0.047173	0.044963	0.040635	0.065116	0.036917	0.0372	0.048747	0.052752
cg00231920	0.038837	0.041232	0.043073	0.047958	0.043308	0.042518	0.044939	0.070691	0.052681	0.041899	0.041545	0.04676	0.039424	0.034109	0.041802	0.050291	0.04165	0.044515	0.038483	0.038398	0.0462	0.042528	0.034684	0.041923	0.037843	0.049959	0.053885	0.051204	0.044125	0.064535	0.05038	0.050633	0.032688	0.035898	NA	0.052261	0.053694	0.041507	0.034334	0.038362
cg00236832	0.46361	0.126726	0.186762	0.16263	0.091478	0.146187	0.174099	0.172806	0.15132	0.135453	0.118435	0.140147	0.117629	0.132699	0.111191	0.137834	0.126075	0.112307	0.15645	0.128154	0.090188	0.096283	0.084551	0.312565	0.073332	0.100439	0.10727	0.112816	0.125883	0.106599	0.205871	0.087293	0.05862	0.111588	0.073246	0.116495	0.0892	0.077837	0.089973	0.095753
cg00239071	0.876199	0.897392	0.85608	0.850413	0.89548	0.877702	0.8792	0.892602	0.895137	0.869922	0.881605	0.888069	0.916812	0.90132	0.891864	0.888224	0.909342	0.910516	0.927861	0.901823	0.902059	0.898835	0.909158	0.874073	0.92476	0.888349	0.842467	0.925763	0.853137	0.921264	0.906955	0.888783	0.898749	0.895353	0.915237	0.901663	0.920506	0.902449	0.919437	0.918061
cg00239685	0.146841	0.078063	0.139412	0.104399	0.108769	0.082343	0.116427	0.108723	0.088633	0.1187	0.081283	0.111516	0.095772	0.100539	0.063856	0.120278	0.06651	0.117534	0.068443	0.107103	0.081384	0.06395	0.057268	0.115155	0.065759	0.064974	0.100471	0.097385	0.097463	0.092491	0.103719	0.077713	0.066324	0.073429	0.079864	0.100162	0.099248	0.084151	0.083969	0.06709
cg00240312	0.086853	0.028584	0.104539	0.058955	0.058361	0.053	0.054078	0.053105	0.179443	0.267448	0.150677	0.075466	0.052044	0.034138	0.051474	0.073019	0.071227	0.054205	0.067818	0.097409	0.057231	0.072399	0.060957	0.182177	0.058796	0.066787	0.257057	0.066682	0.060896	0.07284	0.138718	0.086821	0.035285	0.06073	0.057133	0.133616	0.04228	0.163333	0.051854	0.041748
cg00240432	0.067643	0.072082	0.088877	0.081122	0.067451	0.058706	0.080237	0.07953	0.056957	0.058241	0.047283	0.05994	0.047326	0.053296	0.050036	0.31407	0.048779	0.059095	0.052963	0.051063	0.045282	0.028858	0.036146	0.051249	0.030949	0.047699	0.045245	0.052803	0.080442	0.029596	0.03593	0.045283	0.400253	0.054218	0.035285	0.047445	0.036988	0.032761	0.028489	0.030471
cg00241355	0.020996	0.03915	0.046047	0.034641	0.033813	0.030473	0.034734	0.042756	0.025836	0.019591	0.030383	0.035687	0.027174	0.023656	0.028828	0.040058	0.026484	0.035669	0.041335	0.030882	0.03594	0.035146	0.029212	0.029719	0.029246	0.043346	0.040426	0.0451	0.038255	0.048971	0.037677	0.049828	0.022916	0.029058	0.028915	0.04093	0.023363	0.024137	0.024751	0.028968
cg00247489	0.063938	0.064556	0.08262	0.070811	0.061571	0.062548	0.060895	0.091757	0.061227	0.051455	0.049977	0.041552	0.041019	0.045746	0.043851	0.061752	0.044992	0.046036	0.051114	0.047166	0.052486	0.034676	0.0351	0.06157	0.040179	0.065935	0.051594	0.056098	0.048895	0.046714	0.052081	0.046544	0.04402	0.041999	0.040692	0.053697	0.040314	0.040029	0.034389	0.035171
cg00253200	0.027435	0.030772	0.033874	0.041543	0.033856	0.036581	0.02513	0.042765	0.0349	0.027317	0.023272	0.031598	0.027938	0.02484	0.019922	0.034166	0.022221	0.027705	0.03151	0.019586	0.034425	0.022053	0.024164	0.038747	0.018419	0.033975	0.031354	0.039329	0.031047	0.036446	0.022467	0.037457	0.022716	0.020724	0.021809	0.034794	0.02011	0.021588	0.024526	0.022237
cg00256074	0.784938	0.798503	0.749661	0.787292	0.82568	0.816521	0.807851	0.765315	0.841417	0.846877	0.82934	0.791783	0.843081	0.84655	0.842472	0.78667	0.825319	0.835525	0.811642	0.846624	0.56821	0.805829	0.873331	0.814246	0.871301	0.829845	0.816424	0.81404	0.769372	0.819583	0.848404	0.80564	0.859536	0.836765	0.856074	0.842225	0.831804	0.827852	0.86646	0.843057
cg00256166	0.075639	0.073143	0.088958	0.079058	0.079498	0.077251	0.076735	0.074354	0.067212	0.050665	0.080797	0.05492	0.059172	0.056741	0.058699	0.081184	0.06882	0.064463	0.061776	0.060055	0.054316	0.061164	0.04209	0.054338	0.052238	0.062037	0.059896	0.058135	0.071752	0.056949	0.053939	0.059964	0.053482	0.054651	0.051035	0.051388	0.044294	0.044075	0.045529	0.053373
cg00256281	0.072921	0.058853	0.061528	0.075001	0.063347	0.044842	0.059972	0.067803	0.071862	0.040145	0.052261	0.068343	0.040531	0.04406	0.04162	0.060044	0.034267	0.045976	0.043161	0.029899	0.030468	0.022323	0.027315	0.026829	0.022486	0.034626	0.041559	0.042372	0.059012	0.043412	0.028936	0.03709	0.028884	0.038143	0.026448	0.037444	0.026791	0.026358	0.030895	0.029604
cg00261552	0.071226	0.051527	0.084572	0.068219	0.043034	0.057692	0.065908	0.061994	0.064699	0.030923	0.054265	0.055556	0.058443	0.044868	0.049625	0.10492	0.048017	0.034864	0.052906	0.056411	0.064983	0.041306	0.03999	0.049654	0.034801	0.080617	0.074726	0.081237	0.050009	0.083455	0.080321	0.078448	0.044188	0.048262	0.043894	0.05791	0.043411	0.036238	0.039763	0.031031
cg00261781	0.019781	0.02268	0.025699	0.029143	0.025914	0.02615	0.028622	0.034845	0.065722	0.121551	0.022238	0.034852	0.026912	0.024316	0.01708	0.039194	0.016799	0.092636	0.019837	0.016624	0.021974	0.01853	0.01235	0.07023	0.014001	0.029044	0.085644	0.031957	0.027485	0.038134	0.028106	0.028878	0.020797	0.023748	0.01541	0.03385	0.013458	0.022995	0.031851	0.014905
cg00262415	0.033608	0.052237	0.033583	0.055184	0.042672	0.033955	0.032751	0.042773	0.029399	0.018857	0.037013	0.034491	0.039074	0.029024	0.031033	0.046088	0.027125	0.030675	0.044047	0.037431	0.055628	0.025507	0.02042	0.046431	0.0286	0.048284	0.032214	0.045085	0.0293	0.053743	0.032537	0.034819	0.025318	0.030709	0.023034	0.037695	0.023194	0.03027	0.033128	0.024386
cg00265415	0.031903	0.018121	0.01988	0.022037	0.02248	0.015595	0.024202	0.028188	0.022233	0.015117	0.015365	0.020155	0.016307	0.015525	0.015037	0.028635	0.01504	0.013055	0.021466	0.015474	0.02483	0.014866	0.017642	0.022528	0.011084	0.031013	0.019053	0.028061	0.018366	0.026877	0.023535	0.018828	0.016379	0.018666	0.023871	0.025842	0.0115	0.01271	0.010807	0.014857
cg00265490	0.128538	0.149731	0.162482	0.091561	0.118753	0.085255	0.106381	0.15792	0.091251	0.118094	0.143788	0.096607	0.065827	0.108199	0.076183	0.108643	0.081331	0.075346	0.071414	0.047848	0.054767	0.035298	0.04084	0.051342	0.045151	0.085311	0.047445	0.066788	0.070618	0.084026	0.055614	0.054961	0.048606	0.064056	0.039266	0.039621	0.047129	0.051911	0.039914	0.05226
cg00268009	0.026044	0.033939	0.02964	0.037579	0.030962	0.031975	0.034091	0.031731	0.02807	0.021226	0.02527	0.040468	0.024462	0.021292	0.028403	0.030308	0.020011	0.022141	0.028172	0.028588	0.032578	0.02753	0.021418	0.030462	0.016213	0.027202	0.030128	0.034679	0.024331	0.037786	0.033734	0.030108	0.024976	0.019981	0.023565	0.040013	0.020193	0.02087	0.017868	0.02427
cg00268338	0.035748	0.026288	0.028529	0.024799	0.030255	0.03415	0.029545	0.031276	0.032723	0.016919	0.022678	0.032929	0.017094	0.021399	0.024887	0.02923	0.030506	0.028659	0.026936	0.020678	0.024638	0.027368	0.021543	0.023816	0.015308	0.044058	0.034557	0.041747	0.032481	0.034733	0.03098	0.041269	0.023995	0.028641	0.022711	0.02497	0.022612	0.0178	0.019885	0.023464
cg00269115	0.081917	0.061433	0.07187	0.063329	0.05349	0.056711	0.053915	0.062134	0.039326	0.041041	0.033022	0.046134	0.02809	0.043744	0.053397	0.057952	0.039792	0.038724	0.048058	0.035501	0.033387	0.026814	0.02773	0.045868	0.029426	0.043899	0.035395	0.03855	0.050572	0.048005	0.046572	0.039507	0.030901	0.041941	0.022863	0.028906	0.025414	0.023576	0.02327	0.029561
cg00274399	0.109437	0.090909	0.063375	0.089144	0.083355	0.080793	0.06764	0.070659	0.102849	0.053901	0.062589	0.073631	0.045545	0.080633	0.063203	0.082651	0.051989	0.074125	0.059423	0.071334	0.071872	0.083799	0.036296	0.074809	0.032081	0.085858	0.091512	0.071848	0.057262	0.089179	0.063377	0.070352	0.058953	0.072642	0.058186	0.067804	0.057457	0.050157	0.062228	0.053108
cg00275232	0.051767	0.136966	0.092704	0.112336	0.162489	0.118954	0.070481	0.107871	0.093018	0.081019	0.139185	0.042963	0.049309	0.109054	0.048254	0.104559	0.061659	0.075325	0.040428	0.040855	0.019991	0.022322	0.042696	0.026242	0.019428	0.05926	0.028099	0.050649	0.079632	0.026528	0.029334	0.030697	0.016682	0.035359	0.020563	0.019357	0.025342	0.020498	0.030191	0.019857
cg00276797	0.04593	0.088923	0.07605	0.077388	0.068293	0.086733	0.093237	0.091097	0.104706	0.05377	0.049851	0.073152	NA	0.058947	0.050672	0.053585	0.0435	0.054508	0.064159	0.044649	0.028742	0.027945	0.03943	0.04154	0.039217	0.057398	0.042975	0.099891	0.059117	0.039641	0.052679	0.044941	0.034206	0.05062	0.032272	0.041656	0.028827	0.036136	0.030458	0.049876
cg00282683	0.034885	0.036138	0.043433	0.043602	0.031119	0.035598	0.036889	0.038537	0.030991	0.021351	0.028334	0.038243	0.027065	0.021347	0.020536	0.035139	0.035825	0.026385	0.03188	0.029009	0.035034	0.027435	0.02244	0.025988	0.02274	0.040913	0.03864	0.03576	0.025694	0.03947	0.049568	0.034454	0.024527	0.021882	0.025508	0.042474	0.023045	0.025182	0.022642	0.020393
cg00283535	0.762165	0.73516	0.699603	0.784582	0.698035	0.80275	0.74048	0.461539	0.408976	0.587497	0.760826	0.464218	0.851089	0.827961	0.810115	0.741715	0.769306	0.715576	0.348611	0.811947	0.743823	0.853815	0.877794	0.78538	0.880611	0.796936	0.791598	0.862461	0.749348	0.770911	0.84805	0.752365	0.883898	0.865734	0.85585	0.662504	0.619876	0.741086	0.759867	0.567844
cg00288562	0.076995	0.042003	0.071512	0.050302	0.059737	0.062746	0.064361	0.072951	0.051223	0.042734	0.051134	0.057287	0.033313	0.043986	0.055202	0.0763	0.0596	0.046701	0.058755	0.046739	0.050775	0.050841	0.033345	0.052819	0.042647	0.061776	0.055216	0.049167	0.058188	0.072576	0.046443	0.054565	0.037298	0.0555	0.038487	0.058919	0.036175	0.024036	0.035253	0.031725
cg00290506	0.032731	0.022122	0.042224	0.027834	0.039756	0.026257	0.023386	0.035548	0.046961	0.10356	0.033497	0.075765	0.018202	0.020798	0.022494	0.031785	0.031299	0.032779	0.034247	0.03603	0.024067	0.018084	0.011967	0.086772	0.016797	0.024757	0.137813	0.032775	0.020008	0.037356	0.048041	0.037123	0.015048	0.051408	0.022335	0.046262	0.021003	0.026711	0.020119	0.01915
cg00291877	0.171248	0.11578	0.166615	0.136932	0.107636	0.120614	0.112171	0.11771	0.123136	0.078372	0.112168	0.097044	0.072871	0.084431	0.094633	0.126479	0.092813	0.07984	0.081511	0.090682	0.113414	0.104037	0.056323	0.092557	0.06568	0.094333	0.120991	0.090086	0.103889	0.098709	0.114774	0.116661	0.08104	0.105515	0.072853	0.130144	0.069624	0.05419	0.054064	0.061014
cg00292662	0.047535	0.039844	0.056001	0.039821	0.042359	0.045471	0.044005	0.050601	0.030303	0.030568	0.04415	0.043562	0.032864	0.051127	0.045294	0.037492	0.031406	0.031385	0.051492	0.028284	0.037002	0.030358	0.034593	0.049692	0.028905	0.047259	0.041237	0.027046	0.043752	0.03393	0.049635	0.033177	0.029324	0.03083	0.032258	0.045926	0.029211	0.020801	0.033973	0.028847
cg00293409	0.080252	0.063837	0.080489	0.069648	0.080528	0.074134	0.077281	0.069257	0.08228	0.042035	0.05205	0.091643	0.073263	0.065461	0.066704	0.078271	0.059087	0.049995	0.073605	0.061667	0.063456	0.068775	0.055762	0.051618	0.057706	0.08695	0.079964	0.078255	0.0688	0.076896	0.108914	0.075832	0.062153	0.056176	0.051526	0.07971	0.048835	0.049954	0.053426	0.052602
cg00295206	0.066772	0.037519	0.043619	0.048052	0.038588	0.038355	0.054075	0.060241	0.057332	0.034313	0.045008	0.047387	0.041369	0.036373	0.035896	0.045609	0.026334	0.036356	0.042456	0.038782	0.037118	0.032242	0.056084	0.043337	0.038408	0.061627	0.036542	0.081903	0.039681	0.055246	0.029582	0.051391	0.039141	0.046218	0.032649	0.040365	0.032772	0.03555	0.020179	0.032292
cg00295325	0.751608	0.761995	0.754306	0.73654	0.831146	0.801053	0.833152	0.70553	0.784905	0.688694	0.741809	0.797882	0.803998	0.72093	0.739729	0.759448	0.805868	0.825741	0.769455	0.825634	0.817089	0.677917	0.858492	0.540903	0.798214	0.838453	0.605868	0.852964	0.772678	0.199797	0.780573	0.745158	0.803797	0.841572	0.820219	0.756094	0.755022	0.741776	0.732232	0.819555
cg00302793	0.031983	0.032643	0.03642	0.033757	0.026885	0.028243	0.029195	0.027031	0.02207	0.023807	0.025676	0.026955	0.029464	0.023687	0.038558	0.041995	0.02402	0.031628	0.030809	0.028301	0.032902	0.026261	0.020934	0.033274	0.021731	0.037244	0.035822	0.039303	0.033063	0.037963	0.042598	0.038882	0.028472	0.021189	0.028414	0.035261	0.025	0.028844	0.025853	0.031784
cg00303548	0.076074	0.061361	0.088459	0.091293	0.091907	0.076207	0.067303	0.094232	0.073723	0.074226	0.081282	0.054941	0.041125	0.056009	0.046173	0.076631	0.054876	0.061272	0.052208	0.04432	0.023189	0.012247	0.016065	0.041445	0.020148	0.041187	0.038811	0.027911	0.076864	0.019113	0.022733	0.026005	0.024293	0.035082	0.017984	0.037126	0.020357	0.037741	0.016512	0.012781
cg00304278	0.225495	0.158385	0.193589	0.211358	0.106471	0.12417	0.142857	0.169414	0.177147	0.098332	0.101122	0.138294	0.102404	0.113806	0.104703	0.203138	0.118688	0.142253	0.142434	0.084894	0.088144	0.111813	0.053128	0.084895	0.054461	0.078251	0.101316	0.110208	0.184795	0.106116	0.094926	0.099299	0.049318	0.113975	0.074038	0.083362	0.068848	0.068127	0.049507	0.072158
cg00308133	0.064707	0.034238	0.052621	0.054503	0.052712	0.026189	0.047327	0.049582	0.029911	0.024894	0.53534	0.03531	0.027544	0.036326	0.04006	0.044609	0.035582	0.016487	0.043716	0.024437	0.027678	0.028691	0.019816	0.039221	0.022846	0.045636	0.029244	0.026824	0.040614	0.034476	0.027644	0.04161	0.018742	0.02679	0.017477	0.033294	0.016974	0.011324	0.016143	0.021841
cg00309056	0.047023	0.046765	0.053057	0.058824	0.05867	0.054946	0.062143	0.057371	0.046486	0.038281	0.033979	0.06393	0.05386	0.053739	0.036871	0.055523	0.04527	0.039472	0.051603	0.035091	0.048442	0.040584	0.030763	0.046641	0.04526	0.058736	0.051053	0.055969	0.047554	0.053931	0.052	0.040918	0.045393	0.03869	0.04597	0.040619	0.031543	0.031665	0.038325	0.029863
cg00309204	0.103021	0.082238	0.074546	0.088633	0.054496	0.091116	0.064482	0.095358	0.066912	0.074398	0.048371	0.062066	0.047789	0.044571	0.054398	0.086915	0.051059	0.046144	0.067674	0.02825	0.031645	0.01732	0.022574	0.02917	0.01736	0.040198	0.024402	0.043546	0.057765	0.040317	0.034369	0.041058	0.01966	0.043821	0.028495	0.041963	0.024984	0.020974	0.021162	0.016848
cg00312919	0.028911	0.025978	0.030982	0.032984	0.032238	0.031621	0.034673	0.029611	0.025266	0.017253	0.021509	0.022632	0.027295	0.023605	0.021669	0.032665	0.016774	0.024815	0.031509	0.020343	0.026578	0.02058	0.018937	0.032203	0.022174	0.027818	0.032358	0.022891	0.025235	0.038231	0.015918	0.022259	0.023914	0.016464	0.021127	0.019474	0.016236	0.022034	0.023073	0.020616
cg00314943	0.827617	0.806742	0.793951	0.749935	0.810029	0.749668	0.81484	0.815648	0.730459	0.807449	0.797058	0.760535	0.814269	0.806348	0.808047	0.817911	0.826015	0.830073	0.800538	0.806916	0.775403	0.786592	0.843115	0.829667	0.842643	0.793524	0.759958	0.809852	0.801805	0.812962	0.800472	0.783207	0.822157	0.6251	0.841125	0.798393	0.834131	0.854188	0.796034	0.84912
cg00315936	0.110155	0.084856	0.098685	0.09542	0.080329	0.128248	0.092671	0.117893	0.077573	0.06617	0.0774	0.10155	0.093516	0.090279	0.070423	0.06959	0.084314	0.078664	0.075558	0.061696	0.067062	0.065852	0.051692	0.069252	0.05204	0.104194	0.078131	0.09813	0.075703	NA	0.097418	0.111562	0.064312	0.057713	0.078451	0.087281	0.071737	0.056579	0.074554	0.061816
cg00317680	0.193431	0.133913	0.182456	0.153064	0.163879	0.131829	0.130614	0.18404	0.15158	0.141777	0.144255	0.145004	0.163917	0.133608	0.146293	0.201438	0.144149	0.130851	0.150572	0.181419	0.182681	0.202953	0.145655	0.126235	0.160086	0.15788	0.183454	0.193266	0.172504	0.183349	0.186877	0.155651	0.113123	0.146226	0.136711	0.226498	0.097187	0.113958	0.145942	0.145271
cg00318865	0.029463	0.037258	0.032732	0.037542	0.031676	0.032074	0.032272	0.035709	0.03876	0.034961	0.02504	0.03543	0.027996	0.026582	0.024391	0.038511	0.019486	0.032647	0.02531	0.020902	0.025336	0.021138	0.013877	0.03451	0.017792	0.037691	0.038746	0.030237	0.023633	0.027637	0.027705	0.034893	0.021547	0.019714	0.024745	0.025171	0.019316	0.018634	0.023721	0.023418
cg00319761	0.0191	0.020197	0.023925	0.028826	0.022994	0.019755	0.025931	0.036546	0.017794	0.015799	0.02284	0.019043	0.018533	0.018633	0.016872	0.025674	0.021594	0.016549	0.028599	0.021215	0.022931	0.021495	0.015381	0.014521	0.017434	0.035658	0.028734	0.030028	0.021976	0.020842	0.025179	0.019435	0.014004	0.020854	0.024412	0.027315	0.014338	0.013241	0.010959	0.016351
cg00320243	0.043219	0.033803	0.038059	0.039833	0.033196	0.032813	0.043301	0.040448	0.038503	0.023406	0.034165	0.031689	0.027053	0.037292	0.027349	0.036746	0.032709	0.02701	0.03141	0.028104	0.034105	0.030268	0.026281	0.035888	0.021866	0.043788	0.035399	0.039655	0.022733	0.040568	0.034586	0.034942	0.024109	0.032851	0.028803	0.034039	0.022374	0.016557	0.023724	0.028447
cg00321065	0.068811	0.086405	0.096575	0.090858	0.085346	0.057205	0.085116	0.105747	0.061986	0.085141	0.077189	0.076755	0.048594	0.066831	0.058464	0.0691	0.054567	0.04951	0.043942	0.05236	0.035002	0.025422	0.03644	0.040755	0.028316	0.041423	0.036659	0.040266	0.056121	0.045031	0.061162	0.039441	0.018337	0.029868	0.018067	0.043356	0.031095	0.031333	0.025731	0.02608
cg00324733	0.065501	0.051223	0.057245	0.048002	0.036976	0.045117	0.058904	0.04252	0.036918	0.030254	0.051124	0.072396	0.04102	0.051369	0.034149	0.057348	0.037613	0.03388	0.037627	0.035679	0.049366	0.033542	0.030395	0.048089	0.028999	0.052085	0.05071	0.057757	0.044092	0.053398	0.059367	0.055216	0.031037	0.036422	0.033944	0.048743	0.027029	0.029728	0.039908	0.034464
cg00327185	0.135342	0.114168	0.153301	0.111023	0.123757	0.120156	0.147548	0.153532	0.142087	0.104691	0.116122	0.126063	0.100983	0.103887	0.117486	0.147019	0.114932	0.119505	0.130679	0.115841	0.115938	0.123017	0.106152	0.088436	0.097338	0.120801	0.09733	0.125641	0.117468	0.122692	0.120138	0.118989	0.088924	0.088274	0.12113	0.128693	0.096873	0.096042	0.103547	0.089601
cg00327483	0.89832	0.899972	0.89004	0.887808	0.911865	0.906168	0.917092	0.881969	0.905969	0.887233	0.896468	0.921075	0.923688	0.920407	0.903274	0.879269	0.91103	0.928904	0.912525	0.934533	0.938238	0.929434	0.945021	0.8681	0.925552	0.918966	0.882561	0.921261	0.883903	0.922976	0.904724	0.922275	0.925144	0.920954	0.937767	0.930189	0.920908	0.903372	0.934635	0.938334
cg00331433	0.036293	0.031083	0.038301	0.039098	0.040936	0.035494	0.039351	0.050881	0.031822	0.031472	0.040796	0.041167	0.037697	0.036889	0.029855	0.045117	0.031297	0.032899	0.041567	0.032875	0.050732	0.04115	0.029821	0.051414	0.030675	0.048161	0.064326	0.047887	0.035954	0.047826	0.036361	0.046591	0.030863	0.031263	0.027944	0.047801	0.030875	0.030053	0.034923	0.031499
cg00332745	0.049774	0.051922	0.042125	0.052421	0.040789	0.02992	0.04308	0.040566	0.03344	0.020658	0.025563	0.048258	0.026253	0.041589	0.025646	0.040602	0.033684	0.022593	0.043398	0.023843	0.049609	0.032656	0.028234	0.036887	0.035273	0.043279	0.037546	0.043904	0.031475	0.055652	0.047854	0.044097	0.025805	0.030668	0.026618	0.03346	0.021936	0.019779	0.024349	0.029796
cg00334507	0.725393	0.70688	0.607626	0.717624	0.725274	0.776515	0.716673	0.384893	0.688028	0.676792	0.700934	0.49714	0.697004	0.729647	0.656436	0.638159	0.742944	0.703992	0.602866	0.754555	0.76117	0.792795	0.7439	0.670391	0.778916	0.49959	0.483358	0.820625	0.7775	0.706069	0.759053	0.698508	0.754352	0.738205	0.7638	0.680137	0.510088	0.61277	0.599639	0.575908
cg00336605	0.102853	0.064091	0.063027	0.090652	0.052843	0.083396	0.059982	0.093015	0.074153	0.040732	0.06781	0.048235	0.058542	0.035344	0.041837	0.067353	0.04498	0.038017	0.058534	0.04824	0.051728	0.038107	0.072237	0.047343	0.021366	0.073683	0.038973	0.064659	0.048447	0.066241	0.064828	0.066151	0.029512	0.035054	0.046747	0.042323	0.025907	0.034925	0.026353	0.02879
cg00338893	0.079376	0.050323	0.026378	0.062428	0.04078	0.060682	0.043749	0.070067	0.037575	0.024152	0.045749	0.03145	0.032671	0.054448	0.044226	0.042832	0.027986	0.044886	0.04554	0.032064	0.041939	0.025859	0.025078	0.060086	0.576893	0.051077	0.050496	0.042661	0.030506	0.054441	0.068324	0.038772	0.023616	0.02415	0.035534	0.041795	0.315227	0.036508	0.032815	0.032981
cg00342530	0.777843	0.715333	0.628795	0.497258	0.571333	0.790927	0.669923	0.437156	0.732862	0.618548	0.68671	0.401166	0.61419	0.270764	0.435192	0.607678	0.748897	0.708143	0.251934	0.685871	0.554041	0.46067	0.345751	0.407895	0.313149	0.485977	0.449411	0.633313	0.703456	0.687483	0.629699	0.509409	0.745216	0.769575	0.742798	0.562106	0.458946	0.549268	0.659339	0.580172
cg00343092	0.025757	0.061998	0.042182	0.029127	0.068734	0.02443	0.034779	0.088838	0.023487	0.050823	0.022754	0.025964	0.021461	0.16174	0.045916	0.057702	0.033469	0.032683	0.043791	0.021401	0.027839	0.023906	0.024851	0.050562	0.022775	0.085106	0.0422	0.025009	0.016875	0.051071	0.026903	0.042307	0.01965	0.020467	0.029317	0.040317	0.060393	0.064105	0.027307	0.062443
cg00344358	0.905238	0.870626	0.879205	0.864339	0.836651	0.904739	0.882502	0.881377	0.911973	0.907391	0.905112	0.898025	0.898716	0.85212	0.893476	0.905912	0.879506	0.894815	0.880638	0.89207	0.864274	0.896404	0.926538	0.879247	0.494693	0.885249	0.865802	0.903293	0.828867	0.882411	0.875712	0.901051	0.877255	0.909144	0.90342	0.89818	0.910604	0.885587	0.918992	0.906158
cg00346145	0.089544	0.072227	0.060853	0.063595	0.08118	0.061095	0.1091	0.077822	0.063691	0.056029	0.060366	0.076803	0.074029	0.091406	0.060166	0.061361	0.056315	0.055518	0.083804	0.057665	0.088508	0.059788	0.06136	0.075866	0.047879	0.064371	0.074249	0.07369	0.061224	0.084498	0.059289	0.085714	0.04591	0.055245	0.044936	0.050974	0.03915	0.034539	0.055326	0.048989
cg00347729	0.401568	0.29239	0.402799	0.346109	0.277038	0.24839	0.301709	0.313563	0.263699	0.379123	0.457532	0.329836	0.303763	0.261985	0.238059	0.317053	0.221099	0.365979	0.204026	0.285524	0.143714	0.139518	0.558311	0.44658	0.137416	0.15567	0.272145	0.226269	0.20051	0.139604	0.231901	0.308222	0.34135	0.172523	0.288766	0.432203	0.236373	0.342008	0.287669	0.249697
cg00350702	0.039985	0.034195	0.051007	0.040475	0.028301	0.030051	0.036011	0.036408	0.026234	0.021028	0.03149	0.030062	0.025585	0.020772	0.017487	0.038981	0.0244	0.026021	0.040801	0.026995	0.023026	0.023129	0.017381	0.023591	0.017158	0.042819	0.037437	0.036743	0.033322	0.041174	0.02579	0.039409	0.021746	0.018712	0.022652	0.027748	0.022323	0.011483	0.018393	0.020586
cg00351011	0.042681	0.035676	0.044756	0.044697	0.031168	0.035244	0.044927	0.042964	0.034052	0.020721	0.040494	0.043632	0.031899	0.030952	0.04179	0.043036	0.038473	0.027914	0.038361	0.034661	0.045198	0.047993	0.027159	0.034363	0.026496	0.049805	0.047233	0.048571	0.033441	0.045514	0.049316	0.048982	0.028851	0.038927	0.028894	0.042922	0.021766	0.020255	0.030479	0.025265
cg00353953	0.328122	0.196072	0.284477	0.26283	0.176936	0.231488	0.148316	0.229997	0.220221	0.312449	0.21352	0.194684	0.245078	0.238874	0.12636	0.295398	0.196787	0.319701	0.134967	0.354349	0.08616	0.619449	0.168198	0.298099	0.110469	0.121212	0.225219	0.086357	0.151248	0.266811	0.171931	0.19906	0.114695	0.288612	0.147943	0.24324	0.209353	0.227694	0.148627	0.232188
cg00354572	0.056837	0.0812	0.064187	0.054043	0.075109	0.050412	0.061714	0.054784	0.05544	0.091016	0.055988	0.064865	0.048386	0.057771	0.059453	0.056421	0.06064	0.080752	0.055721	0.075031	0.052684	0.046222	0.04741	0.06265	0.049618	0.064424	0.074035	0.061119	0.049253	0.06989	0.11621	0.071549	0.038753	0.043835	0.049396	0.092034	0.049235	0.058519	0.04349	0.059813
cg00355802	0.151237	0.105098	0.110375	0.119703	0.137659	0.095257	0.116331	0.1111	0.06087	0.078297	0.106278	0.108651	0.10033	0.101806	0.06507	0.125629	0.065568	0.054884	NA	0.064297	0.059662	0.028089	0.052053	0.07663	0.0411	0.060159	0.044821	0.043663	0.105488	0.080014	0.078181	0.057714	0.054336	0.068941	0.055489	0.050518	0.037347	0.036117	0.03869	0.051919
cg00359325	0.042977	0.063045	0.065588	0.064761	0.055265	0.06418	0.0475	0.055532	0.055138	0.058029	0.057664	0.049806	0.04886	0.043086	0.047881	0.069399	0.052024	0.054576	0.048682	0.057362	0.067653	0.059694	0.057782	0.067071	0.048377	0.052366	0.059222	0.065073	0.049063	0.074057	0.057186	0.05762	0.064766	0.045795	0.051218	0.062626	0.051034	0.061034	0.055685	0.058095
cg00359973	0.134323	0.162375	0.197906	0.137275	0.114258	0.127153	0.124965	0.109682	0.121111	0.085104	0.260743	0.100302	0.109264	0.069232	0.087916	0.096419	0.072264	0.103588	0.077545	0.072107	0.064222	0.074784	0.049586	0.075249	0.048061	0.077692	0.086169	0.069301	0.080859	0.07017	0.064581	0.175256	0.105797	0.071319	0.451371	0.1216	0.201009	0.221961	0.210512	0.10375
cg00364344	0.018589	0.03835	0.031365	0.035705	0.033166	0.026462	0.029478	0.030798	0.022521	0.017099	0.026718	0.045707	0.028339	0.03502	0.025768	0.033612	0.022836	0.019733	0.023183	0.019932	0.024186	0.020962	0.019787	0.039682	0.020821	0.030579	0.020173	0.02372	0.033981	0.025018	0.026148	0.031312	0.020901	0.01881	0.019561	0.023655	0.013625	0.019925	0.028129	0.018169
cg00364814	0.73612	0.77548	0.759148	0.720656	0.755097	0.796123	0.748534	0.560881	0.804785	0.824682	0.85255	0.836677	0.822378	0.886398	0.835117	0.700804	0.864087	0.826561	0.762826	0.884392	0.853629	0.920389	0.87688	0.848156	0.884657	0.834137	0.821641	0.894227	0.840163	0.905306	0.859824	0.8254	0.853736	0.869038	0.874805	0.837328	0.624725	0.843639	0.802751	0.562924
cg00367281	0.793684	0.759788	0.670261	0.634981	0.655046	0.804823	0.79485	0.689745	0.800525	0.741559	0.804069	0.759716	0.813814	0.654873	0.75713	0.755464	0.770086	0.799193	0.726637	0.831839	0.376324	0.570321	0.708059	0.622148	0.746938	0.584114	0.742942	0.843222	0.826916	0.716898	0.672536	0.6107	0.782844	0.81661	0.879064	0.777454	0.717814	0.695824	0.801116	0.823765
cg00367438	0.109341	0.088401	0.088851	0.062486	0.075271	0.056633	0.102426	0.090366	0.079521	0.056564	0.069586	0.089634	0.065094	0.072054	0.061084	0.088248	0.050581	0.066803	0.066029	0.044409	0.088077	0.06512	0.054511	0.076667	0.046746	0.08031	0.072235	0.061465	0.068401	0.077451	0.062512	0.075141	0.059701	0.05453	0.06401	0.076812	0.043106	0.046485	0.043713	0.041763
cg00368415	0.06494	0.04464	0.058174	0.05704	0.0445	0.048141	0.045371	0.059874	0.045766	0.029446	0.046554	0.025238	0.029734	0.037318	0.040541	0.045558	0.037088	0.03231	0.029974	0.030594	0.021572	0.025827	0.026507	0.031508	0.022435	0.033416	0.02691	0.025496	0.042648	0.033844	0.02382	0.033915	0.018928	0.025629	0.017925	0.03239	0.017693	0.017072	0.017256	0.021314
cg00371195	0.800699	0.858227	0.842966	0.851353	0.824488	0.843968	0.836888	0.849796	0.891812	0.869612	0.831872	0.879058	0.902787	0.879917	0.87544	0.878341	0.837649	0.888915	0.893714	0.90249	0.86848	0.913222	0.901604	0.861147	0.924456	0.888154	0.838108	0.90575	0.403321	0.812071	0.878736	0.823549	0.900741	0.805175	0.916373	0.88998	0.904627	0.884517	0.808946	0.915166
cg00374717	0.904473	0.837486	0.897288	0.881172	0.89034	0.880023	0.856513	0.839281	0.868549	0.900755	0.896904	0.882119	0.890185	0.901256	0.888308	0.82558	0.81837	0.886678	0.778822	0.905183	0.878568	0.868406	0.909662	0.893253	0.924754	0.819568	0.855011	0.881451	0.891116	0.880554	0.850686	0.880628	0.897432	0.911702	0.893261	0.889855	0.880371	0.882515	0.883619	0.766121
cg00375964	0.040208	0.045052	0.045516	0.038248	0.044856	0.075072	0.059102	0.04387	0.056164	0.034193	0.034013	0.04659	0.038326	0.042142	0.022982	0.054994	0.03348	0.032789	0.050756	0.025537	0.037243	0.033014	0.03292	0.04848	0.029804	0.043374	0.024679	0.030124	0.034987	0.053129	0.035714	0.039158	0.035787	0.03265	0.034729	0.044535	0.021875	0.028077	0.02615	0.029889
cg00380464	0.049329	0.047294	0.044287	0.039166	0.042105	0.042828	0.046533	0.047031	0.04745	0.030781	0.03931	0.037844	0.040312	0.042564	0.039483	0.05357	0.036518	0.03625	0.044662	0.031009	0.058198	0.049784	0.028371	0.049636	0.039181	0.047818	0.044965	0.041992	0.038593	0.063746	0.044525	0.048763	0.031282	0.034106	0.044304	0.05494	0.0293	0.02718	0.032589	0.037545
cg00381076	0.07006	0.063331	0.075469	0.066827	0.065102	0.065513	0.065922	0.058517	0.059102	0.044997	0.059016	0.048128	0.037425	0.048517	0.054333	0.057741	0.04463	0.040439	0.049435	0.042764	0.038347	0.036291	0.037832	0.047287	0.036336	0.048384	0.046625	0.052579	0.060452	0.049993	0.04885	0.041861	0.044841	0.036723	0.045586	0.041997	0.036783	0.033636	0.037388	0.05417
cg00382515	0.023557	0.024321	0.030131	0.033536	0.022211	0.024826	0.029687	0.0333	0.029741	0.014463	0.028038	0.03002	0.026119	0.025279	0.016279	0.029132	0.021126	0.026355	0.030847	0.018743	0.027265	0.022384	0.017947	0.02662	0.014488	0.040833	0.033851	0.034883	0.024564	0.040433	0.031811	0.039731	0.01721	0.019572	0.020547	0.025221	0.016601	0.012108	0.013198	0.019822
cg00382991	0.13577	0.124454	0.132697	0.152625	0.115126	0.146813	0.127091	0.144723	0.109462	0.117203	0.130632	0.133237	0.102981	0.087028	0.099628	0.165912	0.118879	0.097054	0.092511	0.086977	0.113185	0.126311	0.083906	0.08052	0.065728	0.099932	0.124928	0.08855	0.119246	0.087628	0.090011	0.100755	0.080124	0.097942	0.086167	0.108145	0.072788	0.066437	0.049374	0.086463
cg00387170	0.060376	0.055228	0.045786	0.043738	0.056619	0.033552	0.059357	0.064872	0.080767	0.046518	0.046713	0.04754	0.062791	0.040629	0.03395	0.054784	0.041873	0.039905	0.033392	0.03395	0.06194	0.037093	0.04191	0.047609	0.039704	0.052824	0.043983	0.053416	0.055216	0.06439	0.043357	0.052283	0.050358	0.040082	0.045375	0.045977	0.032972	0.039396	0.066607	0.048335
cg00393585	0.245581	0.077088	0.176961	0.09058	0.082549	0.155645	0.123457	0.088112	0.423737	0.077996	0.138937	0.101626	0.213391	0.092409	0.071647	0.117024	0.096936	0.078183	0.119626	0.103184	0.100067	0.103437	0.069484	0.119752	0.096108	0.098041	0.128738	0.095842	0.083496	0.089139	0.088592	0.146659	0.061414	0.799056	0.078855	0.119109	0.069329	0.077021	0.06701	0.0567
cg00396163	0.091487	0.059821	0.067564	0.063137	0.038845	0.086201	0.065924	0.063184	0.06315	0.060213	0.049298	0.247103	0.02542	0.042737	0.221718	0.071667	0.027217	0.037535	0.060049	0.030197	0.020076	0.022904	0.018677	0.040467	0.01056	0.035782	0.039095	0.02469	0.047881	0.034238	0.045996	0.031163	0.013715	0.025894	0.018354	0.033955	0.019945	0.019691	0.023859	0.015397
cg00397740	0.115541	0.087519	0.100805	0.093898	0.063427	0.090492	0.076211	0.114423	0.07731	0.05762	0.072488	0.075474	0.065911	0.060343	0.056253	0.095375	0.073746	0.0578	0.070713	0.057814	0.075021	0.046789	0.037734	0.055064	0.039416	0.063713	0.062974	0.065542	0.060663	0.05481	0.078526	0.05807	0.05309	0.063122	0.053405	0.066376	0.049518	0.037913	0.0271	0.044881
cg00400263	0.960996	0.948233	0.956086	0.935829	0.969077	0.960377	0.964301	0.963139	0.968587	0.980825	0.93913	0.959241	NA	0.963142	0.9701	0.96657	0.974769	0.968049	0.955485	0.974495	0.970102	0.970251	0.115257	0.967737	0.964641	0.968588	0.957846	0.971233	0.964622	0.967348	0.947017	0.961055	0.9607	0.973466	0.975957	0.963303	0.979552	0.970792	0.970479	0.973285
cg00402366	0.047692	0.045185	0.04781	0.045389	0.031451	0.046492	0.045708	0.049052	0.026739	0.031637	0.032201	0.044107	0.035346	0.038109	0.031122	0.039604	0.026902	0.031617	0.042147	0.025882	0.043112	0.035134	0.023894	0.042579	0.024155	0.038813	0.040536	0.262313	0.032502	0.055052	0.0429	0.054997	0.03677	0.043498	0.026823	0.042488	0.020011	0.029079	0.027795	0.019984
cg00405070	0.078992	0.052676	0.03851	0.037211	0.050078	0.047932	0.038719	0.054974	0.041827	0.026261	0.038859	0.043167	0.039635	0.038453	0.032205	0.052055	0.026753	0.048559	0.049041	0.029922	0.028213	0.028289	0.028793	0.039341	0.027814	0.055187	0.039083	0.048695	0.034265	0.04414	0.039601	0.036188	0.026747	0.025248	0.027573	0.040588	0.022297	0.019872	0.028538	0.028467
cg00405568	0.045243	0.056832	0.049656	0.063015	0.046702	0.048912	0.04986	0.067264	0.037346	0.038303	0.061284	0.049302	0.051301	0.050689	0.039542	0.066159	0.042746	0.041167	0.052428	0.041973	0.048604	0.041326	0.03269	0.055009	0.034106	0.052068	0.052024	0.068438	0.051152	0.047885	0.055931	0.074908	0.044344	0.041259	0.047821	0.050283	0.038772	0.036179	0.04418	0.036282
cg00410419	0.038396	0.034738	0.044119	0.04354	0.032522	0.031664	0.025183	0.038034	0.028109	0.017293	0.017187	0.031443	0.026654	0.02511	0.023272	0.036212	0.023568	0.026388	0.039547	0.026778	0.032981	0.034043	0.018708	0.03181	0.021968	0.049677	0.041072	0.034197	0.025124	0.035656	0.047431	0.043436	0.024093	0.017703	0.031774	0.037942	0.019316	0.019042	0.017909	0.020662
cg00410898	0.272077	0.240613	0.264026	0.275516	0.220005	0.211004	0.228442	0.204428	0.144439	0.104438	0.177716	0.203321	0.166628	0.086361	0.156693	0.181335	0.238608	0.187021	0.156498	0.125561	0.574903	0.074375	0.069255	0.099463	0.062962	0.085215	0.110323	0.08297	0.216339	0.177919	0.169649	0.144821	0.05597	0.102047	0.099739	0.094094	0.08832	0.084186	0.087144	0.105069
cg00412805	0.937967	0.945535	0.886505	0.918572	0.928263	0.956747	0.949164	0.914313	0.945522	0.904682	0.926817	0.913034	0.945806	0.938341	0.945314	0.95302	0.960493	0.935936	0.947961	0.940063	0.925601	0.883993	0.844498	0.929839	0.839593	0.821751	0.856564	0.953086	0.80624	0.849953	0.781318	0.909135	0.925323	0.958653	0.956056	0.924805	0.937652	0.910049	0.945143	0.9552
cg00415494	0.747294	0.864246	0.707867	0.844979	0.886765	0.629706	0.660296	0.817245	0.884218	0.82972	0.873036	0.872795	0.898924	0.681917	0.866947	0.83278	0.853825	0.883499	0.862579	0.879467	0.731407	0.872632	0.912339	0.82011	0.885481	0.750555	0.794697	0.903081	0.746716	0.657389	0.847717	0.853148	0.885055	0.639266	0.887068	0.836543	0.829624	0.844012	0.714579	0.828948
cg00415978	0.126523	0.130954	0.147548	0.140302	0.154953	0.171245	0.147044	0.164707	0.110289	0.109211	0.141668	0.122527	0.116253	0.144223	0.101293	0.108483	0.1175	0.11828	0.109917	0.104896	0.087401	0.074644	0.101133	0.088375	0.072268	0.109853	0.104461	0.095537	0.127661	0.094975	0.079865	0.092426	0.081761	0.28717	0.084687	0.083886	0.07914	0.077851	0.091024	0.073676
cg00417297	0.041385	0.039024	0.027968	0.03312	0.037419	0.018263	0.039108	0.041049	0.035114	0.01931	0.032286	0.034295	0.029511	0.023179	0.022672	0.050529	0.026187	0.028948	0.032002	0.026468	0.039842	0.018622	0.016095	0.038842	0.021663	0.034908	0.028773	0.047014	0.031012	0.040582	0.029759	0.038417	0.020125	0.0213	0.029326	0.032466	0.020484	0.020459	0.02752	0.017834
cg00419564	0.037924	0.083075	0.040398	0.045162	0.056586	0.054948	0.044078	0.040888	0.027868	0.027664	0.030156	0.036534	0.034497	0.058963	0.082812	0.040265	0.028908	0.023418	0.033413	0.032469	0.05202	0.022658	0.030343	0.03325	0.043527	0.098048	0.043533	0.070164	0.024948	0.04792	0.036422	0.033147	0.028464	0.041758	0.031235	0.029216	0.057454	0.033158	0.028643	0.043047
cg00420568	0.166629	0.146166	0.154625	0.163486	0.153359	0.119445	0.129139	0.151244	0.163812	0.165863	0.132301	0.143889	0.116225	0.1367	0.146954	0.137826	0.122362	0.111184	0.164204	0.147118	0.113376	0.120344	0.115182	0.109104	0.081068	0.132798	0.140364	0.160278	0.201194	0.116075	0.145965	0.125148	0.077707	0.102706	0.087182	0.197985	0.114201	0.083112	0.100511	0.121355
cg00420715	0.047469	0.035486	0.045614	0.032615	0.027054	0.036393	0.034731	0.035044	0.029527	0.022186	0.02814	0.039562	0.024682	0.023715	0.020789	0.032611	0.023312	0.02853	0.026698	0.023841	0.023899	0.02366	0.02173	0.024723	0.01944	0.035942	0.02707	0.035938	0.027373	0.029244	0.027044	0.036456	0.024568	0.02158	0.024661	0.032774	0.019123	0.023905	0.020703	0.02121
cg00424946	0.056959	0.032654	0.029906	0.031711	0.060237	0.042076	0.05076	0.030816	0.02508	0.020825	0.031461	0.047757	0.032431	0.031122	0.028019	0.036971	0.026064	0.032305	0.034065	0.022972	0.023151	0.025294	0.021121	0.031289	0.021332	0.029439	0.032323	0.028771	0.027346	0.051906	0.029041	0.0432	0.018109	0.022652	0.031816	0.037783	0.018371	0.01644	0.025715	0.02151
cg00425792	0.081625	0.078173	0.092222	0.074953	0.081605	0.068966	0.084788	0.080151	0.075003	0.063153	0.07307	0.079916	0.082663	0.072115	0.06838	0.085282	0.066875	0.085603	0.066416	0.072397	0.070902	0.07776	0.063337	0.080703	0.061873	0.080775	0.075998	0.075704	0.076183	0.07805	0.068608	0.083246	0.063716	0.065116	0.0845	0.077947	0.059423	0.059314	0.064288	0.073705
cg00426056	0.033622	0.030959	0.037524	0.038184	0.03173	0.023513	0.040941	0.03681	0.037441	0.027	0.027453	0.035174	0.03437	0.038081	0.020954	0.036606	0.026019	0.031173	0.030406	0.027916	0.035474	0.034988	0.025282	0.037735	0.025085	0.041727	0.041262	0.029764	0.031424	0.039429	0.036154	0.040464	0.033841	0.020988	0.02716	0.034386	0.026591	0.02866	0.023018	0.027559
cg00426963	0.035682	0.037704	0.035037	0.051187	0.032905	0.028331	0.033307	0.039614	0.035817	0.023936	0.02752	0.041734	0.02979	0.037332	0.027123	0.029044	0.030888	0.032615	0.06658	0.02618	0.027089	0.0226	0.020156	0.052994	0.02336	0.053155	0.043169	0.05988	0.030036	0.055162	0.042445	0.043582	0.022438	0.023422	0.032119	0.052369	0.029157	0.027478	0.020648	0.022289
cg00427635	0.159367	0.205334	0.170832	0.14296	0.110896	0.087106	0.122549	0.405227	0.114009	0.203605	0.151877	0.144799	0.148215	0.364667	0.121367	0.313665	0.121574	0.194853	0.134469	0.134217	0.156446	0.074067	0.085452	0.115585	0.071371	0.23243	0.17929	0.162457	0.061518	0.091897	0.171239	0.173482	0.132875	0.141146	0.117348	0.247995	0.3275	0.209139	0.213321	0.45331
cg00432979	0.045649	0.04364	0.036137	0.037528	0.027268	0.031426	0.035163	0.034895	0.034745	0.019868	0.038676	0.031696	0.028311	0.03451	0.034103	0.047151	0.03072	0.023049	0.02841	0.033086	0.041262	0.021075	0.014613	0.027309	0.021548	0.056943	0.038904	0.032373	0.028484	0.051655	0.046724	0.036269	0.029607	0.034312	0.024855	0.031613	0.020826	0.013956	0.028967	0.013217
cg00433406	0.837817	0.842143	0.83392	0.614699	0.811698	0.851162	0.799088	0.783541	0.865976	0.804654	0.599978	0.558691	0.796836	0.457753	0.78316	0.873797	0.860221	0.825785	0.852226	0.870494	0.227489	0.116247	0.354898	0.58569	0.344699	0.264464	0.664209	0.620622	0.374819	0.351985	0.650975	0.485546	0.568017	0.432824	0.897697	0.770629	0.686725	0.634966	0.694628	0.830311
cg00435408	0.132869	0.074665	0.115879	0.098061	0.074222	0.086963	0.132896	0.09106	0.091943	0.061213	0.107874	0.094424	0.0703	0.106463	0.064379	0.138306	0.07179	0.060023	0.102278	0.086408	0.104566	0.101235	0.054641	0.071114	0.053061	0.090208	0.088134	0.088668	0.089583	0.098533	0.112459	0.072314	0.058862	0.06378	0.082598	0.072277	0.078812	0.066095	0.066055	0.059107
cg00436301	0.047182	0.086786	0.081552	0.077879	0.071998	0.091847	0.066906	0.090102	0.078321	0.05826	0.075145	0.102285	0.069736	0.06172	0.052761	0.096886	0.05452	0.069199	0.06163	0.053434	0.042636	0.038472	0.037894	0.041938	0.038954	0.043809	0.051969	0.044642	0.05793	0.056981	0.052583	0.047896	0.04854	0.050895	0.042878	0.04436	0.049918	0.040712	0.029502	0.040438
cg00441382	0.027866	0.026863	0.03701	0.030069	0.025503	0.025224	0.029501	0.037272	0.025488	0.019779	0.02744	0.03032	0.026742	0.023346	0.024606	0.03033	0.025374	0.024245	0.026875	0.022623	0.032079	0.023148	0.019283	0.031205	0.023539	0.034465	0.036784	0.038432	0.028729	0.032606	0.027234	0.03119	0.024172	0.019042	0.025253	0.032342	0.021133	0.018307	0.019937	0.551448
cg00443307	0.637672	0.692027	0.694379	0.57521	0.589819	0.658381	0.696516	0.637448	0.744288	0.614076	0.616884	0.644756	0.572617	0.695881	0.708059	0.719327	0.634073	0.638157	0.787148	0.763836	0.798123	0.898845	0.911383	0.497635	0.882806	0.811579	0.575924	0.874699	0.672594	0.71402	0.702161	0.550026	0.669368	0.59918	0.805018	0.768909	0.677515	0.758886	0.621424	0.776014
cg00445824	0.198695	0.170873	0.227777	0.186941	0.178216	0.212476	0.156232	0.21364	0.163509	0.139882	0.166108	0.164747	0.161232	0.163653	0.194921	0.20916	0.251587	0.147005	0.171986	0.174129	0.197034	0.210015	0.156012	0.146462	0.168105	0.19867	0.191594	0.191099	0.150843	0.218518	0.181567	0.183265	0.176964	0.193579	0.155383	0.237042	0.155835	0.146516	0.151501	0.175716
cg00446235	0.062875	0.041146	0.055264	0.045065	0.065891	0.045276	0.046685	0.101401	0.060206	0.098771	0.039072	0.074993	0.068814	0.032343	0.047239	0.086591	0.052709	0.068984	0.052808	0.13435	0.041788	0.046833	0.03295	0.120136	0.027358	0.058135	0.067065	0.04924	0.042204	0.060044	0.056668	0.121897	0.046832	0.031783	0.116266	0.105862	0.069603	0.124635	0.036657	0.094732
cg00449941	0.082999	0.084083	0.119706	0.107587	0.087591	0.110873	0.147402	0.095014	0.066626	0.059845	0.092327	0.079966	0.060552	0.065892	0.069381	0.140028	0.07319	0.059494	0.069158	0.045871	0.044041	0.036603	0.044011	0.049652	0.030928	0.065595	0.055469	0.055688	0.074011	0.060426	0.042956	0.060263	0.047274	0.058708	0.034663	0.047533	0.03439	0.026782	0.036517	0.033994
cg00453193	0.069599	0.059141	0.071383	0.06587	0.051808	0.063215	0.055927	0.072551	0.060472	0.041982	0.051644	0.067525	0.047171	0.046261	0.055499	0.060435	0.056308	0.04831	0.055307	0.048125	0.043466	0.047071	0.041539	0.045146	0.048373	0.053283	0.05661	0.054258	0.055786	0.060358	0.052582	0.052741	0.044848	0.05501	0.043424	0.052507	0.034786	0.037565	0.04174	0.038321
cg00462311	0.247604	0.156377	0.15328	0.089968	0.142397	0.133715	0.084961	0.141757	0.117346	0.126962	0.0767	0.084921	0.090093	0.133748	0.102048	0.090958	0.085123	0.100013	0.098137	0.08433	0.089099	0.045871	0.061295	0.068577	0.034585	0.096014	0.065179	0.088035	0.144034	0.089518	0.091278	0.082398	0.054505	0.075169	0.069257	0.067253	0.034472	0.048268	0.032473	0.047545
cg00463848	0.833545	0.807168	0.744568	0.767179	0.784673	0.838686	0.80427	0.748186	0.85903	0.761961	0.843282	0.828568	0.859762	0.48692	0.864443	0.800462	0.856666	0.836026	0.801356	0.868779	0.711834	0.479492	0.901401	0.729259	0.866487	0.840034	0.69282	0.912781	0.374453	0.684229	0.777956	0.872323	0.885489	0.746061	0.884987	NA	0.804492	0.844151	0.791365	0.743573
cg00464269	0.037139	0.03223	0.035714	0.04304	0.033839	0.040273	0.037517	0.033012	0.026794	0.016918	0.036601	0.033427	0.026821	0.029498	0.01798	0.032158	0.032261	0.024741	0.035485	0.023122	0.033401	0.023934	0.017394	0.025326	0.015781	0.043576	0.04626	0.038729	0.026543	0.047443	0.029325	0.036564	0.020504	0.027061	0.02259	0.030272	0.021236	0.017901	0.017887	0.019289
cg00465846	0.022269	0.026271	0.024318	0.022337	0.019118	0.021668	0.027836	0.036893	0.038088	0.014475	0.023422	0.017195	0.01943	0.012774	0.009985	0.016734	0.014475	0.018757	0.018032	0.013202	0.016904	0.011882	0.021124	0.014478	0.00941	0.03447	0.016802	0.023918	0.0197	0.029443	0.018207	0.025443	0.014396	0.011611	0.018068	0.019263	0.012567	0.015828	0.013087	0.017023
cg00469635	0.037148	0.038378	0.041367	0.036562	0.040267	0.03307	0.032809	0.041505	0.030099	0.025456	0.034246	0.026243	0.027359	0.034501	0.023703	0.04661	0.02738	0.0211	0.032313	0.027524	0.032859	0.035116	0.022488	0.027008	0.016532	0.034903	0.027496	0.031129	0.029457	0.029296	0.022014	0.035909	0.022943	0.030971	0.025953	0.02792	0.025738	0.011778	0.015764	0.027762
cg00472814	0.022877	0.032235	0.049469	0.033556	0.023229	0.029309	0.037225	0.045259	0.048309	0.064158	0.056174	0.02885	0.024791	0.031049	0.022479	0.03753	0.02029	0.039212	0.033694	0.031747	0.048114	0.019701	0.017986	0.070396	0.0195	0.033416	0.095802	0.026199	0.028607	0.045987	0.030198	0.038993	0.020037	0.027807	0.024243	0.0711	0.017559	0.048392	0.02448	0.019284
cg00475955	0.031262	0.032548	0.016513	0.022672	0.027636	0.020511	0.030227	0.03701	0.017362	0.0146	0.013609	0.020395	0.020248	0.018725	0.017539	0.027616	0.015256	0.014785	0.029389	0.018432	0.027936	0.016318	0.010741	0.022133	0.013223	0.029848	0.021366	0.042909	0.021674	0.030711	0.034638	0.024647	0.014686	0.017224	0.011705	0.022275	0.014357	0.013443	0.018552	0.016393
cg00476577	0.08895	0.1058	0.109362	0.094784	0.115537	0.067798	0.055469	0.198351	0.082576	0.099254	0.103489	0.105563	0.068108	0.069039	0.118441	0.10662	0.067176	0.072253	0.070616	0.075514	0.070451	0.255877	0.24011	0.047282	0.06195	0.204378	0.177675	0.108156	0.088193	0.096464	0.062339	0.070779	0.037474	0.060087	0.048551	0.092569	0.079352	0.132926	0.06096	0.138138
cg00476580	0.019904	0.020644	0.028649	0.026723	0.026854	0.023754	0.025703	0.03383	0.021221	0.016903	0.021353	0.027755	0.022143	0.014876	0.020025	0.029836	0.025315	0.017546	0.024675	0.019255	0.025828	0.018763	0.017709	0.026981	0.01245	0.028515	0.025688	0.031955	0.027848	0.030384	0.019868	0.028073	0.016062	0.019058	0.01718	0.032632	0.011305	0.016458	0.016331	0.018388
cg00479269	0.062435	0.050818	0.041932	0.06209	0.062061	0.053653	0.057148	0.063579	0.043164	0.040492	0.038974	0.047271	0.055965	0.03875	0.037285	0.068648	0.038737	0.03973	0.045381	0.0255	0.04138	0.033165	0.044455	0.043747	0.02405	0.075346	0.059636	0.078738	0.055874	0.036417	0.044076	0.042193	0.043203	0.040768	0.041885	0.045377	0.035148	0.02411	0.03844	0.035874
cg00480209	0.030257	0.035514	0.031938	0.03779	0.030175	0.028927	0.038282	0.038664	0.040329	0.023442	0.025472	0.041033	0.029016	0.027535	0.030622	0.026887	0.031185	0.026553	0.027642	0.029521	0.02946	0.030278	0.026943	0.032024	0.024511	0.036263	0.038979	0.037373	0.028224	0.043836	0.029266	0.043855	0.028619	0.025087	0.022842	0.043821	0.025521	0.022932	0.028139	0.02296
cg00480356	0.255839	0.210517	0.290016	0.24935	0.218333	0.179675	0.220703	0.258274	0.215653	0.152899	0.249611	0.285914	0.18889	0.2711	0.182113	0.274358	0.287935	0.174167	0.257344	0.29209	0.270942	0.655517	0.209645	0.164035	0.250685	0.262699	0.238309	0.355393	0.19358	0.185065	0.222142	0.229949	0.096848	0.313826	0.172962	0.305801	0.14511	0.146049	0.168279	0.230334
cg00483154	0.065738	0.079973	0.093001	0.082047	0.084247	0.064301	0.046939	0.082442	0.083269	0.031462	0.069985	0.059591	0.0575	0.072304	0.055668	0.076041	0.047155	0.048239	0.058746	0.043843	0.031946	0.037692	0.035474	0.043985	0.028871	0.048756	0.032944	0.042405	0.088249	0.043155	0.036202	0.032553	0.0345	0.046002	0.035255	0.03483	0.034143	0.031232	0.043952	0.029352
cg00485296	0.022029	0.083177	0.020247	0.049257	0.035696	0.025616	0.021312	0.020094	0.019633	0.013201	0.019388	0.018412	0.014222	0.011782	0.033421	0.027268	0.037171	0.011238	0.044551	0.013882	0.131511	0.017734	0.011768	0.047137	0.066841	0.722772	0.030932	0.022799	0.795253	0.042546	0.035115	0.075106	0.014398	0.012286	0.063438	0.045711	0.015219	0.128287	0.036247	0.012086
cg00485380	0.027971	0.031174	0.038356	0.032476	0.039967	0.037866	0.05598	0.047963	0.033622	0.024064	0.02548	0.043785	0.029941	0.03555	0.03129	0.049393	0.025328	0.031426	0.032466	0.021814	0.038078	0.025911	0.023467	0.037781	0.023355	0.038686	0.034214	0.034343	0.02772	0.040842	0.034403	0.048196	0.026867	0.029162	0.025859	0.032053	0.02212	0.021267	0.027392	0.034321
cg00487159	0.039491	0.046422	0.04846	0.048384	0.057412	0.047348	0.045552	0.043417	0.039829	0.040535	0.040083	0.045689	0.034712	0.031263	0.043668	0.037598	0.031779	0.040796	0.035686	0.048801	0.046696	0.042142	0.040707	0.051622	0.038446	0.048765	0.047615	0.051342	0.040137	0.041401	0.039224	0.036906	0.037065	0.032296	0.031925	0.036428	0.032954	0.031384	0.035831	0.035524
cg00488718	0.044621	0.032882	0.032981	0.028092	0.032161	0.034698	0.037772	0.032632	0.030093	0.022242	0.029204	0.033132	0.028258	0.028744	0.021395	0.033397	0.023676	0.022234	0.033202	0.024273	0.047469	0.018475	0.028571	0.023096	0.021188	0.04225	0.046274	0.028418	0.033185	0.037315	0.031188	0.031989	0.016189	0.024846	0.021011	0.03142	0.014599	0.017649	0.026771	0.018219
cg00491839	0.068479	0.082785	0.094341	0.078445	0.085328	0.084767	0.083758	0.088352	0.080488	0.075437	0.066328	0.089547	0.066387	0.067404	0.097348	0.075603	0.077051	0.081559	0.090145	0.071671	0.088523	0.082306	0.092311	0.082131	0.083286	0.089208	0.104611	0.101127	0.085758	0.088235	0.09985	0.095161	0.071389	0.074831	0.07141	0.096667	0.063332	0.071695	0.078884	0.082318
cg00493400	0.021861	0.03381	0.052439	0.034589	0.022576	0.031686	0.03075	0.029622	0.047677	0.022753	0.0335	0.035772	0.027976	0.027533	0.020964	0.039073	0.024059	0.024495	0.023837	0.0283	0.031239	0.029139	0.020809	0.03213	0.01991	0.036556	0.036563	0.038282	0.030709	0.036661	0.034744	0.024549	0.018449	0.021347	0.024715	0.024586	0.016813	0.016727	0.019243	0.021177
cg00495415	0.142518	0.061064	0.078416	0.071894	0.070757	0.097039	0.07615	0.076365	0.051757	0.041724	0.065149	0.051856	0.043633	0.05767	0.05278	0.082228	0.035546	0.052313	0.032233	0.032076	0.035636	0.023972	0.024413	0.043074	0.025993	0.034413	0.035032	0.037534	0.054973	0.033812	0.036297	0.028793	0.024025	0.038444	0.029717	0.030343	0.030538	0.022843	0.029836	0.029201
cg00495442	0.059618	0.065251	0.080314	0.101983	0.06433	0.052902	0.066803	0.084123	0.067906	0.04105	0.069453	0.054765	0.047611	0.057742	0.06684	0.072724	0.044971	0.050258	0.047453	0.047393	0.045915	0.043708	0.038063	0.045721	0.037595	0.064671	0.053094	0.057833	0.063882	0.067275	0.053474	0.052809	0.032204	0.034371	0.040713	0.041554	0.037632	0.035109	0.044788	0.034214
cg00496170	0.052341	0.031803	0.043114	0.038843	0.030415	0.029408	0.035981	0.040221	0.033144	0.021769	0.027459	0.039869	0.028438	0.028515	0.033095	0.048339	0.018877	0.026736	0.033728	0.028918	0.032291	0.022801	0.01885	0.02748	0.017729	0.041269	0.042123	0.035617	0.026127	0.034985	0.037089	0.042412	0.022641	0.0259	0.025525	0.026857	0.01999	0.022345	0.028393	0.020739
cg00497251	0.242358	0.255489	0.111398	0.108093	0.115908	0.136499	0.083758	0.116393	0.09412	0.104123	0.138628	0.102581	0.151517	0.077413	0.105985	0.177936	0.111162	0.130694	0.0726	0.104498	0.2947	0.288093	0.140815	0.093012	0.144612	0.154818	0.0963	0.492587	0.086672	0.135232	0.107896	0.095043	0.083632	0.096635	0.077606	0.103148	0.09299	0.163658	0.087123	0.143366
cg00498604	0.054198	0.118002	0.114477	0.08499	0.097178	0.101362	0.148815	0.099516	0.08781	0.081967	0.13763	0.125568	0.106094	0.127935	0.056424	0.074633	0.060575	0.090472	0.08599	0.1114	0.581524	0.052135	0.068283	0.144236	0.042548	0.096818	0.076887	0.069502	0.067267	0.139442	0.099382	0.090134	0.288369	0.570568	0.071751	0.10762	0.071047	0.126533	0.083028	0.053785
cg00499599	0.040759	0.027904	0.037218	0.034552	0.04089	0.028439	0.03453	0.047093	0.030401	0.022165	0.025993	0.030851	0.025441	0.024419	0.029887	0.03379	0.025442	0.026394	0.041687	0.028973	0.046045	0.025089	0.024767	0.029325	0.023876	0.034236	0.040449	0.043312	0.026184	0.046449	0.050489	0.033167	0.024091	0.03678	0.018111	0.033504	0.023465	0.017722	0.020812	0.02477
cg00500400	0.051482	0.045578	0.065084	0.049166	0.049365	0.055556	0.05472	0.062193	0.064987	0.047587	0.064848	0.058055	0.043396	0.060235	0.052979	0.067404	0.041655	0.0553	0.061602	0.057595	0.049289	0.047191	0.048722	0.046439	0.037124	0.060671	0.075109	0.057105	0.043292	0.052943	0.048988	0.079335	0.041745	0.032403	0.05682	0.056823	0.037767	0.037493	0.041271	0.050694
cg00502442	0.057135	0.053416	0.096927	0.078357	0.048161	0.042985	0.077017	0.088679	0.077084	0.050596	0.048648	0.056053	0.037167	0.052358	0.045946	0.058669	0.042167	0.029566	0.050093	0.03417	0.031987	0.023477	0.020677	0.039587	0.022787	0.038932	0.037427	0.030899	0.058616	0.02747	0.040774	0.050038	0.017441	0.036922	0.020135	0.039566	0.021571	0.018486	0.01992	0.026422
cg00504595	0.296335	0.1861	0.208873	0.173422	0.147945	0.111111	0.110672	0.300016	0.234619	0.283186	0.259477	0.170523	0.136126	0.146233	0.115881	0.177943	0.148684	0.209359	0.148342	0.179349	0.071659	0.053361	0.053211	0.213632	0.064086	0.102335	0.196232	0.062265	0.113996	0.09935	0.172103	0.161212	0.166768	0.121062	0.101909	0.212166	0.151388	0.209873	0.212384	0.190632
cg00510956	0.866165	0.611872	0.781004	0.784022	0.831573	0.819661	0.83456	0.854959	0.748043	0.874661	0.548795	0.634154	0.630505	0.88962	0.721161	0.829092	0.860293	0.82134	0.740855	0.841764	0.795887	0.803961	0.838892	0.883839	0.868964	0.851527	0.843824	0.855083	0.805979	0.533491	0.706436	0.847712	0.737149	0.873367	0.875517	0.835439	0.805177	0.830623	0.831741	0.900378
cg00511475	0.258675	0.327556	0.357974	0.199461	0.262028	0.617136	0.260797	0.272886	0.25384	0.426872	0.348183	0.30529	0.440938	0.310661	0.420164	0.482804	0.505137	0.394691	0.192014	0.348634	0.292421	0.144248	0.094277	0.339376	0.130827	0.147859	0.392437	0.764177	0.159734	0.204073	0.352512	0.335376	0.27325	0.220412	0.387557	0.392493	0.334151	0.363373	0.27392	0.306424
cg00512374	0.069413	0.056033	0.074559	0.060663	0.071728	0.076256	0.062379	0.084523	0.059355	0.051338	0.067183	0.068195	0.053693	0.048338	0.050323	0.078658	0.053678	0.045367	0.059745	0.060165	0.049888	0.049436	0.043158	0.040425	0.03342	0.044822	0.070037	0.04294	0.060899	0.037942	0.045612	0.05459	0.042524	0.043997	0.040557	0.083313	0.036519	0.03052	0.033558	0.051313
cg00513220	0.029893	0.027767	0.052934	0.038991	0.027726	0.030082	0.025123	0.049817	0.056044	0.082931	0.05571	0.055006	0.028998	0.01854	0.0329	0.049311	0.023959	0.040111	0.024392	0.042015	0.052666	0.022437	0.023472	0.149645	0.013077	0.029182	0.100859	0.02319	0.038593	0.048453	0.043682	0.048976	0.025834	0.034093	0.046193	0.097369	0.037317	0.049286	0.028228	0.019382
cg00513467	0.088738	0.059803	0.056663	0.054189	0.062682	0.052315	0.079713	0.054823	0.047664	0.042569	0.042876	0.072943	0.068224	0.063111	0.04716	0.078485	0.063817	0.040669	0.06545	0.056785	0.062229	0.055659	0.037049	0.046556	0.036885	0.081778	0.048023	0.062652	0.045095	0.069696	0.05834	0.071929	0.0448	0.0445	0.045261	0.045895	0.033949	0.033525	0.042292	0.042096
cg00514895	0.060653	0.068968	0.055867	0.042471	0.033847	0.033832	0.025398	0.044552	0.092278	0.084191	0.054267	0.041393	0.039498	0.029948	0.053592	0.174854	0.026245	0.034348	0.031026	0.037883	0.027723	0.027931	0.017431	0.099927	0.020418	0.036402	0.11175	0.03149	0.033383	0.036374	0.061549	0.042107	0.025266	0.025119	0.039219	0.070858	0.036228	0.04232	0.040485	0.025336
cg00515905	0.872454	0.855621	0.847103	0.861908	0.878001	0.857082	0.840624	0.860601	0.857711	0.856237	0.860539	0.895987	0.895037	0.875425	0.886776	0.696528	0.895271	0.896631	0.896454	0.892893	0.863341	0.833459	0.886229	0.857647	0.888542	0.880456	0.810138	0.910403	0.861256	0.873191	0.879589	0.869609	0.873591	0.890556	0.898899	0.89199	0.888793	0.875935	0.905656	0.898496
cg00518989	0.061381	0.06918	0.099389	0.104494	0.086963	0.063875	0.084993	0.09303	0.08309	0.059056	0.062594	0.07043	0.039468	0.071245	0.053816	0.101299	0.055112	0.047907	0.054428	0.039205	0.039612	0.034354	0.036662	0.035782	0.029998	0.041037	0.038597	0.04695	0.074429	0.04984	0.052082	0.055497	0.033457	0.038588	0.03334	0.03843	0.034541	0.022292	0.040172	0.037261
cg00519627	0.028422	0.03395	0.029533	0.042093	0.033445	0.026321	0.036579	0.032566	0.027032	0.013916	0.032277	0.031779	0.022887	0.02054	0.021999	0.043069	0.02692	0.020916	0.038388	0.022378	0.029914	0.033364	0.017026	0.017866	0.016847	0.0366	0.025294	0.022953	0.023451	0.030282	0.038412	0.036523	0.01257	0.019501	0.019259	0.035145	0.015622	0.018759	0.014578	0.018458
cg00520708	0.148408	0.250233	0.131219	0.218041	0.134254	0.075285	0.087342	0.170313	0.09175	0.146922	0.129501	0.072611	0.067426	0.250482	0.260977	0.118524	0.12117	0.151049	0.136387	0.192013	0.22869	0.339981	0.114515	0.292894	0.380965	0.181144	0.142343	0.512714	0.067424	0.176494	0.175581	0.109216	0.151561	0.263182	0.402308	0.176743	0.07241	0.158411	0.097208	0.103716
cg00521434	0.867185	0.849919	0.852091	0.856523	0.823495	0.863769	0.84479	0.836705	0.854554	0.840335	0.869325	0.853259	0.861435	0.816645	0.869428	0.87421	0.874475	0.880851	0.879665	0.865522	0.651691	0.83369	0.867505	0.803821	0.864653	0.740611	0.797782	0.86953	0.444892	0.881442	0.841873	0.836127	0.888517	0.825896	0.885867	0.879204	0.866246	0.836853	0.884677	0.89454
cg00521598	0.122965	0.094873	0.145593	0.093337	0.081529	0.120492	0.080253	0.146995	0.061212	0.085698	0.082918	0.088516	0.077037	0.057896	0.066721	0.101405	0.082164	0.098621	0.089368	0.076052	0.052432	0.041928	0.045039	0.092554	0.035888	0.075269	0.065142	0.082765	0.076842	0.057753	0.083409	0.073195	0.039812	0.043075	0.044741	0.04777	0.048415	0.048775	0.04143	0.037927
cg00522034	0.021121	0.017734	0.019072	0.013435	0.016731	0.013119	0.020373	0.018034	0.012175	0.009737	0.020729	0.018812	0.011648	0.011586	0.017158	0.014853	0.011633	0.011071	0.01399	0.010138	0.009498	0.009471	0.016101	0.012587	0.008167	0.020593	0.013484	0.01635	0.013295	0.029605	0.013502	0.017693	0.008446	0.009929	0.007906	0.020386	0.008194	0.010355	0.010445	0.010963
cg00522316	0.091948	0.095087	0.113222	0.103742	0.089045	0.079224	0.10537	0.099603	0.095956	0.076984	0.070548	0.076937	0.078727	0.066622	0.062631	0.085525	0.090158	0.052535	0.0879	0.060635	0.04585	0.048424	0.051162	0.055261	0.060627	0.06882	0.053867	0.050333	0.091214	0.073924	0.06889	0.049597	0.037174	0.063121	0.052256	0.070054	0.044802	0.044802	0.039633	0.048756
cg00524288	0.080542	0.106373	0.06602	0.078062	0.063735	0.06237	0.082955	0.079356	0.060012	0.049578	0.059099	0.069059	0.05302	0.065837	0.087664	0.087382	0.077394	0.052213	0.083051	0.076322	0.085743	0.098826	0.058828	0.06684	0.074341	0.137753	0.097261	0.664962	0.071149	0.097897	0.070608	0.088038	0.048314	0.07259	0.061962	0.089853	0.050422	0.048925	0.044997	0.062045
cg00528052	0.049265	0.039172	0.082831	0.072587	0.050354	0.04572	0.051103	0.070688	0.051294	0.039837	0.048765	0.049583	0.030776	0.039275	0.044564	0.055371	0.036691	0.029847	0.037614	0.022653	0.024147	0.024767	0.022675	0.021948	0.020511	0.028477	0.034317	0.031986	0.048419	0.028701	0.026424	0.019482	0.015909	0.03125	0.02485	0.021154	0.018162	0.019146	0.023301	0.016049
cg00528967	0.025808	0.020985	0.030041	0.0279	0.033405	0.020516	0.020075	0.031853	0.020807	0.013199	0.017205	0.027789	0.030996	0.019259	0.020231	0.034531	0.022314	0.018525	0.028245	0.018751	0.036443	0.022653	0.021738	0.020362	0.018858	0.025238	0.031734	0.030504	0.022547	0.034211	0.018464	0.023738	0.016688	0.023323	0.019744	0.023619	0.014576	0.015	0.011516	0.016966
cg00532890	0.027225	0.044583	0.040188	0.049547	0.036381	0.042516	0.028367	0.061973	0.035419	0.027151	0.030173	0.045537	0.035142	0.031167	0.034194	0.052364	0.032668	0.032226	0.034773	0.034316	0.033795	0.02284	0.021916	0.03473	0.017182	0.046351	0.042863	0.025591	0.040429	0.040776	0.043449	0.039581	0.02346	0.036443	0.028112	0.041889	0.021497	0.018087	0.029536	0.018027
cg00539322	0.73224	0.684817	0.650431	0.661135	0.736248	0.748757	0.706056	0.425008	0.677791	0.635678	0.719388	0.68513	0.658962	0.710454	0.70972	0.614564	0.724887	0.662089	0.679624	0.767449	0.536155	0.67528	0.771561	0.607863	0.813867	0.681044	0.730564	0.796352	0.389976	0.726934	0.688675	0.632916	0.64996	0.586342	0.711403	0.691209	0.618685	0.67928	0.698865	0.485077
cg00539716	0.167205	0.109013	0.100969	0.101534	0.128589	0.107577	0.099171	0.102695	0.093624	0.116405	0.102051	0.118232	0.076907	0.089777	0.095482	0.09707	0.0659	0.092977	0.073937	0.085926	0.074865	0.077036	0.072247	0.072304	0.067369	0.098324	0.080751	0.076668	0.107581	0.077772	0.079274	0.076355	0.077198	0.07285	0.064035	0.081538	0.072987	0.078291	0.059545	0.074735
cg00540544	0.032885	0.033739	0.032978	0.034875	0.035827	0.029052	0.031772	0.038881	0.03015	0.013788	0.031413	0.033732	0.023354	0.024834	0.037904	0.037685	0.024568	0.02293	0.030095	0.027325	0.029807	0.027153	0.02266	0.030415	0.024803	0.035268	0.034678	0.048535	0.038868	0.032351	0.030239	0.031842	0.02321	0.028624	0.023833	0.034223	0.022241	0.018328	0.020293	0.023215
cg00542846	0.038305	0.063576	0.043728	0.056373	0.048702	0.055813	0.045085	0.061672	0.037597	0.24424	0.040387	0.050549	0.047364	0.029334	0.034381	0.076264	0.040553	0.043507	0.051166	0.20343	0.064391	0.028961	0.053429	0.06167	0.088252	0.068019	0.059576	0.054641	0.043274	0.089057	0.067035	0.051949	0.030494	0.038409	0.041311	0.062166	0.02764	0.044115	0.030021	0.040539
cg00544557	0.799446	0.848953	0.77344	0.662305	0.812572	0.84112	0.836206	0.838632	0.8304	0.798186	0.838837	0.85444	0.852591	0.711019	0.852828	0.86644	0.828298	0.82811	0.785303	0.777713	0.380224	0.4922	0.898145	0.631252	0.877969	0.813369	0.732483	0.892824	0.663199	0.78432	0.752266	0.628005	0.859426	0.746507	0.893596	0.848418	0.853479	0.855357	0.734153	0.894453
cg00547018	0.212068	0.191353	0.251077	0.205453	0.266167	0.191951	0.251682	0.280501	0.268726	0.22192	0.258038	0.178727	0.198387	0.190303	0.16919	0.288861	0.200424	0.20992	0.190181	0.161696	0.1875	0.197172	0.140479	0.178612	0.187297	0.141707	0.147149	0.171951	0.167086	0.169312	0.177128	0.169723	0.232265	0.148378	0.198281	0.178826	0.169656	0.259221	0.210923	0.198309
cg00547829	0.045658	0.058036	0.035959	0.032558	0.045627	0.030414	0.037654	0.050929	0.048644	0.027585	0.028416	0.06104	0.027577	0.02405	0.02335	0.039586	0.027622	0.026749	0.064671	0.02743	0.045583	0.02932	0.027336	0.02987	0.017185	0.044713	0.055312	0.048006	0.063489	0.041806	0.045796	0.029028	0.022457	0.028438	0.027658	0.037822	0.028066	0.026522	0.031497	0.022622
cg00548060	0.72258	0.772507	0.739943	0.500393	0.759405	0.787097	0.78009	0.746968	0.783389	0.782689	0.785249	0.763161	0.785437	0.768437	0.816003	0.758246	0.803415	0.809458	0.792854	0.805171	0.683657	0.722111	0.851494	0.45173	0.820619	0.696613	0.640222	0.853502	0.521128	0.719182	0.688368	0.798296	0.804138	0.702047	0.81715	0.815008	0.782902	0.810699	0.807059	0.842149
cg00554702	0.233417	0.174009	0.311459	0.243902	0.165019	0.171239	0.226714	0.208327	0.209015	0.16193	0.198971	0.171656	0.167646	0.218605	0.191429	0.241385	0.189655	0.137226	0.20051	0.140661	0.123109	0.14753	0.129656	0.131145	0.100694	0.127398	0.129885	0.192071	0.266533	0.153039	0.118914	0.142128	0.117283	0.138589	0.111998	0.148143	0.111056	0.093762	0.112156	0.098589
cg00559473	0.104295	0.095074	0.075076	0.091995	0.076054	0.082282	0.083998	0.084445	0.072418	0.066394	0.077274	0.071642	0.05306	0.072668	0.05947	0.100529	0.063384	0.06496	0.066292	0.064121	0.049441	0.05722	0.048161	0.066813	0.054059	0.073131	0.053297	0.062287	0.068155	0.05992	0.059438	0.060838	0.055188	0.054067	0.051013	0.06178	0.056548	0.041672	0.046076	0.045259
cg00560119	0.053799	0.06103	0.056881	0.044693	0.049913	0.048123	0.038152	0.042999	0.037374	0.033308	0.041942	0.033297	0.037153	0.043106	0.025434	0.052985	0.027628	0.029254	0.051342	0.029983	0.0442	0.028567	0.027449	0.052913	0.029292	0.05602	0.043879	0.067228	0.029165	0.055924	0.038908	0.049154	0.035213	0.028982	0.029443	0.04472	0.022963	0.030363	0.028842	0.031013
cg00563229	0.072914	0.050399	0.056508	0.081578	0.053107	0.054876	0.055083	0.071446	0.052645	0.043388	0.05002	0.038619	0.029125	0.051615	0.041637	0.06255	0.030893	0.040354	0.048776	0.029097	0.02223	0.014743	0.025082	0.023297	0.019023	0.051506	0.038443	0.033793	0.065531	0.024849	0.032236	0.027546	0.02022	0.028829	0.019092	0.029512	0.022714	0.018889	0.021305	0.023343
cg00566759	0.040646	0.041277	0.06578	0.038552	0.040207	0.030619	0.045627	0.071898	0.044407	0.069584	0.041155	0.059913	0.029648	0.03068	0.03062	0.06606	0.023669	0.040518	0.046015	0.030773	0.036727	0.029479	0.024692	0.090755	0.025055	0.047437	0.105831	0.055783	0.035288	0.02994	0.050137	0.04784	0.025671	0.033628	0.032585	0.067252	0.032522	0.054991	0.041009	0.055942
cg00567479	0.083354	0.062331	0.121576	0.077495	0.100568	0.08282	0.06405	0.098781	0.06952	0.053166	0.064911	0.053524	0.064267	0.073732	0.051132	0.092494	0.041456	0.054782	0.065056	0.0657	0.047735	0.037698	0.037408	0.056961	0.022031	0.039903	0.058062	0.058121	0.098884	0.071368	0.052641	0.049841	0.021332	0.063808	0.034252	0.026428	0.027902	0.024219	0.030538	0.032517
cg00567749	0.333485	0.152505	0.055111	0.071177	0.08927	0.352926	0.056796	0.0481	0.113625	0.058746	0.087191	0.071058	0.16882	0.065249	0.040423	0.242513	0.049456	0.056361	0.052188	0.415326	0.157471	0.041208	0.034807	0.07418	0.069256	0.066698	0.229122	0.050922	0.040329	0.108995	0.093774	0.277971	0.04693	0.052574	0.170542	0.069406	0.058582	0.04507	0.196013	0.045455
cg00568128	0.101545	0.095519	0.114944	0.106497	0.103748	0.089138	0.1026	0.122339	0.088404	0.082531	0.103471	0.079438	0.076812	0.075776	0.08236	0.106463	0.090803	0.083631	0.082765	0.08997	0.075475	0.064687	0.0583	0.084064	0.069614	0.076746	0.087138	0.07813	0.097277	0.078398	0.084938	0.073473	0.06941	0.068936	0.077667	0.080621	0.053594	0.075116	0.079258	0.069562
cg00568792	0.092238	0.10132	0.101113	0.089384	0.10307	0.09878	0.088441	0.119056	0.099399	0.074014	0.098375	0.085457	0.110059	0.098426	0.086704	0.129079	0.084096	0.097561	0.081164	0.084732	0.092299	0.075509	0.079266	0.102541	0.086661	0.082881	0.087007	0.085268	0.069259	0.11175	0.105567	0.098068	0.101859	0.091825	0.088652	0.0933	0.073929	0.077367	0.095809	0.086336
cg00569620	0.08468	0.062257	0.073331	0.067288	0.066627	0.060424	0.079551	0.074812	0.064222	0.060246	0.062072	0.071842	0.056704	0.065348	0.057162	0.070884	0.055663	0.059131	0.067254	0.058255	0.066826	0.053181	0.04833	0.061743	0.052285	0.065552	0.075418	0.063455	0.062319	0.062419	0.058404	0.07191	0.064648	0.054258	0.06354	0.061874	0.052464	0.061692	0.069067	0.058837
cg00571634	0.213247	0.145214	0.15999	0.174864	0.128931	0.137058	0.203754	0.180287	0.160096	0.150648	0.171154	0.189779	0.161038	0.159864	0.131065	0.172436	0.14805	0.157311	0.162751	0.14694	0.144445	0.166863	0.110268	0.176196	0.11983	0.168119	0.158055	0.139785	0.10381	0.161668	0.158314	0.158938	0.151913	0.149674	0.173847	0.150152	0.122092	0.149426	0.159465	0.15689
cg00572797	0.941494	0.939615	0.934612	0.930367	0.947541	0.9375	0.94684	0.930648	0.946546	0.966009	0.94717	0.942432	0.95941	0.948833	0.94999	0.939234	0.93386	0.954214	0.948102	0.95129	0.953059	0.97319	0.971114	0.96904	0.973738	0.957358	0.963114	0.947429	0.944952	0.955908	0.975348	0.949345	0.973651	0.950606	0.972478	0.971139	0.969057	0.972641	0.972589	0.966123
cg00573606	0.574806	0.32985	0.367157	0.225713	0.351206	0.465203	0.175797	0.298826	0.37458	0.471239	0.412825	0.295782	0.360441	0.386942	0.392956	0.478385	0.233345	0.516281	0.148925	0.610262	0.125093	0.097634	0.167692	0.425526	0.094074	0.104721	0.456672	0.62715	0.32393	0.466145	0.251616	0.502476	0.296166	0.264834	0.734098	0.365591	0.207614	0.395521	0.345665	0.249257
cg00575744	0.112568	0.115393	0.156167	0.129198	0.119938	0.133573	0.098102	0.250717	0.090679	0.240505	0.10487	0.069281	0.10329	0.078684	0.139857	0.175468	0.171487	0.209298	0.084526	0.103045	0.06864	0.036185	0.074684	0.091016	0.067922	0.102038	0.093346	0.051875	0.078947	0.0737	0.093173	0.092197	0.052916	0.07717	0.104122	0.196176	0.125126	0.112136	0.068942	0.176436
cg00577167	0.731875	0.455955	0.452047	0.312381	0.400039	0.435763	0.305604	0.469452	0.395254	0.569468	0.477233	0.51137	0.660117	0.325743	0.608696	0.488611	0.490238	0.594732	0.336026	0.462906	0.151975	0.20402	0.743882	0.44393	0.229207	0.219071	0.584276	0.726123	0.245446	0.318604	0.444043	0.478372	0.622144	0.286474	0.814406	0.606723	0.451812	0.573352	0.467898	0.45977
cg00578575	0.188756	0.101629	0.101022	0.1483	0.08922	0.133448	0.102276	0.118415	0.154031	0.093891	0.096635	0.082501	0.079535	0.088552	0.082767	0.178141	0.077688	0.083972	0.0784	0.064186	0.056499	0.032827	0.035877	0.094622	0.055752	0.066097	0.118729	0.064168	0.090837	0.069613	0.065832	0.07942	0.092613	0.050875	0.049857	0.101368	0.057819	0.064598	0.052009	0.07425
cg00579393	0.758971	0.801486	0.770676	0.249	0.782381	0.858487	0.821939	0.754939	0.825467	0.758467	0.795963	0.8096	0.847035	0.791368	0.819617	0.793646	0.829159	0.833055	0.792683	0.868818	0.626942	0.890903	0.888137	0.438911	0.920045	0.376852	0.813957	0.874711	0.607322	0.205921	0.805987	0.825895	0.67836	0.810568	0.871975	0.888486	0.867032	0.841665	0.831746	0.851127
cg00581156	0.028313	0.035104	0.030278	0.022279	0.034022	0.032436	0.034352	0.036539	0.032831	0.021507	0.02324	0.028098	0.021804	0.028236	0.029144	0.029153	0.027874	0.023748	0.03188	0.027859	0.030324	0.022214	0.02456	0.027969	0.017044	0.033656	0.02589	0.033224	0.030804	0.05139	0.031166	0.033505	0.018896	0.025542	0.024968	0.027994	0.014081	0.01604	0.021304	0.017022
cg00582628	0.247803	0.157212	0.145631	0.128012	0.15626	0.111028	0.115627	0.113699	0.108927	0.181465	0.218626	0.117769	0.171217	0.138383	0.12139	0.145092	0.147464	0.151996	0.102161	0.097005	0.12088	0.072212	0.120007	0.057551	0.213551	0.100256	0.127233	0.081551	0.080766	0.139236	0.170564	0.1303	0.112237	0.07784	0.159337	0.159046	0.091814	0.14813	0.139112	0.122047
cg00584022	0.027745	0.02672	0.031262	0.031299	0.022643	0.024017	0.028531	0.039772	0.024092	0.024205	0.030984	0.032312	0.021818	0.024988	0.026765	0.027996	0.025652	0.019605	0.020078	0.029939	0.018922	0.021807	0.015008	0.025706	0.015196	0.034456	0.040912	0.02683	0.024117	0.027976	0.027216	0.029614	0.017767	0.02525	0.025299	0.035679	0.018509	0.02008	0.020759	0.021907
cg00585846	0.060086	0.077471	0.08139	0.094729	0.069808	0.059153	0.081468	0.090142	0.086002	0.056791	0.08425	0.069297	0.049643	0.077657	0.057613	0.083632	0.061935	0.056633	0.060123	0.056459	0.067547	0.044383	0.049767	0.053841	0.047364	0.055765	0.056364	0.055558	0.060701	0.063029	0.053837	0.051131	0.03932	0.056166	0.055234	0.060595	0.051086	0.04093	0.042826	0.053998
cg00586909	0.208881	0.185065	0.172799	0.223599	0.139101	0.10609	0.169772	0.170209	0.147783	0.17393	0.153039	0.125614	0.107358	0.106175	0.094299	0.174584	0.114044	0.112151	0.083397	0.063587	0.06509	0.063116	0.072921	0.07576	0.039284	0.072135	0.086791	0.077109	0.101064	0.12714	0.062067	0.090194	0.058047	0.074079	0.084574	0.090138	0.057707	0.046668	0.057264	0.110898
cg00587613	0.752444	0.694531	0.618539	0.441491	0.766918	0.673512	0.276361	0.75446	0.362508	0.621016	0.362854	0.61658	0.678257	0.78524	0.796655	0.788072	0.583342	0.697878	0.646952	0.782531	0.348938	0.602093	0.796174	0.720106	0.760743	0.790652	0.612531	0.802271	0.370171	0.292828	0.666944	0.750173	0.478165	0.333184	0.81306	0.648796	0.640745	0.702599	0.435169	0.740623
cg00594118	0.058682	0.062145	0.061158	0.061393	0.073584	0.070641	0.060724	0.060176	0.076593	0.052397	0.058292	0.071236	0.060029	0.066787	0.063642	0.064236	0.081943	0.072382	0.060659	0.060155	0.07397	0.05999	0.084198	0.05989	0.051625	0.066523	0.07334	0.061082	0.055774	0.115036	0.110497	0.078038	0.052213	0.07122	0.060062	0.077988	0.053909	0.05861	0.078369	0.075016
cg00594952	0.817558	0.735697	0.798838	0.797754	0.476696	0.784334	0.730156	0.609955	0.794448	0.769796	0.714297	0.377941	0.603318	0.76371	0.662969	0.807593	0.791736	0.744871	0.491211	0.833295	0.42482	0.601092	0.211009	0.794153	0.665698	0.244696	0.771733	0.846978	0.441994	0.405258	0.500258	0.661392	0.856227	0.795294	0.858248	0.665176	0.483368	0.551903	0.729041	0.747287
cg00598858	0.038561	0.03345	0.043164	0.050847	0.029875	0.029409	0.03787	0.048391	0.027499	0.017864	0.036528	0.037319	0.029509	0.029417	0.023548	0.041976	0.027317	0.02896	0.040429	0.026737	0.029998	0.023854	0.019999	0.029749	0.02382	0.034569	0.032077	0.045438	0.031863	0.03374	0.046365	0.050108	0.022311	0.022519	0.017907	0.0312	0.019518	0.014257	0.023272	0.029118
cg00600684	0.879752	0.497085	0.853704	0.647826	0.877826	0.83432	0.81908	0.845584	0.651668	0.889858	0.588532	0.401266	0.872873	0.90052	0.874081	0.882682	0.851363	0.878701	0.731167	0.887451	0.448308	0.542123	0.89903	0.886008	0.666965	0.554386	0.843845	0.178672	0.569887	0.656022	0.730129	0.892705	0.82	0.911103	0.865828	0.872546	0.783696	0.772259	0.854869	0.854936
cg00601486	0.876984	0.846914	0.858079	0.856062	0.91374	0.870646	0.892735	0.889177	0.89703	0.877451	0.873619	0.836446	0.913934	0.85302	0.881474	0.905887	0.831776	0.87897	0.89895	0.889621	0.580076	0.912248	0.920263	0.679573	0.928296	0.886116	0.797412	0.911787	0.774642	0.517273	0.872724	0.598165	0.897587	0.881395	0.895753	0.890373	0.889858	0.883926	0.744528	0.914116
cg00602891	0.115946	0.090722	0.079027	0.06369	0.071065	0.053776	0.091807	0.071065	0.073182	0.055448	0.030983	0.082777	0.070933	0.067017	0.049563	0.102914	0.053245	0.05983	0.075623	0.065849	0.069413	0.06168	0.046658	0.054283	0.04482	0.073191	0.056811	0.071669	0.066235	0.067032	0.107379	0.070596	0.05187	0.066827	0.056888	0.078869	0.046954	0.03819	0.05273	0.044004
cg00605270	0.052694	0.070663	0.089531	0.101765	0.07786	0.070895	0.065163	0.090593	0.082852	0.06993	0.068386	0.055257	0.051471	0.056515	0.056037	0.094523	0.048223	0.065355	0.058174	0.047894	0.029467	0.029888	0.037612	0.046523	0.040134	0.043321	0.055225	0.031158	0.072439	0.038387	0.054426	0.032585	0.034782	0.041931	0.037498	0.049684	0.042408	0.049435	0.044708	0.042767
cg00609097	0.03389	0.01801	0.031348	0.029424	0.028952	0.031453	0.029091	0.041921	0.016349	0.017952	0.021307	0.0334	0.031578	0.023238	0.018533	0.026129	0.030216	0.023333	0.026742	0.022068	0.028426	0.019329	0.018467	0.029124	0.013863	0.031692	0.026809	0.021424	0.03932	0.031208	0.030473	0.028183	0.018604	0.016253	0.019894	0.026056	0.014536	0.015615	0.020528	0.017874
cg00611397	0.858927	0.823203	0.836452	0.836601	0.882726	0.869183	0.836413	0.841734	0.862512	0.873068	0.867071	0.813454	0.890433	0.844986	0.864649	0.861165	0.900011	0.883121	0.831546	0.882776	0.857553	0.866213	0.885063	0.87622	0.61223	0.856595	0.856285	0.862403	0.87668	0.869313	0.868412	0.864707	0.841255	0.857935	0.857961	0.884901	0.874424	0.853521	0.879619	0.869114
cg00612467	0.177748	0.144447	0.167277	0.17144	0.196384	0.141026	0.168443	0.141385	0.126206	0.111501	0.122419	0.131916	0.111412	0.151881	0.097935	0.12045	0.120732	0.091488	0.10521	0.061369	0.071929	0.067807	0.070432	0.078147	0.056341	0.070919	0.062361	0.050488	0.169895	0.080775	0.065932	0.051655	0.080966	0.11299	0.046434	0.07018	0.057385	0.044737	0.05213	0.090302
cg00613255	0.799915	0.831862	0.62803	0.676299	0.831239	0.764849	0.724612	0.794478	0.680368	0.76682	0.614318	0.812596	0.837212	0.851302	0.828458	0.829533	0.627866	0.7744	0.632516	0.802752	0.560325	0.161328	0.502973	0.54726	0.499904	0.523121	0.717923	0.873464	0.438484	0.819299	0.745071	0.499721	0.614125	0.333564	0.848654	0.818696	0.832772	0.799993	0.529543	0.77148
cg00615377	0.092581	0.064388	0.204328	0.093048	0.045477	0.037545	0.070234	0.083135	0.097482	0.169071	0.086177	0.102785	0.054496	0.032704	0.05775	0.087699	0.048901	0.091674	0.071522	0.091282	0.050314	0.045774	0.038688	0.129018	0.10956	0.035362	0.213372	0.076189	0.043212	0.118475	0.05322	0.127623	0.050676	0.051875	0.091967	0.189571	0.068384	0.108378	0.063201	0.043197
cg00615915	0.207377	0.184987	0.192197	0.163476	0.153126	0.170319	0.146542	0.18007	0.168322	0.154672	0.158213	0.121639	0.133509	0.124835	0.149649	0.156171	0.152738	0.144881	0.101409	0.160862	0.139804	0.124654	0.117716	0.155932	0.128443	0.142619	0.144779	0.132379	0.163651	0.140164	0.146997	0.155742	0.115686	0.140396	0.139138	0.148622	0.143602	0.140898	0.147183	0.132554
cg00616129	0.059652	0.071027	0.063097	0.048182	0.047579	0.047403	0.062555	0.105209	0.046201	0.074885	0.034226	0.0548	0.038737	0.037724	0.052712	0.052556	0.045095	0.04903	0.077244	0.04654	0.052224	0.042779	0.139633	0.063337	0.031237	0.062082	0.065963	0.065767	0.035333	0.050005	0.046682	0.064635	0.035056	0.047405	0.037181	0.088655	0.069469	0.060961	0.045167	0.069258
cg00616369	0.029234	0.02925	0.0239	0.029425	0.031949	0.026547	0.045903	0.032671	0.029918	0.021047	0.031631	0.033016	0.026013	0.023195	0.021544	0.031118	0.017837	0.024902	0.032307	0.021015	0.031674	0.018976	0.016761	0.026079	0.019781	0.037726	0.023452	0.03796	0.024299	0.033839	0.019185	0.034435	0.021551	0.018437	0.023268	0.033857	0.017751	0.017765	0.017653	0.017854
cg00617305	0.034798	0.03355	0.042755	0.03454	0.025093	0.03565	0.030105	0.041024	0.041002	0.052463	0.035172	0.037856	0.03298	0.027907	0.027694	0.033977	0.028045	0.034131	0.026526	0.02548	0.027221	0.031158	0.021343	0.064188	0.018	0.036002	0.063351	0.025927	0.030923	0.033912	0.024266	0.032683	0.021534	0.022574	0.023238	0.03906	0.023879	0.037196	0.034352	0.022079
cg00620629	0.101128	0.059307	0.061068	0.093978	0.057126	0.050577	0.076014	0.08839	0.075917	0.06718	0.054118	0.041527	0.044718	0.044321	0.037747	0.073705	0.039418	0.044316	0.034942	0.044245	0.030614	0.020951	0.024656	0.03834	0.017227	0.041508	0.033246	0.038685	0.054566	0.039212	0.043462	0.057792	0.020285	0.033404	0.025052	0.026945	0.024504	0.017027	0.027529	0.023678
cg00622677	0.070888	0.062275	0.083403	0.048857	0.082788	0.081997	0.082695	0.083968	0.077206	0.060938	0.069896	0.083411	0.075144	0.079238	0.054087	0.068915	0.041987	0.057792	0.080837	0.064736	0.090473	0.060263	0.068904	0.066573	0.033381	0.06836	0.062726	0.085423	0.048401	0.081132	0.064875	0.058656	0.052996	0.068466	0.06421	0.071422	0.049519	0.047294	0.064971	0.058726
cg00625653	0.041861	0.04879	0.067504	0.046202	0.06269	0.049771	0.048682	0.05656	0.043866	0.09402	0.07286	0.053863	0.040517	0.039005	0.046069	0.048462	0.035605	0.058855	0.030952	0.075465	0.046331	0.041847	0.033441	0.129262	0.03526	0.05887	0.14326	0.044683	0.044547	0.063315	0.064742	0.061887	0.042594	0.062006	0.041961	0.100056	0.040814	0.065429	0.053293	0.042513
cg00627286	0.13408	0.098823	0.145152	0.127954	0.109467	0.117171	0.133509	0.10516	0.136527	0.095841	0.095086	0.138432	0.084016	0.115532	0.107125	0.144266	0.113045	0.094646	0.128885	0.114867	0.121284	0.116334	0.096945	0.096692	0.079214	0.115224	0.110717	0.109156	0.109541	0.095874	0.094237	0.115404	0.098958	0.089016	0.110836	0.11597	0.096785	0.075283	0.06575	0.087712
cg00629217	0.839208	0.827811	0.65856	0.528947	0.77752	0.686377	0.777797	0.842388	0.803547	0.772992	0.821398	0.7857	0.689424	0.850896	0.84264	0.777979	0.70883	0.778855	0.839445	0.812364	0.854138	0.462141	0.836919	0.76817	0.847704	0.839127	0.747371	0.868017	0.833389	0.684406	0.745851	0.778639	0.810388	0.790937	0.829166	0.761194	0.823697	0.799113	0.754993	0.849332
cg00630249	0.03182	0.030523	0.035703	0.034039	0.033823	0.03024	0.033128	0.036233	0.03113	0.024179	0.026926	0.039793	0.027071	0.025958	0.02569	0.032715	0.030183	0.030973	0.028135	0.025576	0.033541	0.028216	0.025287	0.031901	0.021759	0.039787	0.03877	0.033874	0.024529	0.036255	0.038633	0.034569	0.029748	0.021576	0.030215	0.025329	0.022173	0.03003	0.028006	0.02534
cg00630583	0.039062	0.032481	0.030253	0.037598	0.025339	0.032961	0.027985	0.029284	0.033939	0.017101	0.026826	0.043051	0.026966	0.023198	0.031982	0.03708	0.032551	0.022046	0.035197	0.025731	0.034216	0.035051	0.021234	0.026548	0.023302	0.043239	0.044099	0.033854	0.060033	0.0364	0.041062	0.038225	0.023826	0.025544	0.021134	0.041375	0.020972	0.020932	0.020491	0.140365
cg00631230	0.059323	0.084939	0.075235	0.070861	0.070266	0.062747	0.095382	0.07995	0.069448	0.04764	0.075218	0.059006	0.04839	0.042736	0.062613	0.074953	0.049772	0.050196	0.047009	0.034725	0.031262	0.023869	0.027349	0.045021	0.018425	0.046474	0.028534	0.03174	0.081252	0.030783	0.031914	0.025863	0.017213	0.027253	0.024928	0.02856	0.024581	0.017007	0.023096	0.024832
cg00633969	0.796459	0.834426	0.635711	0.720915	0.599894	0.588849	0.827741	0.850573	0.46712	0.818393	0.835539	0.712989	0.826527	0.837554	0.843795	0.697207	0.547071	0.795577	0.517514	0.580132	0.900779	0.92309	0.922609	0.867366	0.922001	0.892811	0.629231	0.919919	0.808861	0.751734	0.895825	0.6275	0.825395	0.859554	0.644947	0.89612	0.899065	0.881179	0.860826	0.912452
cg00635481	0.016539	0.025904	0.02637	0.020707	0.020873	0.020354	0.020786	0.026076	0.020533	0.016422	0.015206	0.0212	0.016234	0.020638	0.016064	0.025336	0.015888	0.017497	0.026928	0.016305	0.019086	0.013573	0.013268	0.022232	0.013866	0.020463	0.021157	0.020565	0.013728	0.026963	0.015575	0.032918	0.014472	0.019144	0.014963	0.026443	0.013542	0.010879	0.015506	0.013977
cg00636639	0.079198	0.073063	0.076421	0.078247	0.067876	0.071429	0.057101	0.060294	0.070298	0.052402	0.054035	0.055499	0.040418	0.069349	0.052454	0.071387	0.044099	0.037731	0.061669	0.044633	0.044181	0.04917	0.022141	0.048522	0.022031	0.063362	0.067428	0.064864	0.06067	0.068276	0.047165	0.040144	0.038518	0.039401	0.032685	0.041056	0.028712	0.028626	0.035276	0.030852
cg00642303	0.037252	0.031787	0.037026	0.034507	0.030306	0.034214	0.035913	0.036071	0.027509	0.027517	0.02349	0.040825	0.030908	0.032203	0.040485	0.030126	0.030653	0.027882	0.037515	0.027365	0.039101	0.037031	0.02542	0.032121	0.025732	0.038566	0.042874	0.039843	0.033846	0.045606	0.03194	0.032778	0.025321	0.027276	0.027072	0.043874	0.025471	0.024018	0.026047	0.028275
cg00645922	0.038313	0.04187	0.033254	0.041735	0.032528	0.024191	0.032547	0.034028	0.024493	0.020938	0.024567	0.032824	0.027019	0.020377	0.022368	0.033293	0.019652	0.022267	0.02771	0.022142	0.021908	0.029612	0.019287	0.022811	0.02154	0.041091	0.036188	0.036717	0.015827	0.042297	0.032664	0.035824	0.023316	0.021894	0.024398	0.027842	0.019627	0.017572	0.022704	0.022596
cg00646492	0.182421	0.148654	0.113587	0.134284	0.116527	0.074903	0.164105	0.157647	0.088141	0.096635	0.101981	0.097794	0.079735	0.10442	0.055746	0.072906	0.071717	0.067071	0.07618	0.044438	0.052774	0.057988	0.068333	0.077838	0.038403	0.084484	0.067539	0.166899	0.064051	0.084824	0.07591	0.109362	0.037766	0.097053	0.043726	0.043892	0.040569	0.048286	0.058037	0.049968
cg00648153	0.085777	0.070366	0.099833	0.099185	0.064458	0.068053	0.071715	0.105685	0.085806	0.060583	0.084734	0.087265	0.049045	0.072487	0.05057	0.081447	0.0578	0.043853	0.067814	0.048724	0.049451	0.037594	0.045651	0.042786	0.038761	0.070244	0.056796	0.056717	0.064533	0.074437	0.048974	0.060169	0.042759	0.054531	0.05158	0.046353	0.048415	0.029419	0.045891	0.055363
cg00650762	0.015382	0.010188	0.020078	0.020157	0.015911	0.013103	0.013726	0.023881	0.010347	0.013218	0.014511	0.037969	0.015298	0.014996	0.016696	0.023604	0.015944	0.013257	0.018393	0.013429	0.020238	0.01537	0.012759	0.020847	0.010587	0.024057	0.024713	0.026931	0.013255	0.022976	0.030394	0.015737	0.009718	0.011596	0.011315	0.062838	0.010676	0.024243	0.013204	0.01017
cg00650876	0.023992	0.022183	0.027794	0.028902	0.020139	0.02091	0.026503	0.028359	0.014764	0.012747	0.01946	0.028721	0.01975	0.015548	0.017995	0.032916	0.017338	0.027975	0.009726	0.013983	0.028586	0.015796	0.011338	0.018395	0.010733	0.029372	0.027598	0.019296	0.024077	0.028231	0.032239	0.025554	0.013353	0.014357	0.012107	0.013759	0.013403	0.013293	0.01498	0.012011
cg00653387	0.125057	0.13461	0.092833	0.046239	0.203849	0.072309	0.048897	0.057126	0.139732	0.084248	0.085086	0.072254	0.100015	0.063878	0.067301	0.091724	0.055248	0.063695	0.032476	0.058409	0.37143	0.037025	0.295054	0.121217	0.032296	0.055363	0.114286	0.074826	0.03454	0.054444	0.101753	0.064774	0.068655	0.095611	0.151266	0.099566	0.062364	0.087244	0.07181	0.083675
cg00655307	0.068679	0.087435	0.085467	0.064203	0.053692	0.049395	0.057513	0.101229	0.084207	0.071905	0.06731	0.060161	0.068	0.053597	0.079007	0.177099	0.064711	0.056079	0.114248	0.064809	0.055164	0.049877	0.041164	0.105542	0.046484	0.055353	0.077194	0.066759	0.056405	0.061344	0.069851	0.075199	0.052866	0.060053	0.041572	0.089252	0.057985	0.088224	0.074295	0.070519
cg00657095	0.089524	0.06473	0.066593	0.060653	0.053849	0.047298	0.057633	0.101315	0.064205	0.060297	0.050496	0.07461	0.060053	0.080315	0.044426	0.069417	0.054248	0.068717	0.052278	0.037289	0.0547	0.035365	0.138606	0.05999	0.036661	0.054701	0.082071	0.054785	0.047709	0.071474	0.043143	0.080129	0.052027	0.048358	0.049748	0.048869	0.042425	0.058277	0.05415	0.070127
cg00657582	0.098716	0.119496	0.108057	0.145238	0.115182	0.143918	0.124328	0.113964	0.080538	0.100022	0.114948	0.092558	0.107976	0.080935	0.072326	0.144114	0.070838	0.079298	0.069525	0.078585	0.061186	0.235616	0.055864	0.088325	0.07993	0.074536	0.087843	0.053675	0.109423	0.108794	0.0992	0.077291	0.062603	0.096442	0.072703	0.099183	0.061512	0.083529	0.05824	0.07508
cg00659953	0.025947	0.027098	0.019447	0.022523	0.022895	0.012351	0.028251	0.024077	0.019708	0.017624	0.016334	0.026201	0.014094	0.016594	0.016913	0.018092	0.018824	0.014435	0.021264	0.017506	0.022795	0.018363	0.013209	0.01516	0.010993	0.027263	0.024398	0.027685	0.025977	0.018512	0.018595	0.021073	0.012851	0.012972	0.015029	0.019101	0.010842	0.013318	0.014006	0.017268
cg00661202	0.051682	0.047784	0.048834	0.046151	0.048668	0.03692	0.033741	0.050371	0.03603	0.029636	0.038655	0.043006	0.029037	0.038028	0.041424	0.0384	0.033436	0.030783	0.029983	0.021695	0.032173	0.017115	0.022384	0.018887	0.019056	0.03873	0.036934	0.032227	0.037555	0.022724	0.025778	0.021037	0.016178	0.022349	0.019235	0.017618	0.013193	0.018726	0.017122	0.022094
cg00665395	0.050657	0.045639	0.052085	0.061029	0.052116	0.045305	0.054327	0.057943	0.047152	0.032502	0.044195	0.049765	0.045996	0.054646	0.044664	0.053855	0.04133	0.039847	0.049326	0.03944	0.047089	0.043656	0.038605	0.053303	0.043812	0.062522	0.05367	0.05236	0.050954	0.059529	0.05988	0.05881	0.04823	0.038825	0.044924	0.052027	0.035616	0.034682	0.035924	0.039168
cg00666446	0.108202	0.104019	0.1206	0.103664	0.1075	0.111594	0.117031	0.097548	0.094754	0.07699	0.095634	0.122182	0.099047	0.098122	0.070625	0.126426	0.074438	0.1066	0.103642	0.091455	0.10652	0.072554	0.41818	0.093802	0.08199	0.1155	0.111137	0.081181	0.107401	0.104345	0.1681	0.09469	0.099549	0.089377	0.10452	0.089874	0.078448	0.093341	0.072345	0.091578
cg00669623	0.054976	0.053192	0.061489	0.055398	0.063596	0.056648	0.06509	0.054844	0.043444	0.054429	0.058202	0.063626	0.062167	0.042835	0.057884	0.04715	0.065901	0.051034	0.048578	0.062003	0.072002	0.062415	0.059492	0.053651	0.062794	0.065435	0.075739	0.051776	0.068873	0.064377	0.067663	0.060983	0.047557	0.062454	0.046367	0.060847	0.04442	0.050892	0.04524	0.059118
cg00669856	0.162986	0.181482	0.17673	0.153304	0.150868	0.227917	0.219148	0.144949	0.15076	0.112583	0.14942	0.145278	0.127788	0.124885	0.066582	0.143666	0.090922	0.156311	0.106944	0.114957	0.107034	0.101048	0.141767	0.135956	0.076723	0.103984	0.083634	0.113225	0.12415	0.092532	0.119989	0.121057	0.053938	0.139956	0.086716	0.082083	0.067642	0.067734	0.079567	0.112678
cg00671161	0.024596	0.024546	0.023169	0.025491	0.020576	0.019218	0.028688	0.021815	0.019812	0.012978	0.024383	0.023589	0.02173	0.022655	0.017698	0.023281	0.015673	0.017329	0.026873	0.01651	0.023418	0.016184	0.012726	0.015595	0.014179	0.023883	0.022838	0.019914	0.019681	0.018449	0.020223	0.020559	0.01421	0.020497	0.014819	0.021728	0.012448	0.016026	0.014052	0.01669
cg00672638	0.099895	0.100225	0.104925	0.094878	0.103367	0.086828	0.105471	0.100269	0.09948	0.086736	0.092047	0.107423	0.08132	0.081047	0.099775	0.097322	0.097726	0.098347	0.087734	0.093429	0.101738	0.094009	0.096306	0.101735	0.092784	0.10513	0.088994	0.086078	0.10023	0.101332	0.105947	0.114351	0.109813	0.087738	0.086158	0.104228	0.088353	0.083632	0.089345	0.097575
cg00676660	0.104881	0.05637	0.068516	0.071141	0.060367	0.051836	0.069456	0.072162	0.063733	0.065724	0.087303	0.039988	0.039105	0.044872	0.044173	0.080657	0.037748	0.054619	0.052936	0.027064	0.027494	0.020254	0.026689	0.047732	0.026733	0.033684	0.054678	0.026299	0.050138	0.029735	0.031509	0.029229	0.016019	0.028525	0.024623	0.031065	0.023677	0.036553	0.027557	0.015951
cg00677811	0.074059	0.068963	0.100998	0.085185	0.074536	0.064976	0.064751	0.084073	0.051732	0.047401	0.057963	0.064775	0.043614	0.065378	0.046862	0.068605	0.036074	0.048863	0.052243	0.042223	0.041516	0.041672	0.028866	0.03493	0.034841	0.047594	0.03468	0.050374	0.058039	0.050235	0.059159	0.033226	0.030497	0.027126	0.039139	0.046706	0.038983	0.032108	0.03287	0.030843
cg00679556	0.729635	0.649239	0.597529	0.480025	0.503934	0.678149	0.572533	0.628243	0.637873	0.609156	0.587383	0.703068	0.719949	0.153486	0.592088	0.674309	0.698695	0.628205	0.378063	0.725221	0.437264	0.369298	0.494702	0.552512	0.436211	0.340241	0.570537	0.749932	0.339984	0.386015	0.439679	0.68866	0.680741	0.523795	0.694778	0.596696	0.528535	0.484277	0.469032	0.548973
cg00679738	0.079109	0.060052	0.053976	0.064673	0.052318	0.043412	0.047235	0.066266	0.071012	0.047535	0.055549	0.051632	0.037926	0.043677	0.056089	0.076881	0.04653	0.049654	0.042445	0.049643	0.039567	0.025019	0.025468	0.031314	0.032108	0.037164	0.042679	0.049923	0.058716	0.041048	0.039906	0.039477	0.031202	0.039376	0.036534	0.045509	0.025456	0.031057	0.028805	0.030214
cg00682653	0.030189	0.040949	0.047787	0.042949	0.032232	0.038014	0.04265	0.040148	0.035178	0.025002	0.034342	0.051121	0.035734	0.02933	0.039449	0.043146	0.038268	0.032924	0.030701	0.031826	0.05422	0.048036	0.022177	0.041319	0.021618	0.053913	0.037083	0.057984	0.033783	0.046576	0.036488	0.058226	0.034274	0.036702	0.028796	0.050483	0.024444	0.018032	0.021592	0.020545
cg00685836	0.109139	0.064907	0.096515	0.083243	0.079385	0.039007	0.0605	0.07362	0.088421	0.083325	0.071538	0.057185	0.040176	0.032343	0.045854	0.074688	0.127666	0.057904	0.043507	0.075089	0.038978	0.032521	0.026536	0.083925	0.030459	0.035853	0.072479	0.031238	0.071978	0.038396	0.038944	0.042666	0.027375	0.04504	0.023966	0.04299	0.030634	0.037941	0.035175	0.030794
cg00686022	0.905274	0.863321	0.869528	0.769137	0.843092	0.901149	0.877049	0.865151	0.892783	0.864209	0.797555	0.843014	0.889343	0.832385	0.864686	0.886445	0.864713	0.892104	0.886303	0.894702	0.526437	0.655559	0.895875	0.856386	0.88816	0.689077	0.862554	0.880927	0.770022	0.469815	0.881048	0.855023	0.877127	0.587058	0.86898	0.884213	0.869419	0.856856	0.884044	0.891425
cg00686623	0.05367	0.052152	0.059921	0.051089	0.035193	0.046977	0.054234	0.052774	0.03915	0.03173	0.04722	0.051494	0.0244	0.042861	0.061815	0.059458	0.049658	0.045463	0.056399	0.048203	0.061005	0.062993	0.039153	0.053028	0.043099	0.05541	0.075988	0.067528	0.058023	0.063984	0.065163	0.081877	0.036159	0.053905	0.037182	0.068305	0.038839	0.028735	0.028195	0.043249
cg00688421	0.055485	0.051574	0.044486	0.056779	0.047331	0.049468	0.051429	0.051868	0.04914	0.042491	0.044501	0.03918	0.038035	0.046508	0.044527	0.055445	0.040679	0.048168	0.042837	0.043075	0.052828	0.043971	0.037193	0.05208	0.038733	0.055988	0.060301	0.054401	0.052347	0.05279	0.052876	0.054858	0.051207	0.03343	0.043628	0.048109	0.03817	0.045238	0.04352	0.047198
cg00691625	0.841103	0.771156	0.707245	0.787355	0.660269	0.743329	0.712719	0.493538	0.831259	0.737037	0.733625	0.703889	0.806972	0.554569	0.693815	0.641214	0.83033	0.80057	0.705977	0.848681	0.530122	0.231925	0.576154	0.79029	0.806854	0.22878	0.713045	0.828136	0.606213	0.731607	0.783367	0.689033	0.87771	0.520057	0.839781	0.800886	0.620018	0.692762	0.741993	0.569792
cg00692549	0.246543	0.217638	0.23392	0.220515	0.225239	0.173771	0.183608	0.245084	0.221295	0.172928	0.211975	0.207372	0.148871	0.208814	0.108073	0.262387	0.115396	0.152272	0.140492	0.14891	0.158896	0.129726	0.106337	0.153493	0.12275	0.148936	0.134116	0.12987	0.159458	0.121948	0.111028	0.126124	0.116342	0.134426	0.167967	0.151803	0.146172	0.092669	0.182132	0.132613
cg00695416	0.108189	0.065269	0.074373	0.056036	0.053621	0.074432	0.057188	0.079282	0.079078	0.054398	0.0466	0.054345	0.058941	0.045654	0.245261	0.051581	0.053675	0.041109	0.051639	0.040753	0.047052	0.026262	0.034577	0.060458	0.032956	0.042862	0.106821	0.042454	0.060663	0.04135	0.623145	0.612896	0.029613	0.046116	0.031746	0.084609	0.037266	0.035367	0.037872	0.035587
cg00696900	0.096999	0.063398	0.07383	0.05344	0.049116	0.053343	0.055698	0.064881	0.050499	0.037009	0.056135	0.044211	0.046521	0.041467	0.036373	0.056833	0.052249	0.032044	0.046844	0.033524	0.036374	0.031789	0.031426	0.027153	0.026268	0.046447	0.044291	0.029854	0.05922	0.035588	0.041476	0.035718	0.025145	0.030768	0.031734	0.05612	0.022358	0.023214	0.024169	0.033409
cg00702729	0.880406	0.855492	0.863628	0.875177	0.865994	0.87471	0.893819	0.871567	0.892239	0.890597	0.897188	0.872642	0.889782	0.889902	0.900142	0.879104	0.895141	0.91381	0.891483	0.888553	0.849408	0.907128	0.886919	0.853309	0.906689	0.900095	0.848771	0.879827	0.855257	0.879019	0.890755	0.865519	0.879421	0.897843	0.895785	0.889265	0.884665	0.875727	0.892473	0.904655
cg00704310	0.05316	0.069074	0.065132	0.064585	0.069348	0.071636	0.079838	0.073611	0.053576	0.046661	0.059065	0.073315	0.055314	0.055406	0.037537	0.061814	0.045186	0.055025	0.048734	0.045905	0.054305	0.051697	0.0375	0.057817	0.044593	0.060288	0.069023	0.058163	0.047204	0.047923	0.05116	0.053568	0.058044	0.058072	0.061401	0.054516	0.055158	0.048241	0.06239	0.046551
cg00704909	0.038885	0.049673	0.039282	0.052438	0.036288	0.044515	0.058865	0.04274	0.036616	0.030337	0.029749	0.043922	0.037217	0.040009	0.040082	0.040558	0.032276	0.038151	0.040957	0.033632	0.039207	0.0322	0.032616	0.03383	0.027457	0.041337	0.051035	0.044616	0.036493	0.048846	0.033995	0.04943	0.039679	0.030558	0.033696	0.037189	0.029179	0.029369	0.028947	0.028245
cg00707317	0.064181	0.065295	0.072537	0.077703	0.076958	0.07361	0.062574	0.103458	0.068842	0.094476	0.060483	0.069395	0.053431	0.051191	0.049032	0.073288	0.0633	0.068863	0.065921	0.046417	0.031878	0.0292	0.037946	0.057444	0.027879	0.053214	0.074001	0.04069	0.084066	0.042463	0.041028	0.046983	0.019285	0.049765	0.03754	0.055561	0.039832	0.040616	0.034777	0.02703
cg00708642	0.071897	0.047476	0.048008	0.056498	0.050263	0.072201	0.073071	0.052121	0.054289	0.039588	0.051014	0.081952	0.049387	0.053637	0.055562	0.074751	0.045881	0.046044	0.059716	0.042151	0.052451	0.064786	0.048262	0.050647	0.04892	0.079352	0.058214	0.073638	0.040169	0.055898	0.050597	0.061063	0.039686	0.064614	0.047206	0.066101	0.040879	0.043982	0.044676	0.04261
cg00711916	0.070728	0.067116	0.067124	0.072209	0.071448	0.058103	0.06967	0.086849	0.068168	0.061619	0.060288	0.073626	0.054309	0.060174	0.062736	0.073053	0.058038	0.077934	0.071567	0.064655	0.083533	0.063857	0.052053	0.072417	0.054688	0.077858	0.081862	0.08956	0.055131	0.079562	0.078243	0.071947	0.061282	0.04964	0.063476	0.087843	0.062516	0.06654	0.068587	0.075276
cg00712898	0.035278	0.057479	0.042825	0.047787	0.05904	0.051143	0.039398	0.063303	0.035284	0.019796	0.03789	0.04696	0.022068	0.032635	0.028953	0.035298	0.028838	0.022201	0.03599	0.026109	0.021453	0.017916	0.014755	0.028748	0.013667	0.033315	0.023481	0.027158	0.040854	0.021503	0.020692	0.033381	0.014066	0.029196	0.017848	0.033985	0.011427	0.01438	0.020201	0.020356
cg00717862	0.042883	0.058506	0.080706	0.079039	0.067385	0.051001	0.058527	0.048453	0.059511	0.035626	0.053122	0.058895	0.039446	0.048718	0.063039	0.079013	0.047851	0.043151	0.072154	0.053465	0.061958	0.072085	0.066428	0.069357	0.067135	0.081231	0.071129	0.091158	0.059941	0.100532	0.063853	0.06813	0.035727	0.043154	0.03725	0.08384	0.032705	0.02403	0.026645	0.045602
cg00718440	0.022863	0.028662	0.036678	0.031784	0.028971	0.030845	0.034236	0.032135	0.029468	0.033699	0.032099	0.03618	0.027314	0.037757	0.030571	0.054501	0.029525	0.026272	0.029519	0.047796	0.037158	0.032762	0.028052	0.033522	0.020046	0.037174	0.0388	0.52961	0.02936	0.042631	0.059129	0.036234	0.024195	0.025376	0.02804	0.033896	0.021851	0.024313	0.024025	0.032709
cg00718748	0.070177	0.048706	0.051492	0.045499	0.038669	0.045746	0.057714	0.045925	0.038045	0.02902	0.041942	0.043592	0.042695	0.03512	0.038132	0.047447	0.039813	0.033507	0.039693	0.036845	0.050307	0.040268	0.035996	0.043894	0.03111	0.059489	0.053325	0.055962	0.037643	0.049489	0.039937	0.051077	0.036519	0.035821	0.031989	0.061001	0.035693	0.031997	0.028535	0.039307
cg00720072	0.055651	0.047302	0.064493	0.058543	0.055392	0.065729	0.067981	0.061003	0.064852	0.034209	0.06058	0.058281	0.056164	0.04161	0.047202	0.060404	0.051041	0.044489	0.053352	0.052466	0.05248	0.055456	0.031744	0.052591	0.038227	0.058857	0.059392	0.057103	0.044654	0.055383	0.061588	0.05687	0.045589	0.062618	0.040075	0.05486	0.037175	0.037844	0.030702	0.047362
cg00720137	0.075104	0.042343	0.054254	0.053817	0.03404	0.042935	0.037335	0.048544	0.04657	0.03422	0.04778	0.028886	0.028368	0.029686	0.038823	0.03714	0.027892	0.045394	0.039697	0.02529	0.048428	0.019455	0.016508	0.039542	0.015946	0.027453	0.024928	0.018685	0.038356	0.030243	0.020433	0.030791	0.019081	0.021879	0.014098	0.108578	0.599114	0.015561	0.015414	0.012908
cg00720723	0.052614	0.047691	0.078355	0.043368	0.040087	0.072241	0.034027	0.049659	0.041678	0.02872	0.030117	0.035447	0.032951	0.028498	0.031664	0.072881	0.032082	0.029067	0.048807	0.031415	0.039534	0.035216	0.031569	0.040868	0.018225	0.045353	0.057834	0.051532	0.032756	0.036176	0.047685	0.045298	0.03195	0.022638	0.026224	0.039619	0.022949	0.022002	0.02597	0.02411
cg00722300	0.706888	0.793144	0.731773	0.80485	0.781031	0.777408	0.741252	0.66417	0.852333	0.742199	0.750893	0.64995	0.805206	0.830461	0.836066	0.708081	0.796644	0.757498	0.772669	0.801023	0.45898	0.689196	0.217139	0.597043	0.886336	0.614028	0.607838	0.861855	0.635661	0.87362	0.542702	0.650827	0.715411	0.75609	0.855139	0.747479	0.742197	0.657328	0.788676	0.784072
cg00724662	0.080375	0.086939	0.073346	0.082478	0.084369	0.079658	0.075535	0.073585	0.073293	0.0652	0.068566	0.093119	0.068845	0.077918	0.078174	0.079743	0.072502	0.085356	0.069003	0.066621	0.082757	0.07097	0.063402	0.074948	0.066759	0.082761	0.078356	0.070959	0.074718	0.079021	0.089047	0.084641	0.080427	0.067947	0.067147	0.082038	0.069896	0.080028	0.066011	0.07683
cg00725143	0.055288	0.064401	0.079707	0.079714	0.064896	0.08518	0.053659	0.064391	0.068704	0.0545	0.066843	0.039298	0.048718	0.041138	0.044811	0.060053	0.04159	0.044646	0.040432	0.040873	0.033029	0.041517	0.061599	0.0379	0.019505	0.05648	0.050755	0.068083	0.058362	0.036031	0.028255	0.037371	0.02141	0.033776	0.019201	0.044362	0.035854	0.023577	0.026924	0.023811
cg00728317	0.119726	0.154142	0.15244	0.165592	0.14349	0.141725	0.129499	0.146972	0.113539	0.119107	0.140307	0.147475	0.115474	0.11338	0.082084	0.170606	0.113453	0.110629	0.119496	0.107156	0.086168	0.072619	0.07314	0.097588	0.0624	0.11059	0.109887	0.074823	0.108744	0.087498	0.106509	0.094573	0.089187	0.09906	0.151303	0.089666	0.072738	0.088056	0.069773	0.084237
cg00728602	0.096341	0.078107	0.082085	0.101636	0.055206	0.087799	0.082302	0.077102	0.055438	0.067368	0.084317	0.062205	0.041376	0.055657	0.053325	0.08892	0.051281	0.054363	0.051061	0.033584	0.025775	0.026078	0.030094	0.037924	0.02451	0.038162	0.038582	0.040314	0.071297	0.031886	0.037417	0.046821	0.027564	0.04295	0.019189	0.039484	0.030048	0.020035	0.031109	0.041502
cg00729541	0.056283	0.098642	0.093621	0.093642	0.076971	0.080739	0.062852	0.085681	0.066829	0.073387	0.062737	0.064946	0.054405	0.05865	0.065217	0.09295	0.057175	0.058275	0.069787	0.0597	0.039344	0.048936	0.04712	0.049353	0.047437	0.059861	0.059895	0.062351	0.079363	0.052899	0.052991	0.04814	0.04456	0.046721	0.040653	0.052404	0.046127	0.041444	0.037173	0.055543
cg00731459	0.07542	0.064538	0.06479	0.070453	0.062963	0.059205	0.051801	0.064893	0.046323	0.056557	0.05606	0.055986	0.051022	0.05355	0.057573	0.059621	0.047307	0.043631	0.040355	0.044052	0.026435	0.024487	0.026835	0.043963	0.030817	0.033327	0.02761	0.042717	0.068139	0.037351	0.032986	0.028433	0.025022	0.041284	0.031876	0.030294	0.027182	0.02486	0.028215	0.03425
cg00733682	0.027457	0.018922	0.018989	0.029562	0.02148	0.01532	0.027333	0.024937	0.017061	0.013424	0.020331	0.019083	0.015973	0.02204	0.01347	0.024203	0.020731	0.017887	0.028436	0.011343	0.021095	0.011296	0.011496	0.01674	0.008193	0.02977	0.020657	0.018725	0.01895	0.016534	0.01392	0.021599	0.0148	0.014063	0.013304	0.019787	0.011996	0.013397	0.012575	0.01222
cg00734993	0.108537	0.065229	0.07762	0.071802	0.068467	0.054285	0.076055	0.078215	0.046608	0.047751	0.052433	0.055771	0.039394	0.061584	0.054392	0.050611	0.042314	0.042441	0.047772	0.041612	0.030654	0.029966	0.034416	0.032357	0.028248	0.043163	0.035918	0.02916	0.058394	0.035105	0.034447	0.037179	0.027713	0.03864	0.034175	0.035626	0.028297	0.025919	0.031472	0.034285
cg00736326	0.039378	0.043385	0.05601	0.034487	0.033521	0.050758	0.037657	0.050685	0.030397	0.022919	0.040162	0.048144	0.031497	0.031965	0.040031	0.077865	0.039041	0.028737	0.047571	0.032941	0.028084	0.033124	0.023206	0.037714	0.021872	0.05348	0.034069	0.044139	0.028653	0.038686	0.048286	0.063909	0.021845	0.028314	0.033792	0.033261	0.033771	0.023256	0.02729	0.032698
cg00737514	0.038022	0.034183	0.038339	0.026445	0.0383	0.025076	0.050956	0.042473	0.031305	0.027803	0.038169	0.04411	0.038621	0.032625	0.027442	0.036145	0.025142	0.035385	0.041757	0.030256	0.026462	0.030424	0.02508	0.030932	0.02118	0.049001	0.039231	0.037891	0.037783	0.042278	0.033982	0.05978	0.027234	0.025861	0.032664	0.030557	0.027976	0.022956	0.028459	0.018847
cg00743372	0.081576	0.05064	0.072838	0.074551	0.067462	0.082555	0.04962	0.068568	0.056845	0.055891	0.064239	0.060006	0.044764	0.065543	0.038244	0.052855	0.042803	0.041805	0.042016	0.036138	0.036323	0.030455	0.029863	0.029979	0.02825	0.046096	0.03626	0.040795	0.052273	0.041905	0.0334	0.048739	0.034812	0.041778	0.02712	0.028915	0.030196	0.037606	0.02766	0.041904
cg00745543	0.834344	0.835502	0.837849	0.824837	0.852377	0.870247	0.86004	0.868817	0.860483	0.832762	0.863728	0.845839	0.89463	0.839908	0.879135	0.892047	0.858658	0.857143	0.888233	0.873532	0.788621	0.912394	0.904157	0.813348	0.894253	0.878533	0.781115	0.903671	0.772457	0.721037	0.876899	0.74508	0.885654	0.885487	0.893812	0.882849	0.876815	0.852389	0.877496	0.901661
cg00745735	0.613697	0.607036	0.586261	0.636101	0.6669	0.714504	0.695738	0.653231	0.76233	0.637876	0.614713	0.599191	0.770122	0.688429	0.671	0.622733	0.695014	0.700153	0.718206	0.753504	0.540731	0.73883	0.698142	0.529374	0.696565	0.705348	0.71263	0.807692	0.465698	0.317211	0.680412	0.73307	0.785405	0.679623	0.705941	0.751944	0.726244	0.78257	0.71011	0.802328
cg00746083	0.038462	0.037112	0.039888	0.034436	0.041098	0.032384	0.043258	0.045013	0.033253	0.02664	0.028874	0.04568	0.036276	0.024558	0.027251	0.037472	0.027205	0.023039	0.028051	0.029738	0.03448	0.029172	0.021847	0.030854	0.023659	0.039843	0.037102	0.043145	0.026496	0.03326	0.031597	0.043126	0.026228	0.023085	0.027859	0.035254	0.020413	0.019008	0.024772	0.021389
cg00746130	0.064567	0.06752	0.055054	0.061678	0.046932	0.057982	0.068306	0.055871	0.046332	0.030582	0.030922	0.051102	0.03399	0.048541	0.033734	0.050725	0.039598	0.039541	0.047351	0.031889	0.128257	0.03792	0.028933	0.049574	0.025891	0.074338	0.055873	0.041988	0.061281	0.073108	0.048352	0.082763	0.034052	0.039457	0.030863	0.030346	0.021505	0.024987	0.028226	0.032947
cg00746981	0.126416	0.109893	0.12501	0.112237	0.098391	0.100815	0.101883	0.097374	0.109141	0.11908	0.102618	0.081915	0.072249	0.087715	0.098678	0.102327	0.101334	0.10015	0.091751	0.096066	0.095252	0.087262	0.076808	0.122661	0.071421	0.090535	0.133881	0.094912	0.104263	0.092966	0.079881	0.098157	0.082244	0.082942	0.085078	0.094953	0.06739	0.07062	0.08682	0.085928
cg00751288	0.02438	0.029567	0.034897	0.032945	0.029698	0.028282	0.030194	0.027914	0.035506	0.016925	0.019992	0.033317	0.020945	0.023259	0.022089	0.033337	0.025558	0.021142	0.029092	0.020722	0.029517	0.022079	0.016381	0.025768	0.018925	0.028839	0.029564	0.027474	0.023922	0.031154	0.029756	0.027232	0.020071	0.020826	0.020124	0.030807	0.019559	0.018558	0.019528	0.020572
cg00755043	0.027525	0.032789	0.041204	0.046718	0.043528	0.043488	0.030044	0.03793	0.044457	0.057302	0.051242	0.049935	0.050344	0.031091	0.023023	0.04075	0.028222	0.051403	0.026355	0.036223	0.03593	0.017562	0.015559	0.076646	0.016933	0.032361	0.085662	0.04139	0.033587	0.048496	0.043784	0.037846	0.019052	0.021989	0.027024	0.072724	0.02531	0.04739	0.03142	0.024127
cg00756058	0.017678	0.023072	0.031235	0.021214	0.018709	0.015808	0.021064	0.031131	0.029582	0.024368	0.023721	0.016078	0.013288	0.013922	0.012038	0.019808	0.015662	0.018338	0.024749	0.017917	0.027196	0.026207	0.010578	0.022413	0.012905	0.031562	0.045658	0.020069	0.02063	0.020765	0.022715	0.027795	0.012584	0.012602	0.012834	0.025028	0.012872	0.015312	0.014368	0.015255
cg00757952	0.794327	0.79848	0.58825	0.746511	0.723017	0.69008	0.616936	0.750514	0.794188	0.711581	0.663462	0.634935	0.802006	0.72906	0.702259	0.777331	0.785103	0.767665	0.768343	0.792921	0.511844	0.796292	0.468483	0.514534	0.808018	0.625032	0.708503	0.845185	0.166965	0.841096	0.722946	0.542265	0.818642	0.519101	0.768057	0.74347	0.755135	0.741	0.567366	0.844342
cg00761755	0.015751	0.022663	0.023213	0.024434	0.023105	0.024102	0.029669	0.023289	0.040935	0.019527	0.021593	0.02582	0.022796	0.014594	0.026017	0.02596	0.018072	0.028284	0.031882	0.016528	0.021855	0.023172	0.016731	0.021339	0.015938	0.035915	0.030868	0.024933	0.021252	0.027542	0.019531	0.033033	0.017528	0.015618	0.017343	0.02291	0.019266	0.017061	0.017047	0.01755
cg00762512	0.100139	0.092736	0.094663	0.086435	0.07941	0.078393	0.076332	0.083386	0.083431	0.070718	0.107249	0.070624	0.050423	0.071895	0.073132	0.08225	0.059195	0.054557	0.051796	0.056554	0.056328	0.036763	0.037859	0.044198	0.049369	0.051688	0.046682	0.041623	0.084289	0.05421	0.054191	0.047117	0.044456	0.053082	0.049302	0.051006	0.039586	0.038278	0.04394	0.042417
cg00763679	0.075232	0.090176	0.107845	0.078892	0.085174	0.063919	0.092319	0.073353	0.0806	0.060092	0.069276	0.086482	0.058972	0.068697	0.054799	0.080522	0.06647	0.054775	0.062119	0.064516	0.061375	0.049429	0.056796	0.063047	0.048733	0.059518	0.062415	0.063475	0.059796	0.07053	0.06475	0.065282	0.046924	0.058239	0.058133	0.050748	0.048336	0.056513	0.042208	0.049863
cg00763889	0.726432	0.767379	0.740662	0.768063	0.792271	0.757636	0.807032	0.768293	0.818267	0.776822	0.787205	0.778658	0.832432	0.773279	0.804407	0.813471	0.826795	0.826888	0.787874	0.829619	0.826757	0.855374	0.702261	0.804554	0.852488	0.827957	0.799953	0.826529	0.802881	0.785082	0.817036	0.773969	0.860679	0.821479	0.868696	0.861346	0.863111	0.835581	0.886668	0.82109
cg00766729	0.029421	0.038295	0.03037	0.038392	0.019768	0.024166	0.027686	0.0269	0.03256	0.018998	0.030537	0.033486	0.020756	0.023016	0.020797	0.032366	0.018095	0.020599	0.025881	0.024448	0.023725	0.022821	0.01658	0.031123	0.018412	0.030637	0.024839	0.0357	0.025902	0.03707	0.03077	0.031652	0.016987	0.016565	0.022459	0.028093	0.022252	0.018232	0.020836	0.019813
cg00766889	0.047623	0.033154	0.044215	0.044213	0.043307	0.031326	0.046512	0.04014	0.042058	0.035272	0.046677	0.038841	0.040015	0.0386	0.039629	0.041053	0.030607	0.034651	0.042255	0.035971	0.051194	0.044859	0.037284	0.045985	0.037228	0.046382	0.04957	0.053187	0.039968	0.046945	0.043139	0.054209	0.035738	0.038281	0.039181	0.045822	0.034785	0.035726	0.037344	0.040921
cg00769470	0.660094	0.486732	0.783673	0.417758	0.528595	0.647566	0.672199	0.722457	0.44762	0.638073	0.52266	0.368025	0.645794	0.681941	0.648254	0.756587	0.688743	0.631401	0.649755	0.85292	0.371228	0.588766	0.832484	0.554107	0.611152	0.479986	0.627663	0.830902	0.705925	0.61097	0.35266	0.463394	0.642133	0.535147	0.858255	0.680359	0.5966	0.547971	0.450309	0.723218
cg00769520	0.034917	0.036352	0.034576	0.034509	0.048611	0.036068	0.031446	0.034905	0.047891	0.031781	0.03005	0.028507	0.0352	0.026346	0.0285	0.039664	0.022014	0.030889	0.028016	0.101448	0.119992	0.029955	0.022652	0.026061	0.039025	0.03267	0.029641	0.034168	0.026988	0.044727	0.051663	0.041288	0.028418	0.025871	0.031355	0.027781	0.02469	0.043214	0.033469	0.025721
cg00770279	0.037294	0.02576	0.029469	0.03397	0.03399	0.030476	0.030801	0.028583	0.021856	0.012594	0.028111	0.037604	0.029699	0.022699	0.021414	0.023639	0.025315	0.017329	0.023531	0.02151	0.016249	0.021736	0.01762	0.024799	0.017478	0.03603	0.019814	0.026632	0.022006	0.031122	0.027475	0.019834	0.016202	0.01684	0.015985	0.02541	0.012799	0.016928	0.013072	0.01819
cg00770871	0.022854	0.022863	0.02685	0.023013	0.019908	0.01884	0.029892	0.02613	0.014366	0.013486	0.021125	0.021812	0.018523	0.016141	0.014421	0.02746	0.015788	0.019072	0.020978	0.01642	0.022126	0.01771	0.0129	0.027364	0.012764	0.029961	0.017401	0.030674	0.019083	0.029775	0.021302	0.028054	0.017375	0.014017	0.017615	0.020432	0.012279	0.013133	0.013799	0.015563
cg00777555	0.034945	0.022689	0.024667	0.035058	0.031343	0.031639	0.031522	0.029156	0.033635	0.01591	0.020257	0.036521	0.02652	0.028933	0.023225	0.033692	0.025275	0.022126	0.034151	0.021329	0.031025	0.029086	0.017712	0.022396	0.026581	0.03624	0.028284	0.03413	0.024442	0.042856	0.033354	0.024294	0.021158	0.023521	0.021166	0.030076	0.016862	0.016483	0.019652	0.022151
cg00782174	0.056936	0.0525	0.048839	0.033527	0.043899	0.052033	0.048018	0.057597	0.035143	0.02725	0.047476	0.051751	0.032502	0.041031	0.021599	0.037506	0.048664	0.031175	0.055151	0.036881	0.048557	0.036733	0.020291	0.031749	0.028102	0.077488	0.058839	0.051211	0.043102	0.092154	0.044012	0.052138	0.036461	0.040396	0.02765	0.041993	0.024915	0.017591	0.02495	0.022918
cg00782854	0.037887	0.035907	0.034473	0.042645	0.03509	0.025286	0.032444	0.044584	0.031913	0.024245	0.038867	0.030066	0.029505	0.025494	0.022151	0.031009	0.027419	0.029265	0.022348	0.026417	0.034269	0.031277	0.022053	0.043811	0.02046	0.034085	0.035809	0.038408	0.028351	0.040121	0.031897	0.044148	0.027723	0.023923	0.026081	0.026518	0.025491	0.018385	0.029672	0.020766
cg00783759	0.033114	0.023799	0.03025	0.024722	0.026271	0.03568	0.027239	0.026965	0.029221	0.016029	0.019266	0.027622	0.014958	0.024807	0.021688	0.027774	0.017208	0.016375	0.03657	0.019231	0.028233	0.015816	0.01974	0.024612	0.013874	0.031027	0.025386	0.036775	0.024655	0.030017	0.029101	0.024833	0.016393	0.018055	0.015413	0.021467	0.017311	0.012314	0.012531	0.020081
cg00784357	0.038276	0.028309	0.041613	0.034364	0.027916	0.029928	0.039724	0.042282	0.034045	0.019579	0.023802	0.036637	0.025577	0.041157	0.029682	0.050049	0.024592	0.021219	0.035752	0.03495	0.039564	0.030412	0.023024	0.028267	0.025562	0.035152	0.034806	0.037721	0.03661	0.041975	0.039347	0.03933	0.026755	0.034951	0.029287	0.029754	0.026456	0.022082	0.024646	0.02613
cg00791249	0.096346	0.098748	0.083415	0.072988	0.084347	0.087152	0.079676	0.090654	0.073381	0.064564	0.072112	0.087884	0.065628	0.079391	0.071179	0.083824	0.060969	0.06922	0.06763	0.074612	0.093461	0.069854	0.0664	0.075605	0.06775	0.093995	0.078072	0.09984	0.080512	0.106579	0.084244	0.092348	0.075658	0.06424	0.080231	0.087386	0.067751	0.074988	0.103977	0.069281
cg00792687	0.05946	0.039309	0.054793	0.035786	0.03819	0.039625	0.040854	0.038579	0.035686	0.037387	0.030921	0.041083	0.037563	0.02557	0.034324	0.046615	0.033575	0.041219	0.03813	0.033824	0.035127	0.030788	0.022707	0.051712	0.026425	0.040025	0.044936	0.035505	0.040618	0.049746	0.046379	0.040933	0.031118	0.030391	0.035929	0.044781	0.027186	0.030763	0.028529	0.030884
cg00792740	0.103315	0.084284	0.10742	0.111295	0.099869	0.089452	0.099687	0.100024	0.078153	0.074618	0.092232	0.093202	0.069778	0.083106	0.09369	0.094022	0.091858	0.065994	0.066042	0.06449	0.067972	0.059046	0.047995	0.068208	0.058355	0.07337	0.071477	0.064689	0.096255	0.067975	0.061153	0.072038	0.048721	0.076172	0.057552	0.058846	0.046153	0.051808	0.059503	0.064449
cg00793774	0.033411	0.02829	0.031174	0.034479	0.039659	0.03171	0.033686	0.029508	0.031448	0.020524	0.028697	0.042681	0.027752	0.022092	0.018662	0.028007	0.018593	0.024508	0.020066	0.019955	0.028083	0.017313	0.023776	0.031102	0.01554	0.026035	0.024411	0.0286	0.030575	0.032941	0.026416	0.029183	0.016471	0.017695	0.021029	0.022478	0.015317	0.018118	0.019949	0.022095
cg00795268	0.896461	0.861847	0.891266	0.871046	0.897847	0.892895	0.853791	0.888106	0.906914	0.88845	0.860933	0.912153	0.915331	0.865007	0.912077	0.878545	0.902645	0.91289	0.883055	0.898635	0.874906	0.898954	0.916774	0.859902	0.917682	0.890559	0.858978	0.873903	0.874332	0.892829	0.889073	0.878425	0.920602	0.912799	0.889806	0.918232	0.919131	0.900268	0.905871	0.909429
cg00796728	0.034067	0.036658	0.04138	0.037073	0.027797	0.040397	0.03926	0.0531	0.024992	0.029643	0.029486	0.045506	0.025405	0.022808	0.02941	0.034271	0.025873	0.029145	0.041123	0.032758	0.032316	0.028569	0.020801	0.039098	0.02343	0.04443	0.051577	0.043903	0.031411	0.040906	0.05004	0.025521	0.02566	0.040663	0.024875	0.037034	0.020758	0.02688	0.018224	0.026989
cg00798206	0.142896	0.090835	0.126013	0.099556	0.113916	0.11101	0.121049	0.106716	0.092175	0.076129	0.11687	0.160882	0.090185	0.11093	0.10958	0.108926	0.132308	0.086772	0.134157	0.127845	0.119449	0.116038	0.109791	0.062094	0.092359	0.13298	0.117766	0.102729	0.093104	0.1169	0.105581	0.121659	0.065973	0.106831	0.077783	0.152693	0.066474	0.067754	0.068815	0.081472
cg00804048	0.19852	0.13376	0.128242	0.150399	0.119612	0.107815	0.124171	0.12753	0.089796	0.113139	0.102593	0.079266	0.08102	0.151853	0.078921	0.143009	0.081731	0.068121	0.083591	0.056161	0.046949	0.024822	0.033074	0.066608	0.026174	0.066564	0.043463	0.039606	0.086722	0.066136	0.04475	0.056078	0.030672	0.060251	0.062789	0.035242	0.029045	0.030886	0.03902	0.035163
cg00808492	0.777703	0.777864	0.769034	0.710755	0.610537	0.76334	0.699929	0.750285	0.704868	0.76252	0.83549	0.822043	0.84799	0.832558	0.809748	0.80628	0.800435	0.692361	0.330309	0.863042	0.704981	0.357935	0.878378	0.809202	0.888166	0.762395	0.822335	0.890026	0.618838	0.819471	0.823619	0.829905	0.737086	0.724789	0.870367	0.866935	0.859916	0.840537	0.865422	0.842521
cg00810473	0.069651	0.062639	0.072607	0.081549	0.068817	0.070985	0.06598	0.08117	0.042054	0.042898	0.057466	0.050316	0.044777	0.045565	0.051443	0.073006	0.038932	0.041841	0.04542	0.035646	0.039274	0.02603	0.024072	0.038111	0.028037	0.035386	0.039939	0.039895	0.067597	0.03485	0.032402	0.038513	0.026556	0.027208	0.032186	0.03417	0.028275	0.02668	0.02457	0.033992
cg00810495	0.140433	0.17941	0.180934	0.138673	0.165761	0.102133	0.095393	0.147577	0.118577	0.111864	0.122952	0.101368	0.109943	0.099753	0.089065	0.157038	0.096361	0.099198	0.095423	0.082469	0.084605	0.05739	0.065951	0.061008	0.053606	0.119467	0.095748	0.070395	0.154501	0.085325	0.075679	0.066206	0.049155	0.06057	0.053193	0.059729	0.047619	0.048616	0.049001	0.052279
cg00811081	0.057468	0.068348	0.110944	0.095917	0.099625	0.096804	0.08885	0.10773	0.094305	0.08964	0.082673	0.084736	0.072281	0.06332	0.051675	0.078984	0.04815	0.081531	0.063931	0.051791	0.051787	0.017102	0.024844	0.060249	0.020668	0.049857	0.04842	0.043338	0.103313	0.028883	0.068907	0.037663	0.029535	0.041115	0.031268	0.051757	0.03693	0.030689	0.036588	0.042097
cg00812502	0.022355	0.024512	0.021769	0.029107	0.028399	0.021969	0.021429	0.019788	0.018938	0.012881	0.022933	0.025184	0.018682	0.020726	0.023467	0.033564	0.018968	0.017374	0.030813	0.021374	0.026767	0.020734	0.014159	0.022674	0.021063	0.031049	0.02964	0.041727	0.021637	0.031002	0.024624	0.028148	0.012099	0.016909	0.019886	0.024492	0.014795	0.009355	0.016969	0.018112
cg00815440	0.015103	0.012655	0.015102	0.016677	0.014437	0.017355	0.016833	0.019038	0.018911	0.009099	0.017664	0.01485	0.011189	0.011083	0.010833	0.01576	0.013706	0.015627	0.016859	0.013065	0.014587	0.013904	0.01404	0.013999	0.012015	0.016516	0.027073	0.021673	0.014218	0.021245	0.021115	0.030396	0.011312	0.010959	0.012159	0.026566	0.007249	0.007676	0.007634	0.013964
cg00815583	0.076806	0.059907	0.070605	0.047238	0.059785	0.046361	0.062315	0.054801	0.039499	0.046608	0.101606	0.058799	0.051807	0.049483	0.059084	0.070131	0.035876	0.041279	0.04859	0.044333	0.055881	0.03745	0.038772	0.047818	0.029491	0.047772	0.068681	0.039258	0.044408	0.077781	0.058551	0.042249	0.05137	0.048882	0.04891	0.061273	0.039495	0.049094	0.037002	0.032728
cg00815605	0.186942	0.169026	0.182872	0.096456	0.100325	0.350248	0.099533	0.101891	0.085653	0.230025	0.119478	0.102153	0.100672	0.099006	0.092377	0.149162	0.056954	0.118464	0.074382	0.135053	0.084791	0.084667	0.062583	0.093615	0.085028	0.317497	0.153106	0.108022	0.09947	0.078756	0.107989	0.137176	0.062438	0.107396	0.116338	0.200859	0.127693	0.112499	0.071168	0.116189
cg00818693	0.039243	0.040447	0.045801	0.044016	0.048237	0.045498	0.042118	0.046419	0.038573	0.028172	0.041691	0.041299	0.036057	0.055881	0.045393	0.046329	0.035097	0.035308	0.034518	0.046287	0.131391	0.056797	0.331476	0.070335	0.070476	0.121342	0.043682	0.421369	0.045585	0.053276	0.045878	0.070658	0.039606	0.041827	0.044404	0.044924	0.035118	0.172681	0.040436	0.039892
cg00818872	0.175094	0.102858	0.106679	0.116044	0.101281	0.067892	0.080657	0.120267	0.049857	0.093714	0.066991	0.078388	0.049033	0.063817	0.061374	0.134604	0.065093	0.050884	0.069162	0.063282	0.054071	0.03284	0.04197	0.052983	0.032258	0.047712	0.055004	0.024927	0.115498	0.060151	0.062797	0.043928	0.040581	0.045226	0.044143	0.076601	0.047821	0.038806	0.037533	0.040679
cg00819696	0.025375	0.017922	0.025276	0.015924	0.018148	0.016526	0.020795	0.014991	0.020646	0.016406	0.017993	0.019423	0.016318	0.014072	0.010062	0.014875	0.015628	0.012945	0.022803	0.013896	0.02163	0.01389	0.011693	0.0181	0.009085	0.018509	0.017879	0.02388	0.012821	0.025727	0.028362	0.022552	0.01369	0.014533	0.011788	0.022506	0.012792	0.012482	0.012305	0.012845
cg00821764	0.051065	0.056688	0.050599	0.046068	0.053273	0.057018	0.040946	0.075804	0.027375	0.048466	0.052349	0.043311	0.034675	0.039658	0.038096	0.061579	0.043805	0.036547	0.032688	0.033823	0.02772	0.018431	0.032941	0.034117	0.021065	0.028613	0.030164	0.034649	0.054506	0.037357	0.027072	0.024351	0.019861	0.027954	0.022362	0.030196	0.027072	0.019472	0.020272	0.02901
cg00822607	0.092885	0.091936	0.106694	0.10371	0.078419	0.10453	0.100287	0.106936	0.103165	0.082795	0.097613	0.090738	0.070796	0.073847	0.092359	0.118761	0.093325	0.073026	0.123185	0.081332	0.079645	0.086412	0.081166	0.083134	0.074416	0.09221	0.087565	0.092415	0.099658	0.088168	0.090787	0.085944	0.066975	0.070081	0.066025	0.102107	0.069367	0.06033	0.055342	0.068409
cg00824109	0.023765	0.0406	0.026367	0.023503	0.023572	0.022427	0.027574	0.037341	0.028033	0.013158	0.013557	0.023048	0.026664	0.019578	0.021922	0.030029	0.020434	0.01692	0.032395	0.021257	0.016697	0.015322	0.014984	0.0254	0.012819	0.034971	0.021464	0.022796	0.020963	0.02687	0.029243	0.021135	0.021236	0.019099	0.01702	0.02376	0.011861	0.015389	0.019347	0.015937
cg00825031	0.027303	0.048465	0.049335	0.045419	0.043215	0.065226	0.051153	0.058053	0.040763	0.029604	0.038694	0.042269	0.021517	0.031487	0.031221	0.050471	0.035914	0.029396	0.043575	0.02897	0.024848	0.016041	0.028009	0.026854	0.015217	0.026871	0.0401	0.047404	0.046057	0.033817	0.033561	0.044928	0.014501	0.043392	0.028035	0.049228	0.015594	0.012948	0.015421	0.02304
cg00826384	0.072305	0.049299	0.083422	0.047161	0.053073	0.044351	0.055425	0.062562	0.063056	0.088234	0.068248	0.053947	0.055956	0.057572	0.0586	0.058511	0.059541	0.040722	0.06116	0.113841	0.0581	0.058842	0.051172	0.077308	0.036828	0.058931	0.099746	0.071703	0.063205	0.067614	0.05585	0.06893	0.037205	0.046626	0.095944	0.08237	0.038855	0.045726	0.05107	0.04638
cg00827369	0.077608	0.058368	0.084995	0.053494	0.061328	0.064686	0.055866	0.072006	0.076956	0.037276	0.057301	0.055035	0.044824	NA	0.052739	0.075371	0.052281	0.05334	0.05508	0.0386	0.037299	0.026364	0.030601	0.04022	0.033501	0.050618	0.04372	0.038901	0.061219	0.044691	0.043543	0.038153	0.027759	0.038608	0.031741	0.035216	0.027969	0.02953	0.024689	0.033286
cg00828602	0.096719	0.061056	0.10278	0.07263	0.093055	0.085331	0.073782	0.075221	0.068875	0.063454	0.07708	0.063444	0.063621	0.094412	0.058585	0.103479	0.108696	0.062735	0.064928	0.06213	0.055147	0.040536	0.049753	0.083468	0.040168	0.066946	0.088112	0.050195	0.05902	0.072797	0.073332	0.076291	0.052876	0.06346	0.051209	0.094821	0.048992	0.067821	0.069833	0.050738
cg00830393	0.112645	0.090338	0.108705	0.104904	0.086287	0.051806	0.076907	0.086241	0.068763	0.071358	0.083047	0.041316	0.045072	0.055067	0.05203	0.076776	0.044107	0.048279	0.032247	0.044771	0.035392	0.030961	0.04005	0.03751	0.02895	0.074806	0.029127	0.044873	0.073464	0.035569	0.055336	0.036845	0.026312	0.038801	0.036208	0.039947	0.040948	0.052246	0.042354	0.027299
cg00831028	0.077645	0.08145	0.080857	0.069444	0.074758	0.074218	0.068424	0.081386	0.081089	0.05486	0.066237	0.06273	0.060368	0.061665	0.071785	0.070928	0.067796	0.058494	0.057518	0.067488	0.061382	0.064029	0.0576	0.07623	0.060607	0.072399	0.064923	0.065025	0.065265	0.064084	0.065738	0.063901	0.054837	0.053835	0.062591	0.058233	0.049265	0.059573	0.049391	0.060373
cg00832517	0.100807	0.079765	0.061671	0.040961	0.078547	0.052005	0.077916	0.069034	0.072907	0.040555	0.064011	0.070717	0.051893	0.087379	0.053023	0.073747	0.049658	0.049548	0.059957	0.040454	0.059074	0.048724	0.038964	0.061224	0.034189	0.08391	0.046608	0.070572	0.06149	0.098462	0.077973	0.070137	0.05174	0.045842	0.053863	0.059976	0.031668	0.032125	0.039632	0.027203
cg00833393	0.071409	0.061207	0.057909	0.064189	0.06105	0.07661	0.06432	0.065057	0.054286	0.040383	0.058969	0.052693	0.044206	0.062044	0.061784	0.079905	0.051039	0.040613	0.042268	0.070082	0.05715	0.109253	0.078455	0.052128	0.067557	0.063009	0.051859	0.05967	0.050326	0.070506	0.063229	0.079528	0.044002	0.056032	0.038714	0.059791	0.038884	0.046419	0.061846	0.044972
cg00834958	0.070368	0.080754	0.078431	0.073158	0.080036	0.073985	0.072218	0.090447	0.073979	0.069324	0.063622	0.080489	0.070668	0.067795	0.057695	0.069263	0.061174	0.069803	0.067815	0.067303	0.064612	0.060715	0.057094	0.074708	0.069925	0.08048	0.070421	0.074636	0.063341	0.073655	0.05984	0.08024	0.067276	0.063804	0.068579	0.068789	0.05462	0.057428	0.06417	0.074419
cg00836605	0.020793	0.030062	0.024884	0.022891	0.03135	0.02432	0.031464	0.031861	0.026576	0.017719	0.019692	0.026674	0.022819	0.020686	0.021692	0.025302	0.021089	0.021721	0.032874	0.021984	0.028785	0.022774	0.017585	0.022143	0.016098	0.029751	0.038801	0.03311	0.022296	0.037187	0.027085	0.027056	0.017583	0.015642	0.019768	0.026259	0.021281	0.017753	0.014472	0.021301
cg00838150	0.096266	0.061668	0.09848	0.079313	0.058327	0.064274	0.080066	0.087607	0.079703	0.054943	0.0677	0.03958	0.049131	0.0485	0.04337	0.061001	0.051597	0.054241	0.052247	0.046493	0.051893	0.036845	0.036771	0.040913	0.034147	0.043038	0.049894	0.043283	0.069813	0.038854	0.043903	0.041826	0.03825	0.039948	0.038639	0.041687	0.031166	0.038428	0.037809	0.057155
cg00839802	0.074136	0.06762	0.070686	0.080893	0.062826	0.098129	0.123405	0.095229	0.09577	0.05061	0.052921	0.106602	0.070177	0.087982	0.046643	0.086616	0.064239	0.067087	0.058635	0.056282	0.06357	0.061035	0.044223	0.068215	0.042956	0.068946	0.058547	0.070475	0.044008	0.082678	0.071711	0.071281	0.073258	0.061961	0.077374	0.070295	0.062735	0.060543	0.072652	0.057637
cg00840403	0.090599	0.13074	0.134854	0.161287	0.099417	0.078975	0.123375	0.127965	0.05611	0.098551	0.13903	0.101845	0.070833	0.102928	0.060695	0.132254	0.11472	0.08121	0.088317	0.056801	0.103392	0.05993	0.089076	0.051159	0.039018	0.088298	0.066783	0.070819	0.103595	0.095469	0.111384	0.069481	0.051384	0.04695	0.052213	0.071883	0.051945	0.050985	0.077622	0.09346
cg00841581	0.051971	0.042536	0.040597	0.042968	0.043091	0.036294	0.049009	0.051806	0.040254	0.025688	0.032387	0.044238	0.024846	0.040282	0.032421	0.045437	0.044311	0.030929	0.044826	0.03086	0.025728	0.024356	0.027279	0.033946	0.025994	0.049129	0.037629	0.051577	0.034253	0.050076	0.033204	0.042998	0.027808	0.033605	0.029503	0.038518	0.025613	0.022995	0.019862	0.028068
cg00842351	0.2648	0.552423	0.216971	0.25961	0.179247	0.386386	0.170749	0.172111	0.375444	0.240343	0.384863	0.208768	0.155523	0.184657	0.461835	0.300558	0.312857	0.220985	0.193962	0.179155	0.87639	0.089561	0.120531	0.357708	0.444763	0.15856	0.30547	0.848827	0.179837	0.448169	0.285201	0.603906	0.087198	0.246856	0.123343	0.165947	0.203809	0.434957	0.130301	0.112298
cg00848394	0.045027	0.071309	0.074763	0.099892	0.08752	0.06948	0.094705	0.079441	0.045998	0.043788	0.06279	0.062715	0.051435	0.075784	0.050142	0.077027	0.042897	0.049232	0.051327	0.043475	0.035943	0.029264	0.043201	0.036004	0.04409	0.049229	0.052753	0.039241	0.057241	0.036512	0.039511	0.042051	0.034467	0.037954	0.0302	0.042531	0.034763	0.032052	0.038501	0.02942
cg00848397	0.064783	0.073217	0.081183	0.048611	0.075784	0.077987	0.078606	0.075221	0.065762	0.059343	0.048404	0.05903	0.048294	0.052587	0.054406	0.075664	0.062776	0.039405	0.046001	0.050792	0.051998	0.044813	0.034901	0.045894	0.03378	0.044983	0.044937	0.049891	0.065552	0.047523	0.050802	0.043558	0.035936	0.038017	0.038217	0.044433	0.031912	0.037215	0.043038	0.038751
cg00849368	0.088167	0.037474	0.031744	0.057087	0.039018	0.036129	0.032012	0.036369	0.029761	0.025863	0.022245	0.034458	0.027343	0.025433	0.045997	0.044564	0.030131	0.029434	0.054743	0.064599	NA	0.03621	0.012906	0.055894	0.034889	0.051822	0.026293	0.04754	0.032943	0.076551	0.068845	0.054375	0.020338	0.024033	0.031135	0.033751	0.048134	0.021215	0.093904	0.025789
cg00854637	0.082349	0.085579	0.080797	0.079217	0.079555	0.08324	0.094921	0.09087	0.072178	0.064961	0.074541	0.089771	0.064468	0.067312	0.0612	0.078105	0.063595	0.068706	0.075222	0.066271	0.0775	0.068504	0.052884	0.075293	0.056294	0.072194	0.078793	0.077132	0.067041	0.076792	0.074985	0.077416	0.071172	0.058739	0.068024	0.079951	0.060389	0.066248	0.060132	0.075488
cg00854995	0.041199	0.046552	0.046366	0.052118	0.048111	0.052052	0.047726	0.043663	0.04905	0.038629	0.044534	0.058519	0.048724	0.045738	0.044317	0.049106	0.042251	0.042336	0.042431	0.04653	0.046723	0.042218	0.045732	0.053932	0.033694	0.053196	0.056522	0.055714	0.046115	0.054981	0.046282	0.057281	0.041589	0.044818	0.040782	0.049678	0.042846	0.046842	0.039832	0.043889
cg00856375	0.063873	0.069265	0.100025	0.075787	0.078733	0.076498	0.069528	0.088682	0.078328	0.080962	0.09317	0.071366	0.16151	0.054435	0.072828	0.079109	0.042272	0.049362	0.049479	0.060014	0.030208	0.024826	0.042324	0.038669	0.030544	0.037576	0.052901	0.053491	0.079442	0.057665	0.043022	0.057786	0.036872	0.04279	0.039359	0.041535	0.035952	0.02665	0.031055	0.038543
cg00858899	0.068259	0.112357	0.06813	0.082664	0.044563	0.089741	0.074359	0.098578	0.056385	0.039455	0.055037	0.063086	0.062785	0.052949	0.043315	0.050253	0.050172	0.063555	0.054167	0.047525	0.078597	0.052689	0.033356	0.057676	0.037421	0.067561	0.066381	0.047627	0.050239	0.073529	0.063897	0.073229	0.037833	0.037925	0.05383	0.067646	0.05026	0.047191	0.033643	0.055231
cg00859193	0.086695	0.069741	0.069621	0.070583	0.05465	0.059744	0.057199	0.07405	0.051627	0.050213	0.067433	0.086574	0.058067	0.062339	0.066643	0.071928	0.054534	0.053321	0.046265	0.051156	0.049929	0.035497	0.045517	0.041402	0.040875	0.049808	0.048505	0.050402	0.057297	0.06305	0.042663	0.056148	0.041345	0.041971	0.041542	0.044729	0.039426	0.041554	0.038521	0.050733
cg00861635	0.053045	0.054416	0.059089	0.056528	0.053758	0.060294	0.068831	0.059764	0.055737	0.041363	0.047204	0.053163	0.054293	0.048345	0.051986	0.064436	0.039193	0.053485	0.057349	0.052853	0.060618	0.042192	0.038017	0.047745	0.040954	0.074934	0.054495	0.062074	0.047326	0.070912	0.055849	0.052521	0.052666	0.048864	0.048563	0.065073	0.037852	0.041522	0.04059	0.044923
cg00862770	0.100601	0.056309	0.067005	0.063327	0.047257	0.032294	0.056545	0.058534	0.093227	0.036851	0.054872	0.044411	0.019733	0.04475	0.042339	0.049035	0.032683	0.034895	0.043902	0.032776	0.024284	0.021691	0.022155	0.028503	0.015652	0.033963	0.02409	0.038178	0.083725	0.040572	0.0311	0.038712	0.017905	0.026963	0.020434	0.054251	0.026654	0.016498	0.015031	0.02061
cg00864867	0.045787	0.034422	0.049271	0.037161	0.031258	0.037902	0.035047	0.046055	0.043862	0.044658	0.041598	0.040755	0.03608	0.073707	0.033595	0.043339	0.028947	0.034925	0.031461	0.036123	0.033186	0.028812	0.025378	0.053131	0.028139	0.039544	0.046734	0.037911	0.040726	0.047986	0.036179	0.041048	0.032082	0.023573	0.035163	0.053156	0.026647	0.038588	0.030572	0.024865
cg00870662	0.043691	0.037145	0.058755	0.024922	0.043846	0.055407	0.025228	0.033251	0.031236	0.0534	0.041804	0.038852	0.027694	0.024867	0.058587	0.037115	0.021579	0.034758	0.040218	0.034671	0.029259	0.028623	0.0253	0.063642	0.018705	0.048642	0.081552	0.055347	0.031835	0.039984	0.023957	0.03306	0.034208	0.030278	0.03854	0.03599	0.023733	0.029027	0.016627	0.019775
cg00873037	0.058244	0.048525	0.042519	0.061143	0.065642	0.047228	0.064408	0.077711	0.027937	0.034392	0.043744	0.067693	0.054774	0.04139	0.033433	0.042104	0.055247	0.032948	0.060633	0.038043	0.04824	0.019941	0.023066	0.038676	0.024174	0.066882	0.047258	0.027294	0.038144	0.091106	0.068531	0.063015	0.035143	0.03743	0.040143	0.030848	0.024295	0.02799	0.025257	0.023713
cg00873937	0.154255	0.089253	0.11363	0.105289	0.085891	0.093141	0.092503	0.098735	0.077989	0.075693	0.100389	0.08212	0.052861	0.084702	0.069397	0.073181	0.06592	0.055441	0.056328	0.06521	0.040538	0.036317	0.050012	0.053096	0.042426	0.056005	0.060331	0.058212	0.069698	0.058975	0.068226	0.065181	0.044786	0.05346	0.040484	0.059168	0.060992	0.045581	0.052895	0.051456
cg00876704	0.118869	0.054483	0.100117	0.082479	0.076058	0.080393	0.073641	0.100117	0.0797	0.036587	0.050975	0.054291	0.0527	0.05292	0.040002	0.080856	0.045848	0.037376	0.042411	0.049685	0.034361	0.030939	0.156398	0.05006	0.032865	0.043158	0.030984	0.038652	0.046356	0.039866	0.044611	0.035233	0.031687	0.047776	0.04008	0.046229	0.03178	0.023794	0.021119	0.039874
cg00877964	0.03533	0.041748	0.041878	0.047723	0.041965	0.042566	0.041201	0.044271	0.039574	0.031823	0.041041	0.031551	0.040316	0.035529	0.03452	0.040168	0.034133	0.028056	0.042523	0.029323	0.048396	0.033885	0.03176	0.053205	0.035676	0.046557	0.051484	0.041125	0.037608	0.039767	0.043008	0.049017	0.033356	0.034183	0.030386	0.044797	0.032226	0.028707	0.034277	0.035499
cg00881086	0.066761	0.064949	0.074017	0.066156	0.055862	0.050092	0.06463	0.066329	0.063586	0.041499	0.060229	0.065829	0.055476	0.058195	0.053566	0.063582	0.045157	0.046304	0.066491	0.046426	0.057788	0.055468	0.056327	0.052442	0.041193	0.06436	0.068429	0.060894	0.047424	0.074772	0.070225	0.077727	0.055597	0.050726	0.056927	0.061347	0.043953	0.039972	0.053508	0.049618
cg00881370	0.892954	0.902093	0.839236	0.855732	0.851783	0.884644	0.827618	0.838774	0.900196	0.856733	0.886572	0.854769	0.913529	0.878393	0.842647	0.863447	0.911445	0.898914	0.853193	0.921629	0.845604	0.672538	0.767128	0.88897	0.896926	0.705783	0.775823	0.932177	0.863572	0.577602	0.881298	0.835841	0.923847	0.920416	0.936138	0.879388	0.885913	0.862039	0.852271	0.860868
cg00882451	0.89245	0.85047	0.778856	0.65075	0.848363	0.839234	0.892431	0.8408	0.856437	0.811384	0.851331	0.868941	0.863081	0.842822	0.877718	0.876817	0.870095	0.858916	0.869395	0.886852	0.56209	0.735475	0.910489	0.792601	0.903013	0.720999	0.799836	0.91669	0.783758	0.500481	0.766724	0.86717	0.902054	0.748671	0.914102	0.872589	0.888915	0.841681	0.820792	0.916998
cg00882832	0.05283	0.047487	0.055919	0.055045	0.064685	0.057464	0.065789	0.056772	0.055811	0.047901	0.043438	0.05035	0.058564	0.054213	0.037955	0.056298	0.038031	0.045006	0.047463	0.043758	0.071161	0.039807	0.049203	0.08571	0.032733	0.047377	0.056038	0.079735	0.037741	0.049015	0.048414	0.075608	0.045466	0.050952	0.045527	0.047353	0.0418	0.037348	0.041573	0.032999
cg00884529	0.120182	0.117398	0.116359	0.134379	0.110097	0.119507	0.131374	0.11633	0.119921	0.102395	0.102616	0.123965	0.130194	0.112259	0.106297	0.115148	0.103075	0.109036	0.104513	0.111855	0.109083	0.108262	0.099154	0.123514	0.101547	0.115916	0.123241	0.198371	0.119412	0.130918	0.115015	0.13541	0.113911	0.085396	0.106664	0.118103	0.088673	0.107303	0.121653	0.109846
cg00885506	0.159762	0.148662	0.129839	0.116838	0.105498	0.105806	0.097162	0.148438	0.145444	0.096774	0.142857	0.117656	0.08551	0.153626	0.07529	0.140479	0.092961	0.067088	0.108074	0.058517	0.078385	0.050427	0.043442	0.076914	0.053429	0.078317	0.064276	0.072941	0.115279	0.091385	0.08646	0.073805	0.038911	0.058809	0.053294	0.068412	0.063962	0.049899	0.05727	0.085082
cg00887101	0.161753	0.128827	0.140361	0.117185	0.119764	0.114201	0.138533	0.164926	0.129952	0.089105	0.098638	0.111098	0.077199	0.135037	0.132553	0.136843	0.122492	0.076964	0.114708	0.111902	0.112238	0.110375	0.086555	0.089577	0.093427	0.127916	0.123901	0.122063	0.122143	0.123183	0.113824	0.117874	0.100582	0.12146	0.102795	0.10339	0.097148	0.075711	0.073065	0.078551
cg00887547	0.054427	0.072178	0.072117	0.072583	0.055748	0.050608	0.078214	0.062279	0.061894	0.038712	0.051165	0.063272	0.054015	0.043496	0.048773	0.0862	0.06263	0.047331	0.063269	0.06061	0.059238	0.072328	0.047802	0.058455	0.049279	0.091879	0.080149	0.072173	0.047191	0.063049	0.071437	0.078738	0.044186	0.060299	0.043874	0.05574	0.047712	0.039567	0.041267	0.050465
cg00887700	0.082037	0.079468	0.065258	0.073681	0.070014	0.052744	0.075819	0.082481	0.057477	0.064663	0.064365	0.061569	0.045728	0.049471	0.04495	0.07008	0.046461	0.055832	0.055141	0.044513	0.035246	0.048496	0.036567	0.055512	0.038445	0.06139	0.064545	0.054343	0.066094	0.049802	0.034168	0.054163	0.040509	0.046554	0.045984	0.048969	0.042399	0.040695	0.022248	0.043381
cg00888561	0.042454	0.033199	0.054819	0.037987	0.038301	0.025809	0.031777	0.052038	0.045852	0.050034	0.032479	0.02503	0.028093	0.035365	0.028637	0.042765	0.03945	0.036571	0.02959	0.047872	0.044768	0.032685	0.028673	0.059779	0.016934	0.06551	0.050857	0.028417	0.03462	0.051802	0.037504	0.056381	0.026144	0.037069	0.097094	0.047709	0.02619	0.034336	0.057128	0.025905
cg00890257	0.077276	0.075433	0.077397	0.066496	0.061035	0.0737	0.066338	0.087916	0.061548	0.059302	0.097068	0.069228	0.054	0.053316	0.066872	0.075017	0.058771	0.048631	0.060876	0.053377	0.053379	0.054129	0.04742	0.052579	0.03514	0.061524	0.064984	0.054847	0.066234	0.06267	0.078854	0.054764	0.035097	0.055266	0.179597	0.063489	0.033313	0.047939	0.030627	0.04972
cg00892798	0.201069	0.048691	0.02985	0.04203	0.033529	0.037541	0.03614	0.044391	0.081572	0.034125	0.034089	0.048906	0.033081	0.029543	0.02488	0.033728	0.02314	0.031697	0.045882	0.026307	0.03111	0.055705	0.019563	0.048179	0.019615	0.029265	0.037044	0.029567	0.021095	0.03609	0.056156	0.065742	0.043115	0.173458	0.025569	0.032707	0.029586	0.033493	0.032342	0.028526
cg00893242	0.254488	0.088205	0.122754	0.081672	0.083251	0.094089	0.080109	0.162653	0.064653	0.081016	0.077082	0.065578	0.049899	0.05811	0.090537	0.142804	0.175745	0.080824	0.058168	0.091177	0.170587	0.017255	0.014128	0.046724	0.023589	0.047194	0.043194	0.033832	0.062706	0.03957	0.037037	0.108485	0.045347	0.175802	0.107674	0.046007	0.051921	0.04742	0.057942	0.109186
cg00893636	0.052048	0.05675	0.083228	0.065786	0.076183	0.071552	0.075389	0.085275	0.060407	0.064225	0.051444	0.061015	0.041787	0.061313	0.057557	0.064424	0.052383	0.051842	0.054852	0.04653	0.052599	0.044363	0.03818	0.043652	0.042943	0.053282	0.056007	0.049229	0.064675	0.047497	0.041943	0.044421	0.037935	0.052524	0.039748	0.044856	0.031875	0.03865	0.043207	0.044527
cg00893987	0.037498	0.051758	0.033141	0.043564	0.036954	0.03481	0.038592	0.044789	0.035318	0.026102	0.028881	0.041887	0.028504	0.031631	0.030008	0.039124	0.025179	0.027971	0.02974	0.026311	0.038103	0.024886	0.023266	0.032643	0.026033	0.050358	0.034499	0.026447	0.022902	0.052864	0.033882	0.028316	0.028033	0.022531	0.031175	0.024524	0.021586	0.025309	0.019878	0.023566
cg00899086	0.082255	0.079482	0.095319	0.086002	0.069903	0.076146	0.055194	0.080048	0.070651	0.075294	0.06305	0.096527	0.05725	0.083886	0.067898	0.071791	0.048478	0.071304	0.058153	0.057065	0.070406	0.063241	0.06356	0.073936	0.052703	0.069206	0.063232	0.065422	0.075452	0.067494	0.061635	0.072478	0.059477	0.048736	0.047647	0.061062	0.056831	0.050973	0.051435	0.06563
cg00899641	0.05606	0.054083	0.038674	0.04415	0.033735	0.029943	0.044937	0.049871	0.03472	0.026949	0.041988	0.035281	0.049266	0.048463	0.036195	0.038115	0.031283	0.036903	0.039923	0.038186	0.029278	0.030721	0.021724	0.03373	0.03258	0.055985	0.040286	0.039915	0.049105	0.052186	0.041762	0.043286	0.029309	0.029635	0.025663	0.031198	0.027509	0.022834	0.025147	0.029578
cg00901493	0.095319	0.085314	0.123634	0.111217	0.110894	0.101214	0.108916	0.128911	0.094662	0.115867	0.084651	0.100855	0.082813	0.064744	0.074241	0.121586	0.066304	0.090602	0.095137	0.074571	0.05409	0.053459	0.046471	0.176496	0.058603	0.073619	0.094751	0.060365	0.079657	0.077269	0.074701	0.085541	0.058877	0.075671	0.062164	0.099904	0.067969	0.079906	0.06855	0.073294
cg00901652	0.071914	0.104438	0.140233	0.120215	0.130123	0.123033	0.204021	0.120363	0.121184	0.109067	0.08329	0.124491	0.076195	0.108769	0.112199	0.152893	0.097434	0.085186	0.102153	0.061131	0.043884	0.050641	0.03315	0.042816	0.055034	0.057743	0.033547	0.052774	0.155739	0.03424	0.065557	0.053202	0.039011	0.058214	0.04777	0.059537	0.056977	0.04404	0.05664	0.055196
cg00901683	0.035523	0.029859	0.034973	0.03801	0.030787	0.035044	0.042512	0.039282	0.037066	0.020493	0.026741	0.055404	0.031613	0.038556	0.020363	0.038702	0.024609	0.029649	0.0678	0.025368	0.031165	0.025665	0.023496	0.024105	0.021185	0.031365	0.030829	0.035923	0.038204	0.040477	0.096461	0.02733	0.026788	0.023745	0.029313	0.044395	0.026172	0.022607	0.025407	0.021275
cg00901704	0.053165	0.063721	0.052135	0.049909	0.064716	0.052189	0.059095	0.0532	0.041807	0.050019	0.047549	0.050504	0.045252	0.043233	0.057287	0.054572	0.044824	0.047221	0.049961	0.04763	0.054176	0.05425	0.0376	0.051261	0.046266	0.057104	0.053744	0.064409	0.042847	0.056703	0.064398	0.059299	0.046256	0.04415	0.048086	0.056313	0.036119	0.039891	0.043478	0.045729
cg00901766	0.120971	0.119194	0.097467	0.135009	0.08826	0.094451	0.094976	0.119696	0.091245	0.052357	0.072654	0.068279	0.084931	0.069138	0.086316	0.128438	0.132635	0.066553	0.112531	0.067879	0.053563	0.107368	0.07687	0.075452	0.057656	0.089368	0.073639	0.087739	0.090929	0.094251	0.074628	0.096794	0.03237	0.071633	0.042199	0.080824	0.056841	0.03086	0.046761	0.050289
cg00902195	0.049449	0.068763	0.099729	0.065127	0.062846	0.048525	0.057725	0.077121	0.130962	0.184243	0.127032	0.065304	0.049732	0.046744	0.053247	0.084937	0.051445	0.063487	0.045586	0.131346	0.03078	0.035329	0.033922	0.183445	0.034745	0.040004	0.212675	0.034036	0.072368	0.045754	0.058744	0.051538	0.041978	0.057803	0.041713	0.12506	0.060983	0.102093	0.042256	0.036787
cg00903242	0.096581	0.088727	0.093401	0.120443	0.058189	0.049811	0.11909	0.076367	0.125904	0.107704	0.111963	0.113536	0.113899	NA	0.083736	0.104879	0.086163	0.08669	0.056752	0.143642	0.067361	0.072794	0.066635	0.258098	0.053699	0.084162	0.226409	0.079371	0.081191	0.11276	0.117844	0.1719	0.055876	0.086771	0.260973	0.122865	0.056599	0.109393	0.050016	0.055927
cg00903375	0.033394	0.037215	0.037695	0.039656	0.03827	0.040808	0.032655	0.03678	0.034951	0.028551	0.040602	0.039762	0.028134	0.02863	0.031757	0.036601	0.034927	0.030728	0.036379	0.031776	0.040064	0.029664	0.029254	0.030347	0.029304	0.047832	0.048469	0.037383	0.038564	0.041979	0.058115	0.041166	0.033299	0.030906	0.03393	0.034373	0.025545	0.028433	0.029271	0.034716
cg00904483	0.878363	0.796421	0.884375	0.877076	0.910152	0.895741	0.855622	0.868749	0.898743	0.881845	0.882	0.892008	0.918152	0.901238	0.842034	0.905841	0.917469	0.935074	0.902921	0.88738	0.915351	0.920726	0.933014	0.890574	0.912257	0.933168	0.885614	0.923638	0.878964	0.899667	0.90563	0.914614	0.929352	0.93355	0.945117	0.920528	0.932123	0.935057	0.909681	0.913139
cg00904574	0.096916	0.073592	0.075482	0.083984	0.060354	0.077876	0.069563	0.093294	0.043281	0.052105	0.033448	0.054867	0.051922	0.044362	0.049521	0.06871	0.046596	0.059684	0.049816	0.036177	0.043431	0.019724	0.030309	0.025825	0.030837	0.045023	0.042083	0.041269	0.059742	0.034714	0.041927	0.03916	0.02788	0.040392	0.01865	0.045725	0.027145	0.022292	0.023521	0.013678
cg00905170	0.024558	0.025092	0.023942	0.027911	0.028815	0.026691	0.033798	0.029686	0.020855	0.016992	0.019723	0.028092	0.017187	0.018985	0.024132	0.027532	0.024099	0.02092	0.022665	0.02597	0.02993	0.026149	0.019849	0.023379	0.02084	0.035693	0.030623	0.030377	0.020324	0.032409	0.032105	0.033064	0.021353	0.019676	0.01883	0.036912	0.018172	0.018154	0.01858	0.025799
cg00906183	0.03734	0.038578	0.047744	0.041886	0.058579	0.05048	0.049634	0.043433	0.042026	0.037528	0.034595	0.035328	0.039119	0.046667	0.047738	0.043228	0.043974	0.042597	0.043061	0.035751	0.056136	0.033667	0.031342	0.039924	0.036924	0.049382	0.042736	0.04723	0.038489	0.052444	0.048137	0.052225	0.035904	0.031126	0.033132	0.043397	0.035166	0.035	0.037491	0.047739
cg00908551	0.096975	0.07278	0.082197	0.084702	0.079935	0.075179	0.083668	0.093825	0.08254	0.064933	0.071858	0.069636	0.094514	0.077954	0.073447	0.085003	0.074394	0.077343	0.070922	0.085084	0.094133	0.073294	0.06559	0.079738	0.059266	0.080105	0.079394	0.073037	0.059148	0.08573	0.086958	0.082843	0.079731	0.064599	0.075118	0.080969	0.063914	0.077067	0.076696	0.080869
cg00911873	0.777368	0.783742	0.718668	0.711708	0.749443	0.864729	0.729701	0.738233	0.795658	0.763692	0.873622	0.820455	0.886181	0.817192	0.831565	0.747857	0.798306	0.846498	0.782206	0.853383	0.836538	0.813751	0.855863	0.743419	0.926683	0.827467	0.797525	0.852767	0.832717	0.419519	0.854638	0.850341	0.879419	0.817703	0.884683	0.875619	0.852573	0.881443	0.874971	0.885938
cg00912942	0.834221	0.84795	0.826891	0.831851	0.855849	0.84936	0.861596	0.831088	0.874492	0.879309	0.847952	0.869466	0.891789	0.89556	0.856897	0.847184	0.902991	0.886593	0.864374	0.87819	0.834079	0.622679	0.736908	0.904759	0.920096	0.864354	0.877722	0.918795	0.732239	0.9068	0.812947	0.838315	0.922722	0.902245	0.923382	0.885052	0.881912	0.901531	0.870309	0.902585
cg00915206	0.034368	0.040168	0.044164	0.033996	0.03606	0.02797	0.033556	0.042058	0.037106	0.04233	0.029152	0.030891	0.036998	0.029637	0.029918	0.036884	0.022418	0.032605	0.03685	0.02905	0.042002	0.028189	0.016664	0.035063	0.021016	0.033721	0.052051	0.044402	0.029069	0.033731	0.059379	0.047378	0.027103	0.031421	0.026912	0.039665	0.023138	0.030828	0.02558	0.02489
cg00915289	0.031678	0.028212	0.032791	0.044157	0.036351	0.038922	0.040444	0.038281	0.032426	0.023817	0.039057	0.03605	0.030456	0.040408	0.029832	0.034548	0.023496	0.032266	0.036759	0.026966	0.038576	0.028549	0.025563	0.040107	0.027152	0.031812	0.032295	0.040267	0.026913	0.038237	0.04364	0.0258	0.027988	0.020725	0.030196	0.033219	0.026737	0.025335	0.031073	0.026878
cg00916199	0.077835	0.073795	0.080918	0.070456	0.065684	0.036617	0.067714	0.079953	0.068691	0.029191	0.059395	0.052255	0.026077	0.060732	0.04638	0.064419	0.036171	0.033	0.062661	0.033647	0.019802	0.013932	0.026977	0.036446	0.024812	0.036563	0.033125	0.044479	0.054235	0.032775	0.040385	0.044286	0.027215	0.03327	0.024207	0.019265	0.025101	0.019136	0.022372	0.027975
cg00917893	0.054584	0.037214	0.041923	0.038559	0.033095	0.029827	0.044387	0.059745	0.026698	0.022648	0.032134	0.040222	0.029889	0.03545	0.031543	0.027251	0.024482	0.03011	0.04764	0.027119	0.039137	0.025742	0.026713	0.023964	0.018656	0.051601	0.038913	0.04241	0.024477	0.042762	0.032027	0.049014	0.022699	0.024043	0.025229	0.044226	0.021963	0.022635	0.029251	0.021207
cg00918794	0.080025	0.057784	0.055377	0.079569	0.040806	0.077901	0.057165	0.077124	0.062959	0.037082	0.050052	0.051481	0.049411	0.058705	0.042752	0.076639	0.037348	0.04112	0.05046	0.04362	0.059908	0.050361	0.037441	0.050141	0.033632	0.065512	0.039596	0.070238	0.048063	0.068731	0.08547	0.084736	0.042251	0.041204	0.040712	0.061207	0.045372	0.048315	0.051528	0.044826
cg00922727	0.096731	0.088029	0.099049	0.116514	0.049267	0.076568	0.091404	0.084619	0.102312	0.055273	0.06713	0.057492	0.065662	0.051664	0.050726	0.094828	0.047151	0.049658	0.073792	0.059851	0.037212	0.05404	0.031469	0.060928	0.03274	0.047571	0.068259	0.051244	0.064685	0.083553	0.067582	0.056252	0.042833	0.051378	0.052111	0.064577	0.040611	0.038396	0.060407	0.039718
cg00930078	0.132696	0.087844	0.122081	0.120092	0.078431	0.10242	0.090424	0.12103	0.085723	0.06936	0.103962	0.106808	0.076655	0.080344	0.08545	0.155093	0.07815	0.069726	0.07245	0.075552	0.098166	0.074515	0.045111	0.046207	0.033386	0.075133	0.062073	0.055673	0.103215	0.064626	0.070041	0.091529	0.060552	0.072217	0.056691	0.064529	0.060614	0.037055	0.041226	0.059379
cg00935388	0.916545	0.910766	0.90021	0.919843	0.929576	0.910322	0.912716	0.907698	0.917365	0.914901	0.932561	0.890537	0.932966	0.923768	0.919423	0.914766	0.929097	0.924697	0.916824	0.933791	0.90184	0.934494	0.937254	0.902956	0.939668	0.920088	0.899856	0.922759	0.859937	0.926388	0.933374	0.917978	0.92613	0.934336	0.907217	0.922917	0.938833	0.925528	0.916328	0.931716
cg00935430	0.121723	0.096736	0.118155	0.08895	0.086196	0.082399	0.089523	0.107873	0.074664	0.094625	0.081476	0.088132	0.059594	0.087004	0.065133	0.116396	0.070746	0.057666	0.067027	0.053098	0.046742	0.03358	0.048513	0.042085	0.041887	0.060741	0.053467	0.049429	0.080091	0.055946	0.056296	0.052344	0.0433	0.070495	0.039981	0.038156	0.036867	0.038327	0.054614	0.036021
cg00940278	0.038864	0.037576	0.038912	0.036733	0.034681	0.02636	0.03274	0.030468	0.031581	0.022546	0.024595	0.032557	0.026162	0.025759	0.025303	0.030265	0.024554	0.027041	0.037347	0.018334	0.030556	0.028043	0.017468	0.035709	0.01662	0.040152	0.031434	0.040413	0.025885	0.033262	0.028423	0.033966	0.02399	0.019533	0.024842	0.028051	0.020319	0.01939	0.036216	0.023438
cg00940891	0.020921	0.025417	0.029197	0.028045	0.024267	0.027402	0.027757	0.026651	0.03725	0.015029	0.020393	0.034598	0.019682	0.018945	0.023684	0.026613	0.017117	0.01519	0.035538	0.018442	0.045671	0.021089	0.015888	0.019139	0.020704	0.04004	0.03349	0.028385	0.027493	0.031877	0.024937	0.039747	0.016657	0.017649	0.018221	0.028058	0.01479	0.012294	0.016442	0.014307
cg00941229	0.038074	0.036703	0.045572	0.043958	0.035423	0.038616	0.034745	0.038011	0.029205	0.025513	0.037814	0.045167	0.032026	0.02555	0.030825	0.038262	0.024275	0.027925	0.042182	0.028921	0.036533	0.033877	0.021426	0.026629	0.024903	0.040795	0.047191	0.044254	0.029389	0.032688	0.030842	0.051038	0.029007	0.035783	0.02323	0.045201	0.019913	0.023376	0.031779	0.022416
cg00943950	0.09144	0.112515	0.115495	0.140509	0.098018	0.091217	0.104824	0.086662	0.079102	0.084887	0.063652	0.096209	0.063675	0.075239	0.081882	0.089057	0.08707	0.06694	0.104685	0.076115	0.075314	0.090768	0.065656	0.082412	0.061071	0.091233	0.068371	0.084067	0.077565	0.079463	0.082625	0.070344	0.068128	0.064174	0.052164	0.091053	0.057682	0.058179	0.069704	0.073199
cg00945507	0.219977	0.194896	0.190247	0.20321	0.189026	0.14924	0.155357	0.244904	0.176835	0.276647	0.144436	0.148811	0.146521	0.208965	0.172799	0.244843	0.146554	0.299531	0.149737	0.139642	0.067358	0.058677	0.169205	0.179509	0.044586	0.091172	0.255678	0.091023	0.17001	0.079424	0.134805	0.12434	0.094088	0.088573	0.10308	0.1384	0.155781	0.20674	0.0958	0.114105
cg00945862	0.881062	0.854655	0.850278	0.860295	0.865346	0.882552	0.876262	0.857429	0.862198	0.845139	0.880632	0.873123	0.912771	0.919466	0.863058	0.880468	0.886656	0.91046	0.86878	0.892403	0.877762	0.868722	0.906197	0.856387	0.90716	0.890607	0.844981	0.900252	0.849621	0.896667	0.910713	0.856493	0.890343	0.874493	0.905935	0.867561	0.902698	0.910325	0.915165	0.913222
cg00947019	0.042761	0.029907	0.025853	0.033363	0.032205	0.028931	0.032122	0.034634	0.035656	0.024827	0.023225	0.032425	0.02879	0.030115	0.027364	0.033761	0.022856	0.026133	0.036244	0.026705	0.024042	0.025003	0.017739	0.03072	0.030401	0.037629	0.032571	0.032307	0.02146	0.041383	0.02895	0.042918	0.021334	0.023498	0.020184	0.02563	0.019098	0.022874	0.019382	0.0219
cg00948524	0.086014	0.079355	0.100138	0.097325	0.05837	0.087164	0.083472	0.087208	0.06976	0.062765	0.081978	0.060866	0.050406	0.081368	0.057802	0.120065	0.043552	0.052323	0.054373	0.054293	0.021911	0.023635	0.044735	0.05353	0.028377	0.044282	0.04638	0.036582	0.067069	0.054386	0.045262	0.04796	0.034485	0.04888	0.034013	0.056391	0.038035	0.053042	0.036791	0.036795
cg00950418	0.052744	0.072468	0.074475	0.065606	0.059277	0.060553	0.055128	0.075469	0.0441	0.056775	0.055297	0.048392	0.041241	0.055691	0.051934	0.07472	0.057184	0.043828	0.046683	0.053078	0.044518	0.03704	0.046114	0.038015	0.032639	0.046924	0.041418	0.043373	0.059628	0.04046	0.060795	0.042467	0.032766	0.042961	0.041952	0.060538	0.036168	0.026309	0.030349	0.047765
cg00950621	0.04622	0.065206	0.055569	0.076351	0.068901	0.061254	0.055293	0.051145	0.05822	0.048514	0.050309	0.062827	0.049507	0.044311	0.047027	0.065085	0.037899	0.032902	0.040243	0.043355	0.04682	0.043094	0.034151	0.040553	0.045977	0.053504	0.062289	0.060051	0.05229	0.041316	0.040144	0.051897	0.037506	0.043611	0.046663	0.055156	0.04076	0.025086	0.03372	0.032663
cg00953277	0.080961	0.070674	0.092404	0.076605	0.076041	0.065643	0.064565	0.085492	0.122803	0.045295	0.070231	0.115756	0.06223	0.052582	0.057702	0.092843	0.062439	0.051136	0.087791	0.063365	0.077433	0.082323	0.061036	0.059331	0.055615	0.084282	0.074704	0.079033	0.081082	0.065884	0.080237	0.068674	0.043145	0.07247	0.059809	0.12759	0.03965	0.043669	0.039851	0.057312
cg00954003	0.025368	0.018126	0.025263	0.029749	0.020629	0.021558	0.019719	0.027539	0.016352	0.014133	0.024732	0.017175	0.016109	0.015532	0.019312	0.021198	0.01205	0.013379	0.019268	0.01774	0.026982	0.018904	0.014164	0.022961	0.012105	0.02811	0.022873	0.038753	0.021455	0.036473	0.029556	0.034039	0.017511	0.019268	0.019033	0.029266	0.009209	0.013444	0.012976	0.012948
cg00954566	0.040924	0.029353	0.039595	0.027207	0.032747	0.031297	0.032835	0.043466	0.033493	0.016539	0.027089	0.038681	0.027914	0.02397	0.024532	0.032801	0.026815	0.020193	0.02744	0.026214	0.030849	0.026595	0.020511	0.03213	0.03035	0.035205	0.039653	0.032404	0.025906	0.038346	0.0245	0.028387	0.023518	0.024132	0.02358	0.026162	0.017621	0.019567	0.026249	0.022031
cg00955230	0.043814	0.045732	0.049738	0.058809	0.051703	0.046689	0.048944	0.060719	0.053812	0.044634	0.039606	0.049995	0.039222	0.049841	0.045552	0.09955	0.041728	0.044393	0.05327	0.040381	0.05708	0.046034	0.033907	0.049827	0.029572	0.060302	0.07176	0.061081	0.052922	0.059428	0.057275	0.068974	0.038775	0.044253	0.049593	0.068381	0.043634	0.048148	0.041099	0.039379
cg00955451	0.748869	0.763815	0.765509	0.572116	0.799584	0.684375	0.791751	0.763061	0.842923	0.676193	0.620488	0.767108	0.792588	0.666241	0.716032	0.765251	0.791186	0.762294	0.762219	0.803648	0.684211	0.79845	0.795954	0.728646	0.811676	0.766393	0.632961	0.792911	0.812792	0.792531	0.64237	0.720062	0.773216	0.671095	0.745372	0.671502	0.77553	0.686198	0.759588	0.836501
cg00958517	0.145877	0.074451	0.090267	0.098912	0.08996	0.099291	0.104805	0.092165	0.07946	0.057444	0.060419	0.102011	0.057577	0.089031	0.077288	0.103456	0.094517	0.061528	0.08443	0.061923	0.09809	0.069048	0.076781	0.050627	0.077157	0.077069	0.069386	0.059297	0.090988	0.08301	0.096019	0.060875	0.033832	0.071906	0.04009	0.070379	0.046187	0.040197	0.058289	0.046149
cg00960702	0.038552	0.036061	0.039223	0.027972	0.037552	0.036366	0.037454	0.032263	0.023882	0.020356	0.031146	0.037318	0.026578	0.023895	0.025488	0.041011	0.025847	0.023394	0.02715	0.026092	0.033532	0.029905	0.017637	0.023003	0.019746	0.040319	0.032711	0.027693	0.032793	0.052942	0.019859	0.034554	0.025791	0.020221	0.019998	0.043042	0.01914	0.023072	0.027702	0.024802
cg00964109	0.02875	0.038377	0.022369	0.025287	0.029643	0.020243	0.033826	0.033264	0.01953	0.014245	0.024415	0.023903	0.024274	0.027665	0.014429	0.032504	0.016915	0.017616	0.030134	0.017534	0.028104	0.01676	0.01417	0.02497	0.015496	0.035953	0.024693	0.028061	0.020807	0.03878	0.021513	0.022012	0.016423	0.019046	0.022268	0.023495	0.018713	0.017729	0.024331	0.016092
cg00970385	0.15396	0.178581	0.167313	0.18058	0.151899	0.157571	0.185824	0.198101	0.239814	0.124526	0.138469	0.215853	0.128184	0.18038	0.107812	0.186394	0.113395	0.121856	0.150255	0.134741	0.127825	0.111751	0.161508	0.167806	0.106399	0.162663	0.128171	0.105147	0.129918	0.13001	0.136521	0.148692	0.182524	0.142565	0.109448	0.149608	0.134433	0.150647	0.119055	0.143819
cg00971396	0.037825	0.037022	0.028731	0.025485	0.022322	0.026908	0.032574	0.047117	0.030027	0.023588	0.029961	0.029327	0.02688	0.023436	0.026749	0.031496	0.021987	0.02558	0.031307	0.023301	0.029624	0.022049	0.020574	0.031987	0.01659	0.039739	0.032637	0.037865	0.041719	0.045363	0.023789	0.035867	0.02182	0.020844	0.026213	0.035125	0.024132	0.02692	0.024652	0.026508
cg00973286	0.084539	0.074222	0.110706	0.096858	0.07974	0.098306	0.08236	0.091558	0.105744	0.088761	0.08014	0.075509	0.0533	0.073434	0.061735	0.090054	0.06062	0.065066	0.055153	0.056267	0.049182	0.038259	0.555407	0.057926	0.045787	0.05814	0.055936	0.052577	0.065526	0.064195	0.06022	0.054438	0.05143	0.052477	0.039115	0.048374	0.048554	0.057546	0.045723	0.048922
cg00973334	0.082643	0.04512	0.042124	0.046668	0.052099	0.043381	0.052565	0.058083	0.031165	0.023788	0.02976	0.033472	0.041659	0.041673	0.028152	0.05311	0.029973	0.03102	0.032682	0.029278	0.0236	0.022977	0.029457	0.032782	0.01654	0.031229	0.036871	0.019043	0.037692	0.028526	0.041087	0.036637	0.022858	0.028516	0.027218	0.036509	0.022562	0.021772	0.024436	0.025409
cg00973677	0.058689	0.026925	0.026476	0.028482	0.022867	0.022496	0.025421	0.038114	0.026885	0.025774	0.375999	0.028176	0.01797	0.017301	0.015191	0.042166	0.019706	0.027281	0.02843	0.025743	0.099802	0.306554	0.013383	0.043828	0.017839	0.027119	0.057348	0.030605	0.014279	0.024984	0.031892	0.035686	0.02501	0.019481	0.042105	0.039848	0.019696	0.144191	0.028225	0.022307
cg00977690	0.171196	0.122489	0.117082	0.182006	0.163354	0.15739	0.142082	0.138892	0.13164	0.131494	0.122742	0.110543	0.079584	0.116031	0.11543	0.122515	0.113198	0.100577	0.111954	0.101188	0.136864	0.108167	0.083836	0.105501	0.082116	0.110681	0.100718	0.141818	0.145919	0.101336	0.121206	0.099081	0.072847	0.094748	0.069311	0.134787	0.085748	0.062929	0.08158	0.079887
cg00979348	0.058856	0.059109	0.037429	0.056038	0.035261	0.049963	0.061982	0.05127	0.044842	0.036096	0.04	0.070393	0.035621	0.046875	0.036819	0.047436	0.041197	0.040217	0.058832	0.044344	0.053332	0.034036	0.028868	0.089516	0.021117	0.06094	0.059307	0.054467	0.061356	0.053305	0.083991	0.045555	0.03399	0.031421	0.044551	0.042022	0.03405	0.022042	0.030089	0.027543
cg00980978	0.095102	0.081212	0.135483	0.148396	0.0891	0.04991	0.118195	0.109127	0.076533	0.088872	0.076581	0.080535	0.062344	0.069581	0.059849	0.100732	0.054807	0.064625	0.060798	0.056517	0.040136	0.025085	0.045037	0.032301	0.031518	0.047684	0.056124	0.036531	0.098954	0.035565	0.047898	0.043483	0.023962	0.06259	0.03256	0.052535	0.036793	0.038298	0.03294	0.044627
cg00986320	0.858023	0.77814	0.825913	0.808511	0.85818	0.849852	0.681848	0.845846	0.857251	0.84232	0.858296	0.861535	0.866254	0.593792	0.851186	0.816195	0.849156	0.880204	0.819663	0.870874	0.849209	0.873502	0.884735	0.843894	0.594816	0.712081	0.832441	0.868192	0.877546	0.826586	0.827184	0.864467	0.877676	0.857895	0.861389	0.822387	0.878887	0.87151	0.895828	0.889631
cg00995327	0.121216	0.09297	0.075772	0.100369	0.101711	0.094339	0.084515	0.115699	0.094922	0.067591	0.088769	0.082581	0.069085	0.076216	0.072809	0.105805	0.113412	0.080867	0.067359	0.089366	0.066121	0.060116	0.07084	0.071054	0.070426	0.065499	0.071975	0.077317	0.097074	0.06344	0.069236	0.074904	0.06172	0.069498	0.075496	0.078518	0.065756	0.061608	0.074387	0.075739
cg00997424	0.165772	0.15342	0.156109	0.131062	0.107468	0.177292	0.175735	0.135009	0.134339	0.102125	0.12394	0.09158	0.07035	0.076234	0.085315	0.136431	0.100028	0.079448	0.077782	0.06984	0.047452	0.061742	0.056896	0.065212	0.030618	0.050032	0.056556	0.058777	0.105336	0.057611	0.061745	0.067329	0.065458	0.094765	0.064586	0.056254	0.057203	0.047442	0.060997	0.048975
cg01003992	0.038418	0.048559	0.025293	0.049728	0.04159	0.024476	0.047421	0.041775	0.046736	0.027847	0.038334	0.034165	0.029046	0.042111	0.0242	0.064886	0.022165	0.032598	0.042525	0.023537	0.055786	0.020395	0.018906	0.046196	0.018666	0.045609	0.043835	0.045247	0.042573	0.043579	0.048103	0.042221	0.026697	0.020553	0.030585	0.026825	0.021552	0.030589	0.036262	0.018255
cg01015879	0.153056	0.101408	0.111173	0.099742	0.073328	0.105919	0.122217	0.102171	0.049212	0.080204	0.096039	0.073305	0.069672	0.052884	0.083709	0.125519	0.077022	0.053678	0.053517	0.056069	0.056965	0.042106	0.044773	0.055561	0.032324	0.068991	0.037891	0.057848	0.085653	0.072453	0.051809	0.05933	0.056615	0.053728	0.058915	0.048992	0.037122	0.035302	0.030966	0.039569
cg01021485	0.018235	0.014832	0.02433	0.017702	0.017766	0.018458	0.020541	0.024163	0.023255	0.015394	0.018705	0.017756	0.01733	0.015928	0.013307	0.029128	0.013284	0.015085	0.018379	0.01195	0.018571	0.013107	0.012866	0.018471	0.013191	0.025531	0.023969	0.029966	0.01321	0.02299	0.026915	0.022527	0.015119	0.012134	0.012549	0.019469	0.011869	0.012159	0.01349	0.012697
cg01025842	0.050568	0.043643	0.043523	0.052844	0.054503	0.041096	0.05223	0.049787	0.047054	0.028884	0.040496	0.049429	0.037362	0.034707	0.040534	0.073157	0.043712	0.032963	0.048074	0.027437	0.097906	0.038422	0.042843	0.027978	0.024603	0.056832	0.059041	0.047073	0.029759	0.043011	0.043917	0.038504	0.03317	0.028277	0.035439	0.033539	0.02626	0.03098	0.02756	0.031202
cg01027739	0.151014	0.110241	0.145809	0.144597	0.11594	0.079955	0.081724	0.134763	0.088147	0.094864	0.130843	0.059008	0.079909	0.300763	0.079782	0.118829	0.062903	0.092511	0.089611	0.093808	0.044158	0.084845	0.051835	0.082855	0.049921	0.07069	0.094983	0.061405	0.088007	0.064872	0.071656	0.052882	0.053461	0.060218	0.070968	0.086675	0.058444	0.116146	0.098376	0.059975
cg01027805	0.043601	0.062114	0.059894	0.069146	0.065463	0.062448	0.064303	0.062082	0.055096	0.061009	0.061136	0.056582	0.057377	0.051687	0.062617	0.065739	0.058362	0.064753	0.063329	0.059174	0.067398	0.060468	0.056444	0.065324	0.060718	0.071464	0.076226	0.072381	0.069236	0.066358	0.073536	0.079698	0.057334	0.056393	0.057521	0.082637	0.056582	0.057066	0.049248	0.055802
cg01033160	0.045291	0.050066	0.047736	0.048025	0.042465	0.047713	0.047303	0.04847	0.040648	0.043888	0.049536	0.043344	0.053625	0.044111	0.046015	0.04892	0.047665	0.042725	0.04135	0.046485	0.049669	0.038125	0.042582	0.056023	0.04343	0.050238	0.043781	0.054444	0.03869	0.053275	0.06324	0.053924	0.041549	0.035168	0.046855	0.064133	0.042079	0.046044	0.041286	0.047626
cg01035238	0.830748	0.793367	0.835576	0.693001	0.824385	0.860142	0.877065	0.816948	0.835868	0.867666	0.842903	0.844614	0.890086	0.859849	0.877258	0.837989	0.876689	0.84092	0.777817	0.872461	0.725608	0.727798	0.920349	0.824793	0.889986	0.824823	0.802275	0.822333	0.716974	0.571783	0.788704	0.794144	0.837284	0.879882	0.856925	0.861925	0.873781	0.866438	0.875301	0.863799
cg01036148	0.111379	0.076577	0.100636	0.075275	0.073566	0.087388	0.069038	0.119275	0.067439	0.063467	0.075865	0.060015	0.037921	0.065374	0.065685	0.077307	0.064849	0.05285	0.07528	0.052148	0.060218	0.052454	0.044558	0.040555	0.03827	0.053195	0.061646	0.057313	0.087485	0.057242	0.04698	0.060324	0.034837	0.048543	0.041636	0.068402	0.041161	0.040788	0.032485	0.043587
cg01036173	0.025103	0.044285	0.027304	0.059637	0.030502	0.042025	0.036771	0.057795	0.024762	0.022011	0.027621	0.039193	NA	0.040288	0.029447	0.047228	0.020969	0.022603	0.039041	0.021022	0.03862	0.020679	0.015061	0.018238	0.024363	0.050867	0.028706	0.035341	0.0374	0.048366	0.026882	0.037535	0.022329	0.019383	0.023785	0.029102	0.016399	0.017288	0.022219	0.011845
cg01037108	0.043078	0.045677	0.04343	0.050297	0.047086	0.041632	0.04045	0.043073	0.045544	0.037551	0.039808	0.048817	0.043704	0.03773	0.045342	0.040576	0.038384	0.0391	0.045882	0.036928	0.039755	0.044629	0.036977	0.048076	0.028099	0.054286	0.055677	0.051332	0.044355	0.052864	0.075514	0.064383	0.038605	0.035752	0.036668	0.048546	0.040046	0.038252	0.038058	0.043304
cg01040062	0.083156	0.096455	0.113464	0.096324	0.090172	0.106147	0.103714	0.092576	0.09127	0.084673	0.080785	0.083607	0.060808	0.074937	0.064433	0.085352	0.061508	0.055932	0.060834	0.061824	0.045972	0.047383	0.057758	0.048209	0.046894	0.063552	0.050362	0.051691	0.080633	0.053531	0.060476	0.046609	0.047516	0.072295	0.044927	0.044655	0.044056	0.043255	0.038118	0.04898
cg01040759	0.106224	0.096605	0.072867	0.08694	0.097812	0.087869	0.072212	0.103593	0.077375	0.07988	0.086783	0.073972	0.063807	0.04968	0.07717	0.070793	0.065935	0.068511	0.049661	0.058956	0.046156	0.039054	0.053805	0.058001	0.052478	0.057758	0.059979	0.056372	0.083987	0.050602	0.056282	0.051645	0.047785	0.048743	0.047302	0.050145	0.048465	0.050092	0.049436	0.05725
cg01041367	0.065821	0.065622	0.064673	0.044726	0.047336	0.037691	0.053606	0.058681	0.03748	0.044663	0.044651	0.035807	0.038907	0.045976	0.052607	0.047884	0.04084	0.044697	0.048853	0.046503	0.036315	0.037532	0.036349	0.047937	0.02003	0.054909	0.043209	0.040108	0.034835	0.066583	0.0418	0.067417	0.044083	0.037253	0.028954	0.078477	0.040585	0.04911	0.027136	0.029675
cg01043831	0.787999	0.732566	0.580548	0.693435	0.680373	0.706158	0.540836	0.802173	0.731351	0.733355	0.79089	0.522493	0.717834	0.729849	0.645454	0.741321	0.718977	0.756815	0.627955	0.765749	0.518733	0.875403	0.6238	0.632583	0.712129	0.68873	0.723747	0.774156	0.593701	0.732115	0.64812	0.565042	0.67712	0.734665	0.730169	0.737009	0.821081	0.783476	0.793777	0.85291
cg01044662	0.382758	0.138357	0.147105	0.10441	0.083145	0.095322	0.06699	0.115586	0.105663	0.15256	0.161629	0.13314	0.085207	0.129823	0.074425	0.115778	0.083612	0.130214	0.071483	0.07456	0.045314	0.035442	0.069531	0.107826	0.075704	0.103522	0.10674	0.056096	0.079798	0.218384	0.06599	0.077706	0.08734	0.063625	0.141611	0.110387	0.061141	0.111146	0.06506	0.101221
cg01044722	0.071588	0.070395	0.076567	0.063737	0.06815	0.076679	0.09663	0.074637	0.061341	0.044637	0.061134	0.052725	0.049805	0.064312	0.056285	0.099618	0.055804	0.032443	0.085288	0.058714	0.072768	0.058163	0.036558	0.050754	0.053942	0.065992	0.057733	0.072664	0.04367	0.068278	0.066737	0.063619	0.034324	0.066176	0.036775	0.088044	0.03553	0.026323	0.02675	0.033889
cg01045423	0.226156	0.206915	0.241857	0.234701	0.228582	0.235733	0.254022	0.225171	0.255914	0.209242	0.246899	0.251362	0.260829	0.227817	0.227702	0.250063	0.258177	0.212981	0.251656	0.222008	0.210681	0.236481	0.199028	0.179277	0.17685	0.24951	0.188491	0.192015	0.187996	0.194118	0.218701	0.200505	0.267567	0.221342	0.210226	0.220009	0.181171	0.179735	0.257242	0.143332
cg01046174	0.012346	0.031085	0.020899	0.023515	0.020661	0.029017	0.029591	0.030431	0.026257	0.015243	0.017912	0.025052	0.016112	0.050635	0.013865	0.038123	0.015851	0.018664	0.024396	0.020355	0.027199	0.016045	0.011285	0.019396	0.0129	0.03112	0.023651	0.028397	0.020011	0.035729	0.042286	0.024246	0.011486	0.017512	0.017055	0.020424	0.014716	0.016236	0.016791	0.015656
cg01047414	0.063785	0.055456	0.072761	0.052374	0.057501	0.061057	0.071146	0.059911	0.061778	0.048394	0.053688	0.056846	0.052453	0.054096	0.06543	0.058567	0.058517	0.048989	0.058531	0.052325	0.067149	0.059005	0.05472	0.068747	0.054304	0.064976	0.059669	0.066685	0.064398	0.083507	0.054745	0.05728	0.045975	0.045097	0.051746	0.065028	0.052703	0.052061	0.046183	0.054428
cg01048931	0.03927	0.043305	0.052424	0.042527	0.037152	0.041981	0.044253	0.047502	0.045151	0.022783	0.033551	0.036261	0.0332	0.035185	0.047968	0.057207	0.035185	0.029296	0.054074	0.028002	0.035854	0.041855	0.025577	0.053374	0.021934	0.064962	0.048969	0.054063	0.039559	0.0489	0.046534	0.048092	0.027725	0.035357	0.033655	0.03769	0.030296	0.021718	0.027951	0.025949
cg01049530	0.051822	0.0464	0.058209	0.053089	0.036294	0.040529	0.056106	0.059439	0.055005	0.047317	0.058595	0.071064	0.033358	0.040718	0.065257	0.051099	0.05865	0.045754	0.071613	0.083742	0.058644	0.058161	0.060738	0.060242	0.037139	0.061042	0.089344	0.068182	0.050296	0.079419	0.059433	0.07062	0.035278	0.084749	0.033004	0.088321	0.037533	0.034996	0.035837	0.032366
cg01056155	0.036689	0.033595	0.038997	0.038559	0.038014	0.030901	0.032375	0.057462	0.027698	0.029207	0.032297	0.04106	0.028704	0.043864	0.035546	0.041158	0.029092	0.025566	0.030675	0.036027	0.043768	0.03908	0.026585	0.040474	0.030779	0.057238	0.049211	0.045206	0.030385	0.040854	0.037912	0.034246	0.027717	0.028628	0.028564	0.039905	0.028741	0.025928	0.024403	0.026328
cg01057962	0.052424	0.064397	0.052708	0.073226	0.059154	0.029618	0.050809	0.074021	0.065169	0.051637	0.060024	0.051165	0.034495	0.043345	0.046794	0.071409	0.055691	0.028877	0.044538	0.036763	0.035238	0.023204	0.031492	0.03743	0.029239	0.031596	0.029438	0.03955	0.060295	0.037198	0.031386	0.03289	0.031041	0.030242	0.024178	0.027792	0.029751	0.027247	0.028264	0.026744
cg01063524	0.100418	0.084211	0.10519	0.105101	0.09067	0.073095	0.078448	0.118605	0.098623	0.050206	0.077637	0.103672	0.067006	0.075903	0.046015	0.069226	0.06541	0.066758	0.070171	0.074011	0.098854	0.059042	0.045445	0.06078	0.034708	0.090208	0.06823	0.060468	0.0985	0.107482	0.103661	0.068815	0.056472	0.05741	0.06999	0.09776	0.047368	0.044838	0.06395	0.054446
cg01063813	0.100625	0.081973	0.069273	0.083731	0.08922	0.09578	0.077537	0.103234	0.079437	0.053279	0.065606	0.087683	0.075754	0.061449	0.04389	0.086763	0.060922	0.063051	0.092556	0.048662	0.063754	0.049567	0.071771	0.067636	0.031857	0.084381	0.080749	0.113835	0.058925	0.049469	0.077098	0.0824	0.043325	0.056445	0.059461	0.053593	0.042765	0.046396	0.04721	0.045603
cg01064307	0.057651	0.051524	0.058079	0.056951	0.05172	0.05565	0.060493	0.056558	0.05486	0.070377	0.050298	0.053178	0.052047	0.048466	0.059352	0.056815	0.05026	0.049487	0.057612	0.049801	0.054719	0.047188	0.049429	0.058161	0.051788	0.066388	0.057514	0.06372	0.056586	0.066016	0.056814	0.05621	0.045133	0.046106	0.039226	0.070804	0.051472	0.050691	0.043906	0.056453
cg01064957	0.081222	0.073156	0.090732	0.09832	0.082008	0.075087	0.078779	0.079695	0.048878	0.052949	0.066018	0.074578	0.058744	0.054891	0.067419	0.093559	0.061135	0.057186	0.0677	0.054542	0.058443	0.064335	0.053618	0.064234	0.041506	0.063249	0.062653	0.053728	0.073291	0.059483	0.067941	0.067678	0.050582	0.053758	0.058751	0.052389	0.052821	0.048051	0.054583	0.063425
cg01065920	0.029864	0.024014	0.03204	0.041434	0.030998	0.032224	0.032061	0.036359	0.033409	0.020391	0.020875	0.033369	0.025002	0.034043	0.016462	0.028178	0.01733	0.025484	0.021463	0.022008	0.02385	0.023469	0.015516	0.023146	0.017665	0.036258	0.02332	0.026016	0.02226	0.032251	0.028615	0.034331	0.021582	0.019471	0.020338	0.028288	0.01628	0.016089	0.0226	0.019116
cg01069256	0.062932	0.042722	0.05452	0.041346	0.043424	0.042899	0.044333	0.052519	0.04058	0.035359	0.041284	0.053421	0.040305	0.049687	0.03765	0.057155	0.045559	0.042167	0.074826	0.036703	0.04551	0.043419	0.036972	0.040652	0.033707	0.072316	0.056491	0.053357	0.051425	0.054507	0.045444	0.046143	0.031471	0.03669	0.033582	0.053917	0.034183	0.038572	0.030973	0.034701
cg01076838	0.882608	0.862351	0.868946	0.83815	0.843419	0.865505	0.871123	0.854054	0.891607	0.875751	0.900689	0.869106	0.87092	0.878282	0.876597	0.860279	0.886174	0.874432	0.893426	0.903084	0.875368	0.856882	0.866596	0.873398	0.883955	0.888508	0.858159	0.882114	0.867467	0.871564	0.875353	0.862904	0.860849	0.890261	0.893425	0.882468	0.882754	0.872488	0.888684	0.878843
cg01078434	0.668839	0.832495	0.806519	0.494336	0.791621	0.282847	0.838441	0.792255	0.855004	0.813622	0.835413	0.750205	0.859222	0.242685	0.834796	0.838227	0.726798	0.809125	0.75575	0.764696	0.357453	0.522571	0.889606	0.800036	0.875135	0.663764	0.719708	0.919432	0.36704	0.212338	0.701024	0.739802	0.750491	0.424225	0.866324	0.862799	0.88016	0.823	0.424182	0.842193
cg01078871	0.04795	0.053998	0.05117	0.050007	0.059517	0.052795	0.062337	0.055655	0.051029	0.034074	0.035891	0.063462	0.05058	0.056565	0.041563	0.0549	0.034384	0.04352	0.042606	0.032513	0.055067	0.057685	0.035152	0.042694	0.037477	0.049521	0.048655	0.047148	0.04262	0.053574	0.043065	0.048111	0.046154	0.039818	0.048194	0.052605	0.034909	0.039869	0.043989	0.045052
cg01082679	0.09952	0.074218	0.117019	0.086932	0.075733	0.056087	0.063245	0.092967	0.101774	0.060509	0.062183	0.056589	0.048152	0.058725	0.043832	0.066617	0.041898	0.036114	0.060112	0.050573	0.039416	0.027018	0.039268	0.0311	0.027429	0.040911	0.055931	0.040108	0.074121	0.030552	0.033204	0.047372	0.029238	0.057825	0.032258	0.051257	0.026581	0.018194	0.022006	0.033414
cg01086978	0.070591	0.067382	0.080799	0.07538	0.073623	0.069295	0.063759	0.076033	0.067206	0.078738	0.067842	0.066569	0.066403	0.062807	0.074054	0.084139	0.05912	0.074929	0.061461	0.069911	0.087618	0.064395	0.053732	0.074106	0.073322	0.072674	0.087308	0.077257	0.067599	0.084338	0.09	0.07013	0.059655	0.045493	0.063301	0.075926	0.071874	0.067478	0.068075	0.069502
cg01087710	0.046319	0.038348	0.033179	0.047653	0.03871	0.04323	0.039784	0.045193	0.046361	0.034008	0.036452	0.051464	0.027477	0.045068	0.038468	0.043887	0.032136	0.040287	0.04337	0.030695	0.044906	0.032684	0.026655	0.037881	0.027244	0.042727	0.037963	0.041379	0.026718	0.036065	0.046394	0.046903	0.034363	0.023666	0.028009	0.041825	0.030905	0.031003	0.031688	0.036276
cg01090445	0.036941	0.037132	0.047692	0.037495	0.039838	0.039504	0.049317	0.038387	0.039525	0.02381	0.039877	0.043867	0.02624	0.042929	0.030005	0.046056	0.02302	0.0278	0.046076	0.025959	0.043069	0.032013	0.023865	0.024446	0.026209	0.054325	0.04666	0.050888	0.027864	0.043756	0.044853	0.044388	0.022672	0.026813	0.030188	0.031794	0.021021	0.021502	0.027485	0.022983
cg01092561	0.074063	0.062285	0.061028	0.059193	0.050689	0.044468	0.051307	0.055306	0.048658	0.038942	0.047042	0.046804	0.033785	0.051215	0.039973	0.047152	0.050736	0.043122	0.037994	0.037716	0.033927	0.031549	0.035067	0.035986	0.030942	0.043022	0.032692	0.036574	0.048386	0.059127	0.037842	0.034304	0.028574	0.035212	0.029371	0.031883	0.02892	0.028428	0.025658	0.037372
cg01095395	0.843768	0.760577	0.795894	0.758621	0.874247	0.834373	0.755083	0.819726	0.784413	0.791123	0.845796	0.843168	0.83831	0.819301	0.827834	0.852268	0.859082	0.791257	0.815815	0.879098	0.865656	0.844678	0.838983	0.834922	0.908413	0.804149	0.852787	0.87109	0.859084	0.874491	0.801875	0.867837	0.870432	0.876568	0.867626	0.87928	0.860695	0.853855	0.89854	0.859684
cg01095590	0.027009	0.022957	0.029644	0.032196	0.023765	0.026829	0.03678	0.027936	0.019783	0.020758	0.020367	0.026866	0.026114	0.023408	0.027642	0.045826	0.0241	0.024781	0.029051	0.024685	0.031705	0.026606	0.02109	0.030587	0.018338	0.030764	0.030213	0.035188	0.032746	0.037631	0.031805	0.030781	0.023961	0.021309	0.020747	0.025225	0.018507	0.01625	0.021042	0.020941
cg01097940	0.109298	0.092247	0.11164	0.085041	0.098329	0.082215	0.096895	0.102168	0.09239	0.054088	0.084791	0.109387	0.081234	0.078538	0.089588	0.090295	0.092922	0.058691	0.090922	0.08234	0.098044	0.068206	0.089441	0.082474	0.059927	0.102229	0.098159	0.076963	0.100806	0.080359	0.111965	0.094776	0.053665	0.084567	0.063134	0.079919	0.052812	0.050562	0.043661	0.066145
cg01103730	0.85352	0.861918	0.876894	0.848232	0.859146	0.876944	0.697011	0.891111	0.841628	0.834019	0.815408	0.875683	0.897599	0.914218	0.879855	0.871645	0.794221	0.884533	0.84097	0.879284	0.763038	0.69006	0.919425	0.8266	0.889123	0.863002	0.877218	0.906197	0.276809	0.629444	0.892482	0.886975	0.900124	0.885235	0.906263	0.86331	0.894077	0.886795	0.75825	0.908377
cg01103836	0.972534	0.962268	0.969352	0.9736	0.968544	0.970167	0.9561	0.954328	0.967957	0.975618	NA	0.967445	0.974422	0.96446	0.975973	0.962466	0.971569	0.974174	0.972107	0.974521	0.971386	0.970248	0.981	0.977678	0.974595	0.96842	0.964029	0.96369	0.975849	0.963236	0.97348	0.957817	0.977133	0.9783	0.977025	0.968195	0.981517	0.977161	0.971552	0.958186
cg01106788	0.837789	0.872165	0.887244	0.852069	0.882986	0.874377	0.868743	0.861496	0.911726	0.90199	0.883898	0.883571	0.918151	0.900916	0.898255	0.853612	0.900976	0.88515	0.877041	0.906947	0.890453	0.88607	0.905374	0.882546	0.91712	0.885863	0.862769	0.89767	0.898187	0.891022	0.902379	0.905423	0.874167	0.908847	0.913703	0.899635	0.913634	0.912926	0.901475	0.912014
cg01107031	0.07062	0.068875	0.042634	0.049555	0.058116	0.050558	0.044111	0.050773	0.044949	0.026667	0.055532	0.057538	0.035148	0.038597	0.025028	0.058776	0.039813	0.031726	0.05935	0.035049	0.058997	0.050796	0.022325	0.031783	0.020487	0.065479	0.051579	0.094346	0.03514	0.058909	0.068353	0.036541	0.044266	0.036515	0.298135	0.029892	0.029344	0.021505	0.02488	0.039002
cg01107741	0.057663	0.04316	0.071905	0.04746	0.03136	0.052898	0.044345	0.063121	0.060038	0.03455	0.034199	0.058116	0.024852	0.04042	0.036078	0.06065	0.047301	0.041236	0.056196	0.038614	0.045984	0.05876	0.03942	0.051118	0.029369	0.052026	0.053743	0.066813	0.054291	0.052199	0.071521	0.049725	0.029994	0.039551	0.031229	0.057261	0.034912	0.029992	0.032323	0.040862
cg01110846	0.041183	0.062632	0.102657	0.087632	0.073579	0.058097	0.068449	0.075318	0.074088	0.052367	0.074418	0.039723	0.049662	0.032868	0.045071	0.063765	0.048062	0.049842	0.054379	0.037222	0.038112	0.022689	0.02438	0.027781	0.026543	0.040105	0.030271	0.029018	0.060064	0.040178	0.030055	0.027508	0.025714	0.03142	0.026139	0.034864	0.028822	0.019414	0.027469	0.025594
cg01116966	0.049469	0.056708	0.070125	0.058045	0.054848	0.060245	0.045549	0.052197	0.022587	0.03977	0.036545	0.0434	0.030327	0.040762	0.037625	0.079106	0.040767	0.029158	0.032713	0.033342	0.01672	0.016878	0.017963	0.021142	0.01618	0.038457	0.026141	0.024578	0.053253	0.029427	0.02725	0.023286	0.017955	0.023507	0.020754	0.021867	0.016468	0.011054	0.013452	0.018325
cg01117627	0.067225	0.057945	0.081686	0.062563	0.045788	0.055999	0.065648	0.062866	0.066794	0.029991	0.046432	0.063778	0.043363	0.036844	0.052434	0.062542	0.051799	0.034779	0.058658	0.057499	0.069625	0.090214	0.073859	0.047733	0.04294	0.068492	0.075879	0.074722	0.056121	0.064992	0.062648	0.076481	0.040065	0.060083	0.042951	0.084686	0.045377	0.028194	0.045788	0.038079
cg01120307	0.867586	0.852106	0.874125	0.865636	0.879563	0.880352	0.853228	0.873708	0.887454	0.880319	0.876825	0.847793	0.880938	0.891208	0.866232	0.872	0.869392	0.879353	0.87462	0.880496	0.85385	0.863983	0.888901	0.875894	0.892013	0.862194	0.866527	0.863857	0.847923	0.866962	0.882414	0.882189	0.863953	0.880935	0.866252	0.880532	0.874119	0.878743	0.911406	0.894211
cg01120898	0.035616	0.038949	0.033479	0.025129	0.030635	0.026288	0.029788	0.035375	0.03161	0.021983	0.028883	0.024455	0.018575	0.027134	0.021957	0.03452	0.023671	0.025054	0.028388	0.021961	0.030772	0.025831	0.019194	0.0319	0.022523	0.047551	0.032851	0.088615	0.025441	0.037558	0.031578	0.033367	0.018359	0.021785	0.032385	0.029898	0.0218	0.021512	0.026201	0.025944
cg01124961	0.074178	0.086056	0.09788	0.086284	0.086323	0.092698	0.095251	0.10212	0.066795	0.069048	0.082911	0.095769	0.064039	0.074779	0.076101	0.097883	0.089908	0.068728	0.068907	0.068262	0.0781	0.068837	0.077053	0.047043	0.057823	0.073716	0.074693	0.068936	0.08988	0.082663	0.070351	0.070192	0.054021	0.07099	0.049947	0.071664	0.053853	0.040269	0.049261	0.043514
cg01127428	0.932633	0.927771	0.923193	0.920161	0.942892	0.933109	0.93402	0.93582	0.941456	0.906822	0.933688	0.939213	0.946365	0.922804	0.91381	0.938539	0.94817	0.929786	0.933336	0.943589	0.899667	0.939979	0.944483	0.911446	0.950373	0.933513	0.899917	0.938763	0.939318	0.921769	0.937638	0.918479	0.940243	0.938958	0.940482	0.939008	0.937685	0.926767	0.941465	0.937863
cg01130192	0.082302	0.088894	0.123196	0.092251	0.082263	0.082843	0.080711	0.120595	0.099123	0.134839	0.111902	0.093429	0.067559	0.06112	0.061497	0.10847	0.063235	0.09101	0.054568	0.094529	0.048158	0.048612	0.038902	0.126077	0.053417	0.072265	0.131681	0.08146	0.077496	0.053627	0.069809	0.075124	0.052303	0.044366	0.071216	0.137745	0.058475	0.081272	0.057614	0.044313
cg01131735	0.044388	0.033512	0.028995	0.040558	0.029538	0.038987	0.030993	0.042532	0.044545	0.019074	0.024823	0.03188	0.024887	0.026802	0.018784	0.037415	0.020302	0.020777	0.031556	0.018857	0.024398	0.024804	0.017703	0.031634	0.020657	0.035132	0.032905	0.032506	0.027088	0.038997	0.025916	0.033283	0.02226	0.020252	0.022975	0.019819	0.016988	0.023315	0.02633	0.021721
cg01134491	0.046553	0.046062	0.044528	0.04839	0.03877	0.038871	0.048885	0.040241	0.038763	0.030316	0.0462	0.049681	0.043612	0.034759	0.036659	0.044883	0.043785	0.034892	0.037263	0.037698	0.045141	0.048669	0.038543	0.036284	0.030043	0.0491	0.046497	0.038205	0.038933	0.042856	0.043035	0.045336	0.03667	0.026283	0.037808	0.043878	0.036854	0.030356	0.025671	0.036724
cg01135200	0.052036	0.058367	0.063842	0.061258	0.056039	0.044058	0.066438	0.053268	0.05278	0.042249	0.040906	0.0533	0.037033	0.054139	0.041874	0.049581	0.042307	0.041724	0.053125	0.041943	0.055477	0.045997	0.037057	0.064681	0.037674	0.055835	0.049996	0.055004	0.036136	0.071801	0.052774	0.056295	0.040638	0.052891	0.055334	0.055571	0.0399	0.044299	0.045734	0.047599
cg01137065	0.03736	0.038852	0.053503	0.034467	0.044174	0.036477	0.038849	0.052184	0.032997	0.030811	0.032614	0.043612	0.04065	0.055276	0.058122	0.040085	0.042845	0.044656	0.02985	0.035816	0.041919	0.024292	0.058841	0.048585	0.024696	0.055066	0.051431	0.062005	0.036388	0.046721	0.035571	0.040357	0.031727	0.028462	0.031832	0.050966	0.035164	0.027723	0.031509	0.029752
cg01137532	0.064909	0.065526	0.08468	0.055787	0.060873	0.050034	0.059402	0.065317	0.068235	0.039793	0.055212	0.055943	0.032744	0.040468	0.057117	0.056466	0.047488	0.044802	0.037448	0.036708	0.031972	0.024068	0.031892	0.02923	0.020943	0.03691	0.038287	0.031753	0.056147	0.038964	0.034045	0.030253	0.023412	0.035144	0.031164	0.026859	0.025358	0.025742	0.021645	0.036593
cg01137708	0.041195	0.047197	0.027081	0.030944	0.035292	0.037324	0.057783	0.036206	0.051772	0.029505	0.027562	0.043692	0.026726	0.027784	0.025658	0.02643	0.029054	0.036846	0.042559	0.028002	0.033271	0.023852	0.027679	0.040061	0.019905	0.039471	0.038412	0.033413	0.02995	0.028191	0.02619	0.032493	0.023535	0.026141	0.030036	0.030058	0.024634	0.020952	0.023179	0.027951
cg01137737	0.061715	0.075095	0.116262	0.120692	0.065048	0.06456	0.070928	0.073046	0.080778	0.054063	0.051209	0.073467	0.06434	0.066792	0.061138	0.055674	0.068337	0.045494	0.104859	0.068458	0.094517	0.1041	0.06088	0.06058	0.064138	0.0859	0.085678	0.076891	0.079777	0.106814	0.076284	0.095127	0.055836	0.079612	0.087457	0.095872	0.05794	0.05308	0.043464	0.048231
cg01139059	0.083848	0.08452	0.08775	0.079765	0.082535	0.087657	0.088303	0.087873	0.082505	0.068859	0.059576	0.065525	0.087544	0.077663	0.06703	0.083495	0.060522	0.074675	0.069349	0.062796	0.079654	0.064172	0.062764	0.082162	0.071182	0.084229	0.08227	0.087908	0.070515	0.101016	0.061317	0.089932	0.058156	0.068156	0.062924	0.088296	0.070758	0.0681	0.074352	0.078087
cg01139966	0.054567	0.064681	0.037523	0.037872	0.033686	0.062419	0.049811	0.049447	0.030996	0.031517	0.031664	0.038856	0.040343	0.028863	0.027507	0.047768	0.035475	0.025653	0.031952	0.031506	0.033892	0.031725	0.023615	0.02429	0.024696	0.048421	0.039244	0.026389	0.044765	0.044213	0.041549	0.035841	0.030748	0.032655	0.031087	0.028438	0.019108	0.019939	0.026427	0.027466
cg01141769	0.034038	0.041246	0.026145	0.031617	0.032754	0.026504	0.047475	0.048893	0.031215	0.028972	0.036016	0.044004	0.024273	0.028867	0.032465	0.032201	0.023016	0.031433	0.046215	0.028799	0.045129	0.04391	0.018272	0.043889	0.028539	0.039731	0.045332	0.046966	0.028988	0.052359	0.046669	0.039685	0.031101	0.03125	0.030761	0.032534	0.029575	0.021675	0.028123	0.021972
cg01144286	0.092518	0.089197	0.110382	0.095091	0.070179	0.072901	0.081207	0.109107	0.072862	0.09732	0.047894	0.076629	0.046865	0.049249	0.069464	0.099823	0.060378	0.076113	0.058434	0.081869	0.342191	0.038857	0.037491	0.138649	0.042944	0.058062	0.080159	0.056553	0.07425	0.057949	0.071689	0.061595	0.060104	0.077723	0.211508	0.07786	0.051195	0.06874	0.054843	0.043813
cg01145389	0.05778	0.035265	0.04156	0.043021	0.036185	0.083511	0.056552	0.03748	0.043325	0.024963	0.029655	0.067299	0.037748	0.031534	0.055322	0.047178	0.071364	0.034252	0.047713	0.055712	0.08059	0.057117	0.03016	0.040907	0.04143	0.071061	0.050625	0.042825	0.043195	0.055409	0.046447	0.072459	0.037465	0.058049	0.026959	0.058383	0.033187	0.02154	0.024171	0.027021
cg01145396	0.758301	0.790879	0.745178	0.739573	0.815544	0.770655	0.812259	0.780979	0.780827	0.695508	0.735682	0.76079	0.751434	0.824111	0.808792	0.836633	0.811465	0.740085	0.752003	0.81146	0.780277	0.695828	0.799622	0.653732	0.825654	0.812492	0.742265	0.872417	0.849741	0.806313	0.789877	0.764209	0.788708	0.624647	0.835216	0.795767	0.779073	0.717058	0.787214	0.848647
cg01146980	0.031965	0.036936	0.027773	0.040512	0.036265	0.03823	0.028663	0.045081	0.029799	0.017641	0.028765	0.026761	0.031089	0.027118	0.01697	0.035792	0.031332	0.020873	0.02507	0.020137	0.030321	0.0217	0.017451	0.028732	0.012713	0.032813	0.024202	0.026631	0.034615	0.030574	0.033034	0.038415	0.016467	0.025381	0.025635	0.026912	0.017618	0.012529	0.020392	0.014448
cg01148741	0.147392	0.225342	0.209307	0.157201	0.225719	0.176163	0.137133	0.260487	0.082221	0.186637	0.07431	0.156678	0.227631	0.14718	0.464812	0.517588	0.13523	0.201856	0.128029	0.119388	0.505742	0.072648	0.091479	0.292648	0.175535	0.197104	0.318196	0.260179	0.08192	0.160467	0.238811	0.209213	0.093396	0.100722	0.101459	0.239749	0.193323	0.184194	0.139054	0.22872
cg01150454	0.022679	0.023036	0.028325	0.022671	0.02248	0.020885	0.034054	0.02798	0.016348	0.018095	0.020354	0.025036	0.032048	0.024506	0.030863	0.0214	0.015312	0.019168	0.028905	0.015501	0.025346	0.017192	0.016146	0.030685	0.015596	0.031779	0.030042	0.024483	0.020586	0.031662	0.02101	0.02104	0.020046	0.018531	0.017771	0.026251	0.017187	0.015737	0.019022	0.01863
cg01151699	0.043382	0.054245	0.057695	0.049594	0.045251	0.047219	0.055637	0.042046	0.034959	0.041374	0.068915	0.057496	0.034639	0.030092	0.029306	0.046288	0.039243	0.034462	0.057523	0.048191	0.025784	0.02497	0.03193	0.041171	0.022645	0.036633	0.053098	0.051463	0.03302	0.053766	0.041945	0.067325	0.039792	0.038856	0.040621	0.046489	0.030099	0.023699	0.046083	0.030284
cg01152499	0.05693	0.05859	0.052596	0.062946	0.055666	0.060397	0.074162	0.062689	0.045381	0.042031	0.051141	0.06169	0.047524	0.056013	0.046566	0.053224	0.056553	0.050139	0.048693	0.050186	0.053797	0.049232	0.043967	0.052608	0.044248	0.061768	0.061025	0.060407	0.053458	0.055575	0.050884	0.047449	0.041317	0.048032	0.051484	0.053424	0.042676	0.043182	0.057357	0.046036
cg01154537	0.128628	0.126749	0.145646	0.126282	0.12181	0.141806	0.17233	0.148046	0.13038	0.127455	0.128576	0.105333	0.111367	0.111753	0.091189	0.118664	0.083717	0.085095	0.091985	0.093928	0.057111	0.057076	0.06119	0.073784	0.062512	0.074836	0.065645	0.062027	0.152477	0.070875	0.059096	0.061778	0.063004	0.092093	0.073913	0.056135	0.06538	0.046466	0.066851	0.050361
cg01154775	0.061291	0.097802	0.14159	0.084379	0.070327	0.080637	0.074657	0.097338	0.06864	0.068988	0.059948	0.082035	0.075073	0.081832	0.059272	0.084977	0.04167	0.048469	0.069454	0.06589	0.044062	0.022087	0.03893	0.045074	0.033741	0.047982	0.049072	0.050296	0.080728	0.041497	0.03735	0.057303	0.033715	0.046738	0.028454	0.036641	0.048582	0.031029	0.029678	0.031542
cg01160766	0.166962	0.150063	0.157368	0.156552	0.114218	0.152149	0.151501	0.162626	0.183276	0.122017	0.101114	0.14692	0.096098	0.103654	0.069856	0.120155	0.074154	0.117778	0.092387	0.082697	0.080291	0.071011	0.07445	0.076306	0.043906	0.060076	0.075892	0.104745	0.109264	0.062387	0.08509	0.066585	0.063764	0.067387	0.058824	0.057376	0.067383	0.065688	0.050835	0.080508
cg01161216	0.072105	0.058395	0.04582	0.058567	0.052447	0.057701	0.051411	0.063843	0.055138	0.048186	0.047468	0.066036	0.053341	0.049231	0.063021	0.057694	0.039223	0.116063	0.047993	0.050029	0.049944	0.0344	0.045815	0.039751	0.03498	0.064153	0.056951	0.046556	0.040025	0.045396	0.056122	0.072431	0.047949	0.03699	0.042194	0.065388	0.048591	0.038861	0.044798	0.04779
cg01161597	0.119866	0.11178	0.105207	0.088008	0.096433	0.090685	0.09898	0.101279	0.090457	0.060946	0.09367	0.077852	0.064988	0.082471	0.07851	0.103949	0.093645	0.086091	0.094015	0.078404	0.083243	0.085529	0.068463	0.076005	0.090005	0.085245	0.082912	0.080372	0.092798	0.067666	0.071019	0.079067	0.074459	0.080492	0.075075	0.073486	0.072099	0.061223	0.057239	0.073813
cg01161611	0.771429	0.762604	0.781373	NA	0.45471	NA	0.830765	0.769882	0.523571	0.637966	0.777601	0.829747	0.831282	0.83854	0.85495	0.851439	0.40107	0.689331	0.755753	0.583101	0.843476	0.874366	0.885424	0.773674	0.890461	0.549148	0.784854	0.837887	0.456649	0.304462	0.824629	0.720847	0.699384	0.501284	0.840873	0.695081	0.865258	0.835335	0.607995	0.8651
cg01166674	0.071819	0.037756	0.061518	0.051208	0.045886	0.040653	0.049093	0.060518	0.04081	0.031341	0.04097	0.057466	0.042488	0.057598	0.040881	0.040351	0.03415	0.046904	0.047322	0.040923	0.047346	0.03764	0.038035	0.038601	0.034819	0.052143	0.040821	0.053518	0.048195	0.048634	0.040698	0.046596	0.039629	0.030695	0.03487	0.041896	0.037697	0.035191	0.037042	0.033863
cg01168201	0.046283	0.037337	0.050625	0.048466	0.029139	0.036141	0.044835	0.05042	0.040022	0.024664	0.038305	0.042523	0.030851	0.050371	0.057793	0.064011	0.043678	0.025196	0.063761	0.041179	0.091552	0.056639	0.029778	0.037002	0.033593	0.077075	0.058281	0.047969	0.041624	0.073696	0.046481	0.062725	0.027955	0.047003	0.033043	0.066886	0.024597	0.02378	0.020162	0.027746
cg01171588	0.062412	0.035321	0.045935	0.043451	0.029524	0.049261	0.036175	0.044149	0.038402	0.020099	0.030275	0.03349	0.022258	0.026124	0.027496	0.044932	0.030207	0.023205	0.031526	0.021268	0.02056	0.02658	0.021655	0.021811	0.015101	0.030434	0.028234	0.029366	0.036707	0.037372	0.024587	0.024525	0.016629	0.021618	0.016411	0.025119	0.015219	0.017207	0.015772	0.017329
cg01171858	0.805843	0.726402	0.711651	0.742055	0.789162	0.781176	0.843578	0.786027	0.78424	0.831308	0.778354	0.812996	0.825164	0.79945	0.810286	0.770399	0.822439	0.805679	0.800637	0.838288	0.808625	0.791577	0.86869	0.800163	0.825389	0.818824	0.801148	0.859544	0.819587	0.813066	0.844053	0.817224	0.852878	0.831648	0.856837	0.841332	0.842496	0.83558	0.851725	0.875642
cg01172656	0.026913	0.020849	0.022708	0.023456	0.021112	0.020112	0.024216	0.020675	0.023966	0.013825	0.020673	0.022778	0.017653	0.018016	0.019416	0.02183	0.018448	0.018374	0.025882	0.018248	0.020747	0.015277	0.015875	0.021036	0.015818	0.025629	0.026097	0.022259	0.019359	0.022913	0.019224	0.019856	0.014756	0.014656	0.017298	0.027036	0.016913	0.013568	0.015543	0.013987
cg01172735	0.072764	0.066317	0.115458	0.083551	0.059954	0.067468	0.066314	0.082078	0.07775	0.089269	0.06701	0.068994	0.064909	0.054041	0.055736	0.079616	0.061436	0.065263	0.07159	0.068128	0.065693	0.06061	0.045071	0.090506	0.061739	0.068234	0.120101	0.060393	0.068326	0.086894	0.093801	0.078695	0.0633	0.056436	0.072392	0.101754	0.050441	0.08385	0.063199	0.052168
cg01173291	0.026092	0.032398	0.027167	0.044534	0.031869	0.031381	0.028304	0.034742	0.033403	0.02415	0.028123	0.033415	0.025807	0.021176	0.024891	0.027962	0.022397	0.027512	0.033911	0.022056	0.030807	0.024231	0.020832	0.023287	0.018336	0.038688	0.027827	0.038109	0.027548	0.033832	0.028578	0.038337	0.026249	0.019837	0.018725	0.024813	0.021162	0.02264	0.02011	0.024746
cg01176271	0.046777	0.035598	0.039306	0.035348	0.023314	0.03289	0.039282	0.03223	0.019005	0.020994	0.034968	0.039008	0.018245	0.032233	0.031686	0.036501	0.01927	0.018701	0.025554	0.023269	0.033879	0.027768	0.017676	0.023253	0.02242	0.045831	0.056381	0.030735	0.030673	0.037013	0.041726	0.041947	0.01819	0.022284	0.017048	0.029332	0.017585	0.01885	0.022824	0.020383
cg01177524	0.050618	0.040153	0.045013	0.040225	0.04446	0.036964	0.04382	0.048145	0.04103	0.030524	0.040789	0.043162	0.039971	0.03304	0.031396	0.040866	0.026661	0.036205	0.039031	0.033862	0.040585	0.034316	0.023713	0.045712	0.023818	0.04207	0.036164	0.035059	0.03045	0.048135	0.044955	0.049361	0.042422	0.032096	0.029232	0.039824	0.036819	0.031725	0.030872	0.034178
cg01177956	0.041624	0.086002	0.120687	0.089306	0.074517	0.084499	0.094627	0.094748	0.078864	0.063603	0.063076	0.072153	0.071775	0.055106	0.056687	0.094611	0.068803	0.064013	0.061044	0.057522	0.047981	0.040955	0.053159	0.063847	0.044345	0.052793	0.038359	0.046681	0.074932	0.06608	0.043211	0.062559	0.034649	0.055069	0.047555	0.045196	0.038945	0.032599	0.046264	0.038938
cg01182585	0.092309	0.074054	0.087127	0.099251	0.095565	0.050861	0.070383	0.09325	0.034316	0.066954	0.061274	0.049441	0.032595	0.064795	0.057263	0.083904	0.055248	0.059096	0.048811	0.039647	0.042657	0.020779	0.025926	0.031655	0.03903	0.059772	0.031319	0.028455	0.066543	0.043242	0.055804	0.033747	0.020351	0.041303	0.025451	0.037864	0.033138	0.017885	0.029183	0.040736
cg01182873	0.829399	0.753128	0.732692	0.783732	0.685604	0.732832	0.794682	0.820489	0.817569	0.727469	0.831758	0.778258	0.80126	0.74481	0.761463	0.821953	0.843933	0.825874	0.815347	0.773503	0.64339	0.857143	0.823917	0.775769	0.82688	0.815288	0.651984	0.870115	0.410471	0.787934	0.814341	0.484439	0.817839	0.822857	0.822065	0.802834	0.819204	0.757685	0.715435	0.847422
cg01183669	0.02327	0.02574	0.024116	0.025658	0.028501	0.023697	0.027672	0.032119	0.02323	0.017333	0.028021	0.030301	0.018514	0.020457	0.021477	0.02824	0.025141	0.023403	0.026931	0.022299	0.032281	0.027218	0.017872	0.029547	0.019583	0.031638	0.028236	0.028176	0.019547	0.032455	0.034157	0.033251	0.019136	0.022109	0.020542	0.032473	0.016507	0.017406	0.018969	0.018278
cg01184522	0.208371	0.071795	0.054834	0.052648	0.061938	0.063216	0.060306	0.066229	0.046694	0.038202	0.049198	0.052765	0.035665	0.044147	0.03657	0.060734	0.028901	0.036921	0.041444	0.039072	0.042978	0.023089	0.021258	0.027603	0.028249	0.035036	0.042194	0.031634	0.046187	0.034773	0.033858	0.029377	0.021252	0.03153	0.025012	0.037462	0.025655	0.022576	0.023298	0.022272
cg01186777	0.097374	0.071254	0.089294	0.080737	0.063348	0.09396	0.092104	0.096405	0.081563	0.066626	0.080235	0.070862	0.069972	0.064221	0.063483	0.089801	0.061264	0.084737	0.069143	0.070341	0.067229	0.074754	0.04844	0.068571	0.052485	0.074551	0.076632	0.065013	0.073416	0.060997	0.062408	0.067364	0.06949	0.071352	0.069338	0.062279	0.066247	0.050792	0.070849	0.067688
cg01190915	0.105108	0.090642	0.100217	0.092035	0.089162	0.062249	0.098871	0.080722	0.088574	0.084352	0.094231	0.08937	0.073633	0.081119	0.072652	0.106867	0.061829	0.067191	0.060023	0.077092	0.048833	0.045274	0.052462	0.056594	0.042635	0.053304	0.054196	0.059155	0.101821	0.055505	0.047968	0.049741	0.048306	0.049432	0.060073	0.041352	0.095256	0.046603	0.042732	0.047315
cg01191395	0.114829	0.060768	0.073434	0.086145	0.069365	0.076973	0.062752	0.066183	0.077927	0.04859	0.047647	0.054093	0.043721	0.035839	0.050451	0.052818	0.050026	0.047619	0.040522	0.037904	0.031219	0.028575	0.033714	0.03358	0.031927	0.051139	0.03697	0.041339	0.06303	0.033477	0.030393	0.042279	0.031226	0.035422	0.030781	0.036308	0.036119	0.034335	0.030274	0.04004
cg01192900	0.177887	0.165201	0.176352	0.195794	0.178179	0.434378	0.151401	0.18297	0.178538	0.240706	0.14835	0.120687	0.187912	0.139821	0.139046	0.388091	0.153855	0.18964	0.142799	0.219512	0.28803	0.118224	0.247762	0.208341	0.109569	0.124623	0.221054	0.13072	0.147059	0.118032	0.140285	0.128622	0.718121	0.119256	0.631048	0.161903	0.110684	0.157102	0.145924	0.131317
cg01193293	0.649638	0.690379	0.560862	0.39457	0.547968	0.641	0.664154	0.657286	0.642326	0.519056	0.532594	0.624334	0.649662	0.539449	0.696527	0.702278	0.615301	0.527794	0.761864	0.683868	0.403336	0.11828	0.504554	0.271044	0.783488	0.333134	0.430392	0.855686	0.329664	0.438285	0.347737	0.307344	0.58085	0.120552	0.769926	0.539527	0.722062	0.557379	0.40265	0.739476
cg01194444	0.954341	0.952415	0.94371	0.951454	0.960608	0.949262	0.951036	0.948784	0.963379	0.949107	0.954154	0.939782	0.969879	0.962123	0.959547	0.957359	0.953221	0.972709	0.965917	0.960813	0.947578	0.958492	0.969676	0.937243	0.954736	0.956209	0.909202	0.962269	0.8984	0.96028	0.959249	0.943654	0.96847	0.952947	0.967187	0.955239	0.960844	0.962028	0.96539	0.965047
cg01195053	0.133118	0.084064	0.132039	0.124099	0.095076	0.08092	0.12283	0.090211	0.08375	0.069767	0.071693	0.045901	0.068642	0.082284	0.056133	0.094017	0.088738	0.050825	0.103614	0.061955	0.075699	0.034156	0.045132	0.063867	0.022896	0.061988	0.068764	0.047084	0.11118	0.084025	0.087983	0.08512	0.038711	0.045539	0.051608	0.037777	0.044676	0.038897	0.036358	0.035515
cg01195127	0.0779	0.053602	0.071216	0.068392	0.057437	0.057328	0.059492	0.0785	0.053883	0.042605	0.050753	0.044302	0.040205	0.047833	0.063946	0.058447	0.046669	0.049894	0.061855	0.051422	0.052318	0.059608	0.041659	0.06399	0.050532	0.05674	0.058884	0.052597	0.059085	0.060566	0.050008	0.063268	0.032906	0.050683	0.041995	0.064781	0.033028	0.038772	0.033618	0.043793
cg01197831	0.841429	0.834142	0.794771	0.775944	0.844176	0.826988	0.865817	0.756256	0.861125	0.816895	0.844749	0.858637	0.863698	0.851435	0.832292	0.837105	0.853551	0.83757	0.814213	0.857937	0.804427	0.840067	0.836913	0.731075	0.877443	0.806163	0.733031	0.877449	0.458707	0.846841	0.839778	0.714066	0.875976	0.720615	0.864112	0.805881	0.785339	0.800219	0.830776	0.828933
cg01199721	0.047276	0.047874	0.046438	0.041097	0.034428	0.042143	0.037923	0.052047	0.042321	0.029871	0.044519	0.041476	0.036711	0.037769	0.039071	0.045835	0.037383	0.03451	0.039968	0.038213	0.046183	0.038325	0.042351	0.038086	0.031866	0.045719	0.044631	0.048163	0.039349	0.050865	0.043779	0.049365	0.03864	0.037204	0.031258	0.038838	0.034461	0.033721	0.031395	0.034267
cg01200060	0.029201	0.033068	0.034509	0.045178	0.032988	0.033052	0.035409	0.038421	0.035804	0.047274	0.03273	0.032899	0.030791	0.029547	0.031371	0.043666	0.027998	0.039175	0.031605	0.046679	0.033272	0.030149	0.022562	0.063049	0.030117	0.037664	0.046245	0.040353	0.046297	0.049825	0.047022	0.042659	0.029628	0.025204	0.032743	0.047068	0.028187	0.031321	0.030361	0.033979
cg01204271	0.087089	0.074708	0.110287	0.080743	0.088785	0.097563	0.102041	0.098388	0.089907	0.090568	0.072621	0.075114	0.047571	0.085985	0.061877	0.100051	0.05882	0.060122	0.067197	0.043139	0.070029	0.047414	0.032783	0.067076	0.037906	0.057926	0.065278	0.055616	0.060254	0.056276	0.079386	0.07602	0.042869	0.072957	0.048398	0.086285	0.050764	0.037516	0.046376	0.041892
cg01204985	0.660663	0.756047	0.726582	0.734833	0.723224	0.247397	0.23878	0.69484	0.482996	0.742159	0.49936	0.461743	0.778804	0.498513	0.557826	0.712656	0.31746	0.789566	0.606153	0.793099	0.202997	0.570778	0.237198	0.37158	0.800579	0.738668	0.655441	0.844589	0.173167	0.215845	0.466411	0.3737	0.576661	0.433704	0.794264	0.615475	0.712965	0.548399	0.321586	0.761276
cg01206472	0.017297	0.019963	0.01531	0.019843	0.018889	0.015156	0.023762	0.023185	0.018791	0.016151	0.016796	0.025054	0.02137	0.017572	0.01738	0.019465	0.018766	0.018717	0.021751	0.013274	0.020276	0.017551	0.012156	0.020037	0.015912	0.031708	0.020672	0.02317	0.020347	0.025943	0.019425	0.02289	0.014318	0.011431	0.014578	0.020193	0.014314	0.012199	0.014641	0.012324
cg01206970	0.9146	0.913347	0.882025	0.891792	0.916681	0.922351	0.903849	0.88244	0.929856	0.939112	0.909593	0.937733	0.939558	0.937492	0.886801	0.917146	0.934093	0.941389	0.88593	0.942576	0.902183	0.920307	0.947807	0.963361	0.933328	0.902854	0.918019	0.947223	0.923935	0.925328	0.868885	0.911251	0.942112	0.916238	0.964305	0.941812	0.929623	0.939547	0.958749	0.926111
cg01214321	0.022398	0.026546	0.023602	0.03008	0.028896	0.026279	0.037816	0.026111	0.026407	0.01957	0.021093	0.028717	0.024605	0.024509	0.018513	0.021485	0.021623	0.016161	0.035105	0.017955	0.030159	0.014374	0.015193	0.02484	0.012418	0.024525	0.028044	0.029779	0.0227	0.033935	0.023712	0.026879	0.019369	0.023854	0.015809	0.024752	0.013044	0.011344	0.017216	0.01914
cg01220033	0.03976	0.0412	0.052764	0.055865	0.038725	0.038635	0.044441	0.045114	0.043975	0.027563	0.046421	0.047887	0.036127	0.037425	0.033605	0.0299	0.031204	0.036592	0.031666	0.031857	0.031047	0.031892	0.027448	0.034094	0.029459	0.0399	0.049885	0.043415	0.033196	0.055471	0.04902	0.049189	0.034468	0.029791	0.031777	0.034186	0.027266	0.030161	0.031128	0.04228
cg01221484	0.064203	0.067875	0.052259	0.087262	0.049498	0.075359	0.072235	0.071458	0.070101	0.053504	0.053086	0.056319	0.042331	0.045932	0.045862	0.075086	0.037205	0.04444	0.060778	0.045592	0.074692	0.072841	0.0311	0.056474	0.061432	0.050135	0.060763	0.065784	0.052236	0.071681	0.059172	0.060096	0.052773	0.044744	0.044505	0.071822	0.048233	0.033832	0.038891	0.055329
cg01221637	0.036111	0.037856	0.035652	0.033245	0.031322	0.028609	0.038048	0.040551	0.025227	0.023009	0.030717	0.030422	0.023697	0.0271	0.0263	0.037907	0.031189	0.024422	0.041795	0.031524	0.038106	0.031478	0.022058	0.032281	0.023757	0.042142	0.039161	0.051015	0.027293	0.041731	0.035246	0.040009	0.024718	0.025667	0.029221	0.038755	0.02139	0.018209	0.023622	0.023382
cg01222684	0.222271	0.209789	0.175366	0.232707	0.17721	0.16556	0.191552	0.199751	0.175557	0.172896	0.163423	0.206096	0.150822	0.191828	0.140234	0.192526	0.15846	0.169426	0.15654	0.143354	0.121143	0.171946	0.137714	0.149543	0.141885	0.147708	0.118879	0.127146	0.140061	0.158362	0.135917	0.141929	0.151142	0.136432	0.12928	0.148031	0.140318	0.144303	0.182488	0.16093
cg01226883	0.130791	0.046811	0.073697	0.079817	0.063403	0.057452	0.067146	0.07202	0.066052	0.042857	0.079644	0.055	0.039933	0.056348	0.054035	0.069029	0.051463	0.046152	0.056447	0.047877	0.051121	0.037994	0.040921	0.049179	0.041315	0.05455	0.064494	0.049088	0.054072	0.057155	0.046855	0.048098	0.035003	0.039112	0.039915	0.04001	0.034906	0.031376	0.03406	0.039864
cg01227519	0.618483	0.559297	0.603827	0.44916	0.772428	0.331698	0.514952	0.730967	0.752979	0.728558	0.79377	0.709651	0.751345	0.57253	0.734583	0.686821	0.753506	0.649753	0.646358	0.644072	0.59319	0.730043	0.808945	0.588913	0.801497	0.642437	0.668886	0.778274	0.639609	0.256292	0.693468	0.618214	0.565563	0.478638	0.761873	0.709163	0.736961	0.747526	0.548964	0.704964
cg01227741	0.549211	0.777625	0.818937	0.554965	0.76428	0.849232	0.8424	0.788996	0.872344	0.786191	0.493032	0.872553	0.856996	0.135843	0.707235	0.858772	0.574045	0.695728	0.848056	0.885939	0.258786	0.230465	0.931359	0.412913	0.811665	0.50256	0.673177	0.920291	0.147961	0.320895	0.668945	0.421731	0.591533	0.129544	0.912802	0.807031	0.865528	0.826972	0.377182	0.844683
cg01230160	0.050066	0.046134	0.049058	0.057656	0.052559	0.053119	0.063192	0.057097	0.056793	0.047879	0.050294	0.068418	0.052544	0.045025	0.043956	0.063065	0.052466	0.050471	0.047056	0.046201	0.052228	0.050999	0.037128	0.057361	0.039554	0.066661	0.049766	0.057545	0.049972	0.062813	0.051447	0.057465	0.053927	0.041103	0.05143	0.060579	0.041653	0.049047	0.048373	0.049799
cg01236137	0.154596	0.118287	0.145836	0.15014	0.149736	0.1148	0.129141	0.172273	0.092178	0.113792	0.079719	0.083673	0.092197	0.091189	0.067949	0.153	0.082347	0.081531	0.086644	0.072493	0.046343	0.027386	0.044059	0.083017	0.040228	0.079114	0.043395	0.093696	0.117989	0.081081	0.084929	0.063138	0.034993	0.062883	0.077788	0.058708	0.038606	0.032155	0.039922	0.078713
cg01241375	0.113273	0.106975	0.151057	0.133134	0.104668	0.13027	0.148908	0.144013	0.140184	0.094992	0.109046	0.169317	0.086376	0.1429	0.129935	0.124273	0.108487	0.089009	0.136648	0.11929	0.140183	0.22218	0.087366	0.10281	0.086796	0.134324	0.102204	0.134314	0.115541	0.130322	0.105217	0.119224	0.083245	0.114639	0.085734	0.128972	0.096816	0.064608	0.084881	0.078294
cg01243790	0.80148	0.795165	0.798432	0.751823	0.838799	0.780729	0.806746	0.807655	0.811732	0.778652	0.828973	0.821671	NA	0.802558	0.832959	0.81548	0.847317	0.834573	0.797543	0.849478	0.818182	0.838122	0.823502	0.814588	0.892086	0.816514	0.787244	0.849748	0.828407	0.812691	0.851161	0.797525	0.829826	0.83479	0.863193	0.840273	0.86692	0.862919	0.848728	0.906628
cg01244871	0.035843	0.032816	0.031671	0.030881	0.025566	0.033711	0.036696	0.026758	0.026162	0.016543	0.029757	0.033261	0.026764	0.025423	0.03049	0.03332	0.018716	0.027203	0.0265	0.017944	0.028505	0.021865	0.020697	0.026161	0.01958	0.029805	0.029423	0.031054	0.021018	0.03556	0.034557	0.026213	0.026612	0.023523	0.024875	0.027248	0.021805	0.015069	0.026208	0.018484
cg01245595	0.05153	0.064419	0.089488	0.064818	0.075466	0.040224	0.057333	0.072247	0.058612	0.039376	0.058904	0.064464	0.041899	0.030695	0.034226	0.05639	0.035979	0.037699	0.050806	0.049112	0.047645	0.043973	0.036887	0.046911	0.036932	0.048786	0.047583	0.049596	0.057039	0.032313	0.042924	0.049262	0.030972	0.048643	0.029032	0.048124	0.028532	0.016724	0.032534	0.027908
cg01245656	0.033838	0.02821	0.026559	0.037617	0.030321	0.028834	0.027479	0.037248	0.025578	0.025538	0.021845	0.027309	0.021845	0.026151	0.021572	0.026656	0.023789	0.030198	0.030457	0.024237	0.034734	0.025095	0.024898	0.02809	0.020875	0.034212	0.030073	0.030731	0.024631	0.035721	0.033924	0.039801	0.021149	0.020786	0.022644	0.033241	0.021846	0.021524	0.020854	0.022545
cg01246254	0.161631	0.139579	0.17795	0.141055	0.137416	0.128896	0.17257	0.157862	0.13349	0.101567	0.14662	0.161358	0.111528	0.132032	0.159278	0.149688	0.118355	0.120035	0.18778	NA	0.155707	0.214476	0.163128	0.142169	0.144047	0.157581	0.159475	0.158972	0.126081	0.196934	NA	0.180839	0.104369	NA	0.103995	0.182761	0.105547	0.109463	0.11249	0.123599
cg01246405	0.22706	0.208931	0.229495	0.261431	0.184865	0.180799	0.2898	0.209946	0.226443	0.152503	0.195925	0.265426	0.204939	0.221352	0.139689	0.183555	0.15875	0.158711	0.177682	0.17149	0.171063	0.270425	0.139748	0.185196	0.147774	0.149972	0.16188	0.188541	0.161199	0.173815	0.189116	0.154319	0.184569	0.239135	0.178659	0.179064	0.161222	0.136369	0.180061	0.166464
cg01249910	0.075753	0.11074	0.057657	0.125065	0.092623	0.100031	0.101571	0.086777	0.08401	0.062307	0.10656	0.133298	0.060373	0.096789	0.077021	0.103518	0.068019	0.063212	0.073081	0.06375	0.213022	0.056757	0.048089	0.05559	0.045136	0.068177	0.067195	0.064251	0.075187	0.066231	0.052075	0.067399	0.053748	0.066576	0.051208	0.081583	0.044514	0.04024	0.050373	0.053599
cg01251255	0.017875	0.025954	0.018713	0.019215	0.017895	0.017002	0.022282	0.028424	0.012629	0.033873	0.018729	0.017925	0.021489	0.022747	0.014919	0.025749	0.012191	0.021344	0.022906	0.015157	0.018222	0.03506	0.010636	0.037385	0.013453	0.025545	0.017246	0.024679	0.018344	0.040545	0.015266	0.028066	0.011214	0.013004	0.015715	0.021501	0.009909	0.015503	0.014296	0.01262
cg01253107	0.148825	0.095919	0.065136	0.100224	0.090871	0.092429	0.082731	0.087151	0.057923	0.072908	0.074113	0.065181	0.067529	0.077163	0.061486	0.091468	0.059752	0.056373	0.056576	0.064313	0.027338	0.02977	0.031881	0.035802	0.022885	0.042625	0.033474	0.035392	0.111962	0.03421	0.038441	0.034766	0.025262	0.051373	0.034087	0.033421	0.032119	0.02892	0.029075	0.034661
cg01253545	0.191087	0.186574	0.15948	0.240388	0.179339	0.113116	0.195533	0.144158	0.192733	0.161323	0.193561	0.168922	0.095551	0.118961	0.122897	0.186577	0.106461	0.132946	0.171519	0.118892	0.103858	0.054965	0.101634	0.110932	0.079432	0.084578	0.114936	0.113942	0.163325	0.101504	0.167997	0.109442	0.032122	0.099393	0.13163	0.132409	0.086995	0.070586	0.091414	0.093755
cg01254459	0.062984	0.055298	0.050495	0.052351	0.046766	0.054159	0.046081	0.062286	0.050045	0.028159	0.043727	0.034535	0.031049	0.059963	0.036519	0.05467	0.040036	0.028543	0.033814	0.036013	0.039449	0.028013	0.025603	0.032288	0.025049	0.044599	0.035549	0.055424	0.040538	0.057176	0.03411	0.048879	0.039921	0.027069	0.037588	0.047129	0.031937	0.0218	0.02228	0.032898
cg01254505	0.051369	0.072173	0.084121	0.089665	0.081295	0.072113	0.136003	0.088173	0.057449	0.055923	0.066769	0.048478	0.047953	0.065099	0.262252	0.090635	0.045365	0.070413	0.043066	0.033862	0.021305	0.284239	0.27373	0.247824	0.218518	0.142228	0.036228	0.284736	0.082468	0.033765	0.033636	0.026933	0.025333	0.040695	0.01984	0.043025	0.063684	0.068366	0.02822	0.044014
cg01255349	0.088329	0.080339	0.077324	0.083021	0.082417	0.073208	0.081589	0.087251	0.078547	0.052702	0.075221	0.087767	0.072732	0.055231	0.074631	0.063803	0.068125	0.066941	0.093831	0.069363	0.070693	0.071196	0.066641	0.060165	0.081757	0.080102	0.084348	0.083919	0.061916	0.081215	0.070214	0.083021	0.065603	0.072445	0.06558	0.076785	0.061983	0.061964	0.067125	0.066806
cg01261503	0.160282	0.191901	0.1291	0.290432	0.121743	0.09936	0.099972	0.17276	0.185043	0.148327	0.138384	0.145626	0.162874	0.108722	0.090757	0.15894	0.146087	0.140597	0.125906	0.200045	0.280687	0.206629	0.057219	0.134277	0.116143	0.120423	0.115511	0.218928	0.141444	0.108289	0.107118	0.103352	0.094327	0.137482	0.191532	0.136739	0.122895	0.147908	0.231758	0.126128
cg01261535	0.109173	0.065358	0.128897	0.062359	0.087501	0.079548	0.077439	0.09648	0.034951	0.051432	0.070943	0.044784	0.058918	0.045069	0.03871	0.084711	0.042807	0.041987	0.067051	0.028162	0.035384	0.015257	0.017993	0.046	0.024957	0.032234	0.033603	0.026999	0.047477	0.04962	0.026921	0.04885	0.021781	0.025103	0.023593	0.028758	0.028008	0.015245	0.02581	0.021051
cg01262913	0.100135	0.186659	0.160791	0.098969	0.215614	0.104597	0.100458	0.37481	0.100169	0.32806	0.106691	0.099796	0.16121	0.064994	0.176274	0.229909	0.172434	0.300892	0.162466	0.156663	0.091351	0.074495	0.485462	0.130713	0.0879	0.144299	0.176444	0.083621	0.09214	0.110395	0.181796	0.113415	0.076015	0.121721	0.110684	0.331154	0.225136	0.252723	0.114874	0.377267
cg01263716	0.044749	0.035686	0.052688	0.041092	0.031565	0.032016	0.041494	0.04159	0.037377	0.029465	0.059403	0.059234	0.032868	0.05593	0.068456	0.057697	0.037907	0.029062	0.045294	0.05423	0.062045	0.085278	0.06139	0.044359	0.058158	0.096048	0.063853	0.289236	0.054164	0.068098	0.054576	0.072123	0.031544	0.082668	0.038857	0.06212	0.030682	0.03189	0.029684	0.031321
cg01264826	0.058322	0.038494	0.047798	0.048339	0.054522	0.052578	0.04712	0.044924	0.047741	0.031039	0.037873	0.061073	0.034064	0.049105	0.046864	0.040985	0.034959	0.037406	0.049637	0.034599	0.058384	0.035048	0.028644	0.04111	0.034666	0.043443	0.041298	0.046968	0.045123	0.063706	0.036286	0.054743	0.03565	0.030868	0.041702	0.053376	0.03155	0.031832	0.036238	0.036901
cg01272601	0.061586	0.063382	0.104893	0.078741	0.06853	0.056975	0.083436	0.111237	0.07061	0.064249	0.060976	0.05081	0.053111	0.057499	0.043678	0.073413	0.039949	0.049564	0.061588	0.042975	0.037767	0.03065	0.036592	0.050221	0.029956	0.046207	0.037323	0.046301	0.066401	0.056151	0.049407	0.042904	0.043705	0.039245	0.031091	0.036083	0.041483	0.033214	0.045897	0.037675
cg01273150	0.129084	0.087546	0.090351	0.074195	0.079816	0.087787	0.053957	0.075147	0.073351	0.058049	0.080017	0.065155	0.034379	0.054785	0.056488	0.062251	0.058046	0.042954	0.084997	0.04723	0.041515	0.040082	0.053217	0.048463	0.022392	0.053361	0.030176	0.04827	0.048543	0.057408	0.058798	0.052855	0.028023	0.039775	0.032108	0.04561	0.038351	0.029227	0.029925	0.032961
cg01274324	0.900371	0.895719	0.864773	0.888782	0.899192	0.923496	0.91301	0.8585	0.909494	0.891666	0.920374	0.908558	0.931472	0.93324	0.899251	0.88926	0.923613	0.900485	0.929981	0.918326	0.911012	0.957269	0.942896	0.809656	0.946629	0.931216	0.853885	0.964167	0.900171	0.929583	0.924178	0.914855	0.947379	0.935489	0.934592	0.915565	0.922737	0.930249	0.94978	0.911252
cg01277844	0.046025	0.05548	0.048498	0.054692	0.056495	0.047305	0.053688	0.056981	0.049568	0.036045	NA	0.046949	0.044019	0.048179	0.05576	0.059402	0.044144	0.051404	0.040279	0.041516	0.05213	0.043251	0.036947	0.048198	0.037073	0.051996	0.053659	0.04447	0.046915	0.066326	0.071985	0.062522	0.048859	0.04033	0.048313	0.049607	0.032922	0.038966	0.038181	0.03872
cg01278696	0.042917	0.038357	0.046416	0.044564	0.048934	0.057032	0.078227	0.042349	0.037656	0.037802	0.028853	0.06374	0.032333	0.04364	0.03934	0.053403	0.037033	0.039253	0.082969	0.038515	0.044901	0.043882	0.034457	0.049813	0.033864	0.061614	0.050779	0.049061	0.043614	0.057252	0.057447	0.059926	0.032681	0.040766	0.033851	0.044968	0.029606	0.028349	0.041831	0.030752
cg01280080	0.086414	0.07298	0.062017	0.054445	0.059544	0.07092	0.070922	0.10382	0.060146	0.086286	0.042316	0.054732	0.043835	0.063138	0.063861	0.086368	0.059053	0.100371	0.060835	0.068103	0.068828	0.153362	0.081016	0.075953	0.034144	0.090611	0.071609	0.079679	0.036696	0.066174	0.071799	0.197476	0.048905	0.057246	0.061493	0.102516	0.064237	0.109345	0.063461	0.069581
cg01282074	0.073515	0.118189	0.09081	0.134072	0.102119	0.090485	0.096901	0.116498	0.080527	0.074395	0.068151	0.050047	0.060497	0.070605	0.071411	0.087326	0.06397	0.078398	0.089769	0.053543	0.0566	0.02942	0.037749	0.043288	0.053062	0.088685	0.055581	0.061286	0.075893	0.079826	0.051328	0.06979	0.027889	0.067908	0.026665	0.03518	0.041024	0.036545	0.038451	0.039823
cg01282432	0.04034	0.065416	0.064618	0.054728	0.054271	0.066483	0.066622	0.052094	0.052462	0.033596	0.050652	0.089751	0.03372	0.063197	0.074252	0.060738	0.074244	0.038887	0.073709	0.064808	0.081718	0.101875	0.048818	0.054285	0.037433	0.078646	0.085618	0.090975	0.073901	0.092752	0.058425	0.077251	0.041172	0.056129	0.053168	0.076989	0.034295	0.042099	0.033668	0.042262
cg01284306	0.104293	0.153963	0.177385	0.153322	0.125441	0.080195	0.142444	0.16096	0.194329	0.108544	0.164034	0.080729	0.076841	0.112925	0.075518	0.109189	0.11266	0.094089	0.087939	0.069136	0.071009	0.114247	0.043112	0.090265	0.053714	0.061285	0.048116	0.090729	0.141058	0.110376	0.066872	0.059832	0.039169	0.104037	0.042568	0.044309	0.066658	0.074262	0.053624	0.055305
cg01288089	0.122425	0.355093	0.199108	0.226602	0.261032	0.177136	0.294952	0.291719	0.187777	0.164141	0.175196	0.22437	0.15605	0.240967	0.318349	0.162935	0.148154	0.177112	0.240607	0.152692	0.158775	0.098706	0.317733	0.147447	0.321088	0.195011	0.102375	0.648542	0.210295	0.090788	0.25129	0.151611	0.126407	0.137243	0.09564	0.099023	0.16011	0.128823	0.115692	0.203619
cg01288598	0.076345	0.080137	0.049159	0.06773	0.062152	0.062061	0.051259	0.092226	0.049185	0.044119	0.058282	0.05795	0.047194	0.056893	0.055806	0.080514	0.056092	0.047478	0.062712	0.048287	0.06283	0.04793	0.048393	0.061793	0.048878	0.057692	0.080385	0.058735	0.041591	0.066	0.060865	0.087537	0.053711	0.052873	0.042725	0.100567	0.052729	0.056772	0.042594	0.056911
cg01289103	0.32378	0.575621	0.247883	0.21881	0.412306	0.372007	0.256565	0.241143	0.157971	0.239567	0.309471	0.244388	0.289377	0.353241	0.440285	0.209825	0.192822	0.265599	0.204018	0.267475	0.155924	0.069871	0.257809	0.442784	0.429201	0.134513	0.216831	0.371647	0.167183	0.25	0.286845	0.274656	0.147563	0.62419	0.216971	0.217571	0.212207	0.270677	0.3687	0.247649
cg01293647	0.150586	0.17057	0.143789	0.246681	0.074806	0.082365	0.092106	0.1573	0.183038	0.107671	0.253083	0.092494	0.101532	0.07847	0.089672	0.481655	0.075156	0.091981	0.076808	0.087017	0.044212	0.04556	0.033804	0.402694	0.044427	0.059665	0.125535	0.267402	0.090634	0.086143	0.196894	0.11749	0.081224	0.095938	0.289198	0.115693	0.068825	0.063181	0.078189	0.141331
cg01297972	0.867499	0.860795	0.853512	0.795427	0.855507	0.849649	0.8764	0.846145	0.870848	0.878102	0.868712	0.863219	0.888843	0.838833	0.872253	0.86908	0.892718	0.892857	0.864758	0.900512	0.888609	0.875397	0.876065	0.865841	0.917396	0.896519	0.860553	0.883369	0.875871	0.896487	0.846074	0.895105	0.867135	0.898731	0.899941	0.924336	0.913395	0.915565	0.914331	0.900782
cg01299496	0.099562	0.128066	0.118245	0.150612	0.11415	0.121583	0.13503	0.155716	0.119056	0.10756	0.072905	0.102216	0.051114	0.115929	0.098397	0.118946	0.082855	0.083763	0.066273	0.075344	0.055752	0.099279	0.068909	0.061201	0.060251	0.237049	0.065794	0.10037	0.093086	0.077574	0.065871	0.076243	0.070891	0.099518	0.064846	0.063342	0.062177	0.068972	0.077996	0.062342
cg01301664	0.051584	0.056602	0.082633	0.05706	0.052308	0.048382	0.059024	0.050534	0.060446	0.039507	0.046826	0.063626	0.040095	0.244701	0.052897	0.050452	0.049561	0.040997	0.06071	0.053541	0.055959	0.056949	0.046707	0.06694	0.042909	0.059888	0.049037	0.061687	0.058434	0.081347	0.058252	0.069411	0.045965	0.053364	0.047108	0.071734	0.041702	0.051715	0.042802	0.048292
cg01302245	0.76406	0.779797	0.722374	0.729734	0.829988	0.812873	0.754414	0.701608	0.71341	0.799241	0.77509	0.806892	0.865306	0.748642	0.781483	0.764564	0.853876	0.80889	0.764922	0.843182	0.840394	0.810309	0.735138	0.76306	0.750117	0.791155	0.705118	0.849846	0.744751	0.865579	0.800273	0.810174	0.883287	0.858681	0.85243	0.807042	0.834239	0.792791	0.876393	0.865261
cg01306510	0.033816	0.045539	0.031855	0.033898	0.043915	0.029898	0.040824	0.040076	0.031233	0.022445	0.028902	0.036416	0.031622	0.035735	0.023572	0.03322	0.020288	0.023939	0.03214	0.0164	0.035942	0.020835	0.01519	0.036986	0.018661	0.026908	0.02516	0.027105	0.0268	0.046381	0.022473	0.033657	0.024726	0.015791	0.020886	0.033193	0.018753	0.01781	0.018866	0.018841
cg01307730	0.885107	0.875141	0.883612	0.856843	0.899056	0.884898	0.888259	0.910194	0.896189	0.877518	0.889707	0.881882	0.899514	0.840356	0.895742	0.890009	0.843025	0.746662	0.903854	0.880987	0.839541	0.781921	0.925389	0.826862	0.919218	0.884221	0.85132	0.896968	0.858296	0.847546	0.781349	0.88226	0.869731	0.880695	0.888175	0.897106	0.881303	0.886758	0.85775	0.909578
cg01308501	0.017301	0.021181	0.019727	0.02213	0.017954	0.018605	0.020108	0.019301	0.016653	0.014087	0.018131	0.017453	0.015744	0.018018	0.012819	0.023689	0.014033	0.015207	0.016993	0.013966	0.015438	0.013635	0.013609	0.014919	0.012731	0.025448	0.015714	0.019316	0.016765	0.021945	0.01891	0.019853	0.013325	0.011872	0.013597	0.021399	0.012239	0.01216	0.013724	0.012156
cg01308601	0.11044	0.07089	0.105955	0.083512	0.094152	0.104059	0.150442	0.094084	0.083242	0.069186	0.112912	0.082003	0.061173	0.094501	0.072216	0.105204	0.072735	0.074517	0.073537	0.0683	0.062946	0.070003	0.060346	0.067677	0.045384	0.065953	0.06491	0.066938	0.069348	0.076336	0.072276	0.068356	0.068914	0.065125	0.093649	0.087396	0.060744	0.064133	0.047977	0.068225
cg01311051	0.113432	0.198697	0.263094	0.179611	0.209759	0.142538	0.136324	0.198236	0.154762	0.151491	0.217363	0.118485	0.134736	0.202846	0.11964	0.240376	0.124842	0.14154	0.158443	0.11863	0.133187	0.086094	0.103186	0.140388	0.068269	0.150766	0.118117	0.108199	0.143439	0.172357	0.130066	0.110764	0.107666	0.124523	0.095986	0.077311	0.081445	0.080767	0.088309	0.101861
cg01311285	0.055243	0.052306	0.05343	0.056208	0.048408	0.054454	0.064661	0.053326	0.047372	0.04572	0.044184	0.046393	0.03795	0.045488	0.05015	0.046145	0.076959	0.039372	0.048729	0.036895	0.05862	0.051261	0.040323	0.045854	0.040634	0.063548	0.062858	0.058953	0.043739	0.066192	0.045294	0.060014	0.046711	0.036936	0.052051	0.069887	0.055829	0.041788	0.041105	0.050236
cg01313949	0.813325	0.815932	0.816367	0.822807	0.88415	0.834899	0.771027	0.793259	0.838216	0.871347	0.852435	0.844745	0.831385	0.828113	0.848443	0.825817	0.860465	0.823697	0.81368	0.877013	0.882038	0.918093	0.898603	0.87429	0.905665	0.870587	0.848923	0.907887	0.853925	0.878246	0.855105	0.868158	0.876191	0.867519	0.879123	0.909508	0.871763	0.896058	0.866531	0.885405
cg01313966	0.033274	0.03513	0.038829	0.033933	0.034754	0.033083	0.036064	0.029683	0.027702	0.024835	0.030794	0.04317	0.02853	0.033776	0.041164	0.030468	0.031556	0.031019	0.036208	0.030237	0.047263	0.043999	0.024147	0.031697	0.033458	0.043314	0.046698	0.049443	0.029114	0.048476	0.040625	0.048353	0.022956	0.028582	0.026592	0.049341	0.023878	0.021731	0.018436	0.032604
cg01316516	0.047144	0.043966	0.054291	0.051755	0.034101	0.041316	0.046755	0.04736	0.047521	0.029242	0.040681	0.05988	0.029815	0.05546	0.035045	0.061988	0.044505	0.034607	0.067428	0.039603	0.068948	0.048351	0.030432	0.052128	0.030627	0.049768	0.052864	0.064613	0.031852	0.04728	0.067735	0.052498	0.025109	0.032687	0.030876	0.050306	0.02884	0.021781	0.028966	0.029796
cg01316789	0.034042	0.022804	0.041777	0.034711	0.025694	0.027532	0.031219	0.042999	0.031665	0.022664	0.038025	0.035832	0.022707	0.03902	0.025209	0.027706	0.025115	0.023515	0.039958	0.025748	0.032341	0.029726	0.023242	0.026387	0.021743	0.037671	0.030002	0.037529	0.027452	0.040276	0.029932	0.046141	0.021992	0.021655	0.023742	0.035624	0.022699	0.02283	0.023165	0.026205
cg01316819	0.103642	0.084913	0.143431	0.092689	0.07872	0.099001	0.070969	0.091649	0.099615	0.154304	0.090645	0.064188	0.060505	0.068592	0.05732	0.095057	0.076699	0.05869	0.074719	0.085773	0.058659	0.048732	0.050853	0.147334	0.057862	0.066078	0.187482	0.061252	0.090646	0.06682	0.078033	0.061482	0.050033	0.071655	0.061545	0.090643	0.041119	0.060944	0.05491	0.048441
cg01318557	0.091272	0.45359	0.120129	0.086346	0.152351	0.044947	0.071286	0.221829	0.073425	0.054706	0.159561	0.044852	0.115238	0.661954	0.372912	0.246315	0.029783	0.058917	0.076789	0.044237	0.040416	0.031248	0.064475	0.078129	0.273217	0.180587	0.088095	0.080443	0.041275	0.057166	0.057948	0.084872	0.040323	0.042732	0.103353	0.081544	0.204478	0.198389	0.123457	0.294482
cg01320040	0.042285	0.050452	0.040846	0.041546	0.048075	0.046769	0.052157	0.05174	0.035037	0.030125	0.098675	0.064139	0.039437	0.047894	0.043187	0.051693	0.041938	0.042474	0.044273	0.036205	0.049791	0.035643	0.068528	0.043466	0.039368	0.055386	0.053614	0.051863	0.034188	0.060196	0.036221	0.048944	0.045365	0.035126	0.056134	0.065598	0.036181	0.037637	0.046807	0.038389
cg01320361	0.070405	0.053662	0.061256	0.044233	0.045823	0.064229	0.04626	0.061554	0.04869	0.049045	0.042539	0.04207	0.042209	0.049763	0.039247	0.038257	0.049329	0.040166	0.030562	0.035037	0.033165	0.025683	0.031847	0.031453	0.027711	0.057344	0.037966	0.039779	0.043894	0.045678	0.031094	0.038074	0.02783	0.034769	0.030857	0.03878	0.032269	0.033066	0.029759	0.029831
cg01320507	NA	0.76594	0.742551	0.60923	0.776391	0.757715	0.770958	0.719419	0.707264	0.772164	0.799753	0.707834	0.728186	0.736217	0.80919	0.787194	0.787559	0.777334	0.762755	0.81215	0.724417	0.813395	0.834358	0.781168	0.405263	0.768776	0.781631	0.78782	0.761847	0.776337	0.735427	0.702659	0.766793	0.782091	0.787234	0.807692	0.722837	0.782787	0.741427	0.754717
cg01322079	0.072114	0.082594	0.102111	0.088433	0.081458	0.079265	0.112199	0.084255	0.080873	0.081298	0.070824	0.059012	0.040472	0.069213	0.088771	0.091138	0.05603	0.074852	0.068869	0.067368	0.040554	0.064755	0.039101	0.049007	0.038897	0.060527	0.05844	0.050356	0.088068	0.077436	0.062736	0.067245	0.040821	0.057879	0.056974	0.062426	0.035548	0.050514	0.041064	0.044839
cg01322134	0.041178	0.033787	0.051995	0.049996	0.018779	0.042834	0.026989	0.047284	0.036441	0.062725	0.057672	0.040859	0.028802	0.031374	0.017215	0.055512	0.024706	0.026739	0.045646	0.034004	0.032207	0.032744	0.012008	0.073928	0.014972	0.046129	0.101008	0.044145	0.026881	0.024643	0.032247	0.040355	0.02058	0.026988	0.023676	0.057355	0.025964	0.02916	0.026293	0.023425
cg01322897	0.026669	0.023753	0.020009	0.024781	0.023338	0.024433	0.026086	0.0318	0.026441	0.015675	0.016527	0.024921	0.025215	0.02621	0.027613	0.026778	0.01945	0.019638	0.030276	0.017067	0.024936	0.017546	0.016502	0.022439	0.017786	0.032222	0.02524	0.026224	0.022959	0.035568	0.026792	0.030211	0.013584	0.017587	0.01875	0.02062	0.015134	0.015413	0.014605	0.016495
cg01328164	0.045341	0.04461	0.042336	0.041783	0.033532	0.033046	0.03887	0.040937	0.031765	0.028	0.038388	0.045261	0.030773	0.023389	0.032994	0.049089	0.030522	0.022551	0.041794	0.033384	0.045311	0.035655	0.028748	0.045625	0.029746	0.045374	0.040684	0.049361	0.040166	0.050453	0.034097	0.050192	0.026534	0.039575	0.026057	0.037172	0.024371	0.023475	0.020334	0.031319
cg01331554	0.013398	0.019567	0.017524	0.019412	0.018746	0.017535	0.024292	0.024746	0.014994	0.009541	0.018045	0.019578	0.015643	0.018741	0.016104	0.021713	0.015143	0.017939	0.026554	0.013052	0.02601	0.017542	0.016543	0.021691	0.012698	0.028392	0.022154	0.020484	0.016727	0.024906	0.025	0.024778	0.014099	0.012499	0.013214	0.017694	0.010415	0.012476	0.013835	0.010928
cg01333131	0.18512	0.153189	0.181139	0.173968	0.16676	0.157012	0.179061	0.16274	0.135188	0.131877	0.150105	0.180005	0.093458	0.11534	0.112791	0.15662	0.106251	0.138179	0.144282	0.122769	0.149666	0.173215	0.115327	0.133417	0.089257	0.119839	0.136011	0.139784	0.109844	0.099602	0.131663	0.115833	0.105024	0.146649	0.11362	0.181537	0.105473	0.104192	0.114068	0.114681
cg01333619	0.036322	0.034962	0.039018	0.03789	0.028702	0.040301	0.051922	0.041752	0.023988	0.029609	0.029188	0.024889	0.019037	0.027057	0.032977	0.035917	0.022245	0.024128	0.042361	0.021493	0.033904	0.034556	0.02559	0.036756	0.016228	0.039354	0.040622	0.030609	0.040962	0.037807	0.024267	0.032753	0.015171	0.021416	0.02782	0.047241	0.021515	0.024624	0.023309	0.0211
cg01334437	0.031358	0.03074	0.032404	0.02809	0.039081	0.032666	0.035994	0.041215	0.022089	0.012995	0.026359	0.029242	0.032154	0.018494	0.02507	0.027887	0.018967	0.018654	0.024175	0.019359	0.021147	0.020651	0.014164	0.019232	0.014573	0.037851	0.023951	0.029523	0.018788	0.025517	0.025567	0.030264	0.017287	0.016278	0.02887	0.024969	0.017834	0.017012	0.021818	0.020018
cg01340005	0.048913	0.062812	0.056008	0.065763	0.046207	0.058545	0.05615	0.101662	0.057226	0.071476	0.035584	0.050278	0.039534	0.04358	0.046958	0.069972	0.044958	0.05746	0.04248	0.043226	0.025828	0.024871	0.023583	0.068108	0.025081	0.039315	0.046755	0.031196	0.065043	0.028101	0.033977	0.052172	0.028069	0.03087	0.036889	0.049381	0.029491	0.048147	0.028691	0.04858
cg01343729	0.134751	0.111328	0.092432	0.111419	0.100322	0.104058	0.091144	0.132187	0.092727	0.070215	0.096283	0.092705	0.065552	0.073608	0.087186	0.127403	0.107914	0.090474	0.104402	0.087184	0.070871	0.103211	0.062822	0.072093	0.072478	0.088453	0.094215	0.074827	0.089469	0.088168	0.080517	0.091993	0.051813	0.072149	0.056162	0.098958	0.065501	0.041928	0.049902	0.065803
cg01344452	0.053863	0.065749	0.06639	0.066241	0.058305	0.053539	0.077929	0.081245	0.047388	0.115245	0.050775	0.061131	0.032323	0.039377	0.084793	0.096639	0.060669	0.080359	0.036621	0.138605	0.026142	0.039529	0.033487	0.078778	0.026004	0.035475	0.050077	0.897067	0.072659	0.037042	0.094195	0.027852	0.018335	0.043773	0.054993	0.180582	0.025029	0.08305	0.022673	0.025732
cg01346152	0.166712	0.158694	0.134743	0.125525	0.286583	0.171111	0.120481	0.126263	0.136917	0.113653	0.092639	0.071945	0.081026	0.104125	0.081867	0.136158	0.072554	0.076222	0.085011	0.092076	0.054124	0.042026	0.083216	0.060705	0.053251	0.108299	0.069689	0.075878	0.09682	0.045224	0.083725	0.128977	0.054476	0.058745	0.061831	0.088012	0.078092	0.097547	0.07931	0.176777
cg01346589	0.089002	0.051687	0.053139	0.047999	0.052252	0.038181	0.044099	0.046754	0.046032	0.032918	0.048644	0.051354	0.043523	0.043664	0.031293	0.047914	0.038604	0.043271	0.046466	0.040615	0.069131	0.033858	0.03078	0.051067	0.034971	0.075589	0.043436	0.073768	0.034736	0.053569	0.044224	0.050767	0.031115	0.039373	0.03656	0.061072	0.035365	0.02882	0.035046	0.032238
cg01348757	0.837595	0.790277	0.846047	0.823393	0.855892	0.806681	0.883365	0.832601	0.774718	0.8243	0.841852	0.786357	0.903518	0.883921	0.868568	0.869701	0.898676	0.846136	0.859686	0.887124	0.819125	0.645508	0.883337	0.76852	0.902595	0.831359	0.749196	0.867286	0.858635	0.815741	0.82771	0.829586	0.878369	0.837742	0.879493	0.763984	0.857345	0.830535	0.883701	0.891444
cg01350700	0.095552	0.070582	0.063983	0.057213	0.043679	0.058909	0.043111	0.068945	0.049993	0.05009	0.061187	0.04621	0.043014	0.026702	0.035941	0.056404	0.031063	0.041907	0.053278	0.030092	0.034257	0.027093	0.021731	0.033619	0.01764	0.045885	0.037679	0.052153	0.057081	0.051642	0.046716	0.041197	0.018804	0.024331	0.018728	0.025516	0.018655	0.015261	0.023087	0.018619
cg01352882	0.049189	0.037508	0.034646	0.032782	0.031926	0.03534	0.036094	0.044858	0.025045	0.018299	0.031079	0.031816	0.028675	0.026582	0.029266	0.044166	0.028385	0.024521	0.026778	0.018625	0.036833	0.028548	0.016432	0.031512	0.01925	0.059826	0.034532	0.043396	0.034975	0.037781	0.022401	0.034548	0.018534	0.02027	0.030954	0.029343	0.022019	0.018418	0.021978	0.016603
cg01355520	0.075289	0.052532	0.073853	0.067751	0.079441	0.041659	0.069112	0.083202	0.06982	0.051802	0.106258	0.067761	0.056364	0.073534	0.052348	0.066103	0.045895	0.065313	0.066237	0.042706	0.060408	0.048659	0.040922	0.054305	0.034786	0.081912	0.056232	0.067001	0.067009	0.048418	0.058107	0.083597	0.052164	0.047435	0.05137	0.072067	0.033359	0.039576	0.044652	0.036237
cg01357263	0.035501	0.039172	0.050416	0.042535	0.038748	0.033389	0.052972	0.038601	0.036847	0.027082	0.031884	0.045336	0.038066	0.032655	0.026196	0.033647	0.026304	0.034548	0.033312	0.029259	0.038963	0.027359	0.020159	0.038886	0.019261	0.046728	0.035314	0.035089	0.025278	0.048748	0.031604	0.034145	0.034905	0.037009	0.042715	0.036482	0.026438	0.025499	0.029784	0.024642
cg01359534	0.8236	0.797537	0.772384	0.749207	0.69472	0.834949	0.829131	0.728689	0.819837	0.716445	0.810341	0.668207	0.814849	0.768287	0.723173	0.781294	0.752152	0.701223	0.632798	0.848455	0.502654	0.381865	0.722955	0.639351	0.810687	0.538322	0.715051	0.884897	0.39476	0.719562	0.691996	0.710069	0.772625	0.590055	0.845745	0.711007	0.710236	0.703229	0.739027	0.703925
cg01360325	0.033719	0.045176	0.039344	0.039071	0.037546	0.058115	0.042616	0.045858	0.03995	0.020711	0.033926	0.043231	0.031122	0.033781	0.030591	0.040629	0.038077	0.034517	0.047029	0.024161	0.035429	0.043946	0.025154	0.028228	0.024043	0.050702	0.03448	0.044477	0.025266	0.047419	0.036954	0.051648	0.017914	0.038887	0.031609	0.040109	0.017736	0.024265	0.027526	0.028352
cg01360768	0.039512	0.028637	0.037969	0.036157	0.031737	0.027488	0.025925	0.030931	0.033372	0.024589	0.03394	0.047905	0.025324	0.032207	0.031054	0.039223	0.026719	0.02211	0.040296	0.032078	0.042415	0.030864	0.020426	0.036893	0.021925	0.047847	0.034578	0.041171	0.030191	0.04073	0.028264	0.038313	0.029704	0.023466	0.03045	0.038335	0.021955	0.018601	0.021005	0.026274
cg01362183	0.143543	0.164878	0.142258	0.170991	0.1463	0.111543	0.168284	0.161986	0.163218	0.168132	0.125486	0.126531	0.142197	0.138915	0.134516	0.154769	0.11136	0.109113	0.126836	0.107568	0.083686	0.077112	0.108189	0.091944	0.087724	0.098599	0.092517	0.093335	0.172859	0.092797	0.086877	0.081247	0.07655	0.100293	0.095712	0.085854	0.081085	0.091684	0.070884	0.085508
cg01366407	0.039021	0.041997	0.043966	0.041384	0.053363	0.040598	0.033107	0.043812	0.037597	0.035853	0.038429	0.044498	0.041731	0.046625	0.043577	0.042788	0.031524	0.041496	0.036893	0.038033	0.041267	0.031899	0.028727	0.043508	0.028554	0.043295	0.04539	0.042693	0.038253	0.048567	0.04523	0.047568	0.037271	0.035705	0.038391	0.047105	0.03613	0.028468	0.03377	0.036087
cg01367992	0.623103	0.773178	0.581202	0.476834	0.697564	0.717542	0.731414	0.761058	0.778619	0.653704	0.760285	0.742252	0.765922	0.34136	0.677598	0.738605	0.672374	0.709122	0.836167	0.80226	0.347675	0.511128	0.614288	0.334862	0.813164	0.7788	0.390959	0.88454	0.171073	0.140192	0.724	0.372939	0.582484	0.534514	0.796958	0.68605	0.765586	0.697671	0.523697	0.791729
cg01369850	NA	0.147275	0.100789	NA	0.1011	NA	0.147081	0.111003	0.102528	0.071294	0.099908	0.080241	0.101817	0.079658	0.055738	0.09375	0.04	0.10338	0.08659	0.078848	0.081471	0.104422	0.033976	0.241404	0.038849	0.129308	0.112248	0.122037	0.090679	0.16239	0.17839	0.070975	0.078253	0.068515	0.077327	0.09561	NA	0.048401	0.058978	0.064169
cg01371258	0.021202	0.024163	0.034592	0.032584	0.022555	0.034468	0.030207	0.035507	0.017501	0.019951	0.021934	0.031453	0.022953	0.020343	0.019457	0.028934	0.020898	0.016497	0.032732	0.016208	0.025062	0.024833	0.014455	0.021073	0.014145	0.040744	0.023376	0.027412	0.017996	0.04893	0.021648	0.034411	0.019428	0.022204	0.027178	0.030792	0.012159	0.015769	0.015035	0.024142
cg01371477	0.11648	0.132126	0.136976	0.163073	0.139849	0.098957	0.112344	0.147643	0.164118	0.153582	0.109756	0.123604	0.083529	0.08445	0.07862	0.167865	0.102683	0.108762	0.128538	0.088631	0.067783	0.021777	0.042655	0.075671	0.035146	0.083961	0.083473	0.076266	0.173944	0.095786	0.149706	0.0955	0.041061	0.088416	0.055258	0.106473	0.076994	0.037652	0.048277	0.107641
cg01372605	0.03419	0.0311	0.037994	0.032316	0.02516	0.040554	0.035821	0.031982	0.020755	0.021984	0.027187	0.027149	0.024581	0.027612	0.014113	0.043826	0.023863	0.034833	0.034761	0.018894	0.02285	0.020137	0.018109	0.037882	0.016081	0.029877	0.044567	0.027315	0.030924	0.035159	0.045878	0.030636	0.02592	0.019162	0.01812	0.029398	0.019106	0.019314	0.024787	0.022913
cg01372689	0.120162	0.095742	0.088022	0.113691	0.070279	0.07774	0.089576	0.107398	0.086917	0.07275	0.072143	0.093276	0.05882	0.074279	0.068565	0.079201	0.058249	0.067002	0.07221	0.064057	0.085577	0.057437	0.056637	0.067112	0.047552	0.070241	0.064863	0.078429	0.085899	0.078132	0.077222	0.067561	0.062443	0.054202	0.075142	0.087037	0.061446	0.060876	0.069114	0.084983
cg01373706	0.025825	0.024048	0.029623	0.030969	0.019332	0.016273	0.030198	0.026546	0.020155	0.011791	0.021161	0.037214	0.015894	0.022525	0.021884	0.026613	0.023297	0.016197	0.026784	0.019965	0.027874	0.023717	0.019156	0.019935	0.020107	0.025371	0.034876	0.027597	0.019347	0.028988	0.026949	0.02764	0.017017	0.018997	0.014144	0.026425	0.016368	0.014015	0.01434	0.016747
cg01374047	0.031635	0.029524	0.039622	0.024395	0.02391	0.021807	0.037645	0.029255	0.021871	0.020066	0.025519	0.031869	0.026734	0.026647	0.032971	0.048726	0.022525	0.022113	0.024714	0.019584	0.034874	0.02252	0.019834	0.031051	0.0162	0.038715	0.024366	0.035313	0.028314	0.040142	0.034593	0.035237	0.025449	0.019317	0.021817	0.023424	0.017001	0.018772	0.022507	0.018459
cg01376672	0.070996	0.071634	0.064538	0.075477	0.074441	0.074083	0.075601	0.062106	0.062528	0.048988	0.072077	0.05978	0.060726	0.06398	0.062544	0.066171	0.064764	0.06413	0.062354	0.060257	0.069045	0.074935	0.069522	0.065277	0.060517	0.066627	0.075002	0.07348	0.081852	0.070503	0.063869	0.073397	0.067022	0.053184	0.058716	0.069242	0.053297	0.062259	0.05859	0.065906
cg01382363	0.078187	0.080589	0.088254	0.096664	0.099425	0.099635	0.093457	0.11635	0.049612	0.084609	0.045659	0.070321	0.057146	0.076341	0.060405	0.08944	0.071461	0.049812	0.052367	0.074424	0.046634	0.03119	0.036883	0.035332	0.042405	0.048045	0.037326	0.034094	0.081272	0.047373	0.052606	0.053519	0.038052	0.061016	0.038634	0.036895	0.025355	0.031816	0.043283	0.039717
cg01389761	0.091562	0.117978	0.130719	0.170123	0.114578	0.119172	0.104469	0.150595	0.131547	0.413324	0.119871	0.080802	0.070041	0.069803	0.140699	0.130686	0.089969	0.080358	0.128816	0.107224	0.46618	0.301461	0.68891	0.138781	0.582056	0.604901	0.458829	0.268854	0.124041	0.081998	0.673224	0.065675	0.055897	0.087195	0.047734	0.069967	0.103606	0.075484	0.315571	0.302931
cg01395672	0.058958	0.043209	0.072568	0.059035	0.076413	0.075796	0.075959	0.055079	0.055989	0.051208	0.057349	0.066957	0.065536	0.07586	0.043069	0.059762	0.037714	0.055859	0.053991	0.05644	0.056199	0.032212	0.041903	0.040071	0.030115	0.068762	0.058498	0.051105	0.051147	0.093149	0.066487	0.083279	0.052452	0.039752	0.052043	0.045977	0.039706	0.039753	0.037359	0.036111
cg01400401	0.252364	0.22599	0.254842	0.232091	0.192849	0.213135	0.202367	0.24562	0.211485	0.23216	0.201742	0.289674	0.203098	0.191213	0.217727	0.268925	0.261779	0.212415	0.255711	0.217446	0.258731	0.195455	0.173813	0.218198	0.207467	0.160712	0.260082	0.213514	0.15866	0.222319	0.227743	0.229311	0.153169	0.236772	0.153226	0.288535	0.169133	0.144847	0.131505	0.166041
cg01401337	0.019092	0.018555	0.022296	0.025548	0.023378	0.021096	0.025703	0.037892	0.019006	0.011522	0.020952	0.026524	0.017296	0.018519	0.023517	0.022663	0.028824	0.016915	0.022224	0.021412	0.022045	0.022593	0.03479	0.021272	0.0243	0.037039	0.028386	0.039813	0.023719	0.032888	0.026333	0.033031	0.016844	0.015052	0.020742	0.033896	0.012458	0.012202	0.017375	0.022676
cg01402045	0.111592	0.092086	0.102836	0.119275	0.111861	0.097651	0.091076	0.126987	0.091217	0.069395	0.06312	0.070154	0.077672	0.085174	0.065668	0.081352	0.073092	0.075737	0.065928	0.055011	0.060349	0.057266	0.054888	0.079884	0.057004	0.062006	0.059049	0.055077	0.089729	0.064975	0.048296	0.062598	0.064262	0.057722	0.057952	0.059215	0.057511	0.056134	0.056733	0.066294
cg01403114	0.210662	0.201066	0.214251	0.21897	0.190468	0.210526	0.179307	0.167799	0.147094	0.136733	0.128552	0.131847	0.149606	0.189325	0.118212	0.130853	0.143683	0.102888	0.134426	0.129616	0.103425	0.094597	0.07528	0.076997	0.064338	0.122536	0.057374	0.082122	0.211735	0.114748	0.125134	0.073408	0.04752	0.120011	0.045697	0.070324	0.052285	0.068031	0.046908	0.061412
cg01404197	0.086758	0.09251	0.102262	0.094907	0.084049	0.084665	0.096906	0.09264	0.079002	0.061933	0.089216	0.098999	0.071586	0.077636	0.089817	0.091389	0.082681	0.064131	0.076604	0.087431	0.088171	0.087972	0.077399	0.085555	0.080343	0.087888	0.092619	0.105223	0.075043	0.089089	0.10003	0.096013	0.082136	0.079819	0.070505	0.090011	0.070034	0.059844	0.066469	0.08271
cg01407797	0.066027	0.090228	0.069225	0.070662	0.070106	0.072212	0.088275	0.0825	0.08401	0.066504	0.065133	0.098654	0.048255	0.062088	0.10613	0.076153	0.076827	0.064919	0.080854	0.081565	0.07744	0.581967	0.335719	0.077475	0.140378	0.123426	0.077141	0.132679	0.060355	0.086512	0.111026	0.097331	0.056544	0.073857	0.073674	0.090739	0.064761	0.074329	0.063584	0.068353
cg01408558	0.752642	0.762546	0.736029	0.755181	0.691147	0.753743	0.746018	0.683762	0.760892	0.719694	0.762401	0.355	0.724955	0.788476	0.741578	0.738046	0.817151	0.775321	0.797191	0.793895	0.511649	0.542367	0.252747	0.687344	0.652641	0.708858	0.651982	0.787856	0.244646	0.619637	0.536771	0.629983	0.483178	0.622085	0.800261	0.768126	NA	0.636027	0.681555	0.756287
cg01409734	0.092179	0.095753	0.142074	0.087384	0.070259	0.123799	0.085901	0.083427	0.069234	0.056771	0.067629	0.069347	0.07452	0.072499	0.052399	0.091914	0.085299	0.051784	0.106177	0.064273	0.074949	0.071084	0.072975	0.067751	0.050102	0.101354	0.083604	0.071139	0.072156	0.095309	0.066429	0.101199	0.057781	0.074605	0.061071	0.06618	0.057438	0.047296	0.060788	0.052781
cg01411954	0.038725	0.039039	0.047471	0.047188	0.044068	0.039474	0.045132	0.03828	0.044367	0.034625	0.039547	0.046819	0.040049	0.039381	0.044027	0.041926	0.038713	0.038409	0.038759	0.037616	0.043562	0.041175	0.044022	0.048755	0.039391	0.046694	0.04814	0.047832	0.035146	0.047251	0.040574	0.047573	0.039735	0.028932	0.038679	0.040637	0.036269	0.040601	0.04197	0.040798
cg01412445	0.068647	0.045619	0.062867	0.042587	0.026445	0.061323	0.036423	0.048645	0.045205	0.036511	0.054477	0.054188	0.032514	0.034426	0.030977	0.068424	0.021662	0.041553	0.032846	0.032681	0.050951	0.032512	0.02776	0.038052	0.02697	0.062453	0.047114	0.066199	0.03032	0.057933	0.048455	0.051135	0.040119	0.028414	0.034374	0.051536	0.033966	0.039921	0.029224	0.037123
cg01413314	0.015139	0.019804	0.021753	0.020302	0.01869	0.021808	0.029493	0.030278	0.022511	0.016032	0.019293	0.03305	0.020008	0.016846	0.017872	0.021715	0.015211	0.016714	0.014183	0.018224	0.024619	0.013647	0.013366	0.014985	0.011751	0.027237	0.020423	0.029266	0.01953	0.021757	0.018467	0.023247	0.014644	0.013721	0.01392	0.016147	0.014033	0.013515	0.017269	0.015079
cg01414934	0.159742	0.134043	0.133731	0.253677	0.156553	0.164266	0.088585	0.144221	0.168285	0.150587	0.089729	0.090839	0.08776	0.136387	0.153646	0.232957	0.193751	0.136576	0.103655	0.202793	0.079003	0.049365	0.254137	0.134564	0.135264	0.131138	0.091972	0.087522	0.288753	0.066516	0.11233	0.096007	0.058846	0.142867	0.151394	0.108794	0.084683	0.107449	0.095697	0.121205
cg01418124	0.053951	0.037978	0.03525	0.03353	0.02973	0.02514	0.052441	0.044176	0.039703	0.041671	0.034293	0.049819	0.030965	0.030704	0.037707	0.033652	0.03491	0.035875	0.049133	0.056557	0.035958	0.031808	0.026994	0.04211	0.019387	0.036029	0.041085	0.028353	0.039096	0.035389	0.036786	0.056174	0.019751	0.024832	0.041601	0.067518	0.037328	0.030266	0.024427	0.025846
cg01419479	0.050491	0.047888	0.069832	0.054587	0.043925	0.049573	0.041152	0.074177	0.038492	0.036767	0.037677	0.036636	0.031288	0.033542	0.039289	0.053898	0.04792	0.033333	0.060537	0.036517	0.032113	0.038442	0.025986	0.035836	0.018067	0.042742	0.046689	0.03649	0.046285	0.041087	0.040164	0.039819	0.019905	0.039085	0.033579	0.047953	0.018981	0.016529	0.014793	0.034103
cg01419675	0.098839	0.082939	0.088841	0.086629	0.099383	0.09447	0.082104	0.084251	0.082378	0.062016	0.084902	0.071793	0.07398	0.06541	0.080898	0.079983	0.072702	0.068781	0.066169	0.068171	0.075439	0.062067	0.064282	0.075325	0.062179	0.091801	0.06993	0.064233	0.082515	0.068543	0.068638	0.067148	0.047005	0.076327	0.067846	0.069796	0.05705	0.064784	0.062505	0.057847
cg01419679	0.056741	0.049635	0.064151	0.046824	0.05209	0.050959	0.046183	0.053193	0.054931	0.035046	0.031779	0.046222	0.035903	0.039573	0.033264	0.045431	0.029368	0.027287	0.039717	0.033035	0.033589	0.028422	0.019635	0.036795	0.023025	0.035852	0.036577	0.037116	0.047015	0.028248	0.037908	0.03998	0.028516	0.027071	0.024935	0.034911	0.023619	0.023697	0.027247	0.029851
cg01421985	0.921552	0.882687	0.859884	0.572837	0.68645	0.878083	0.885325	0.883168	0.904839	0.86758	0.738177	0.84742	0.854767	0.628382	0.828851	0.882252	0.845504	0.896601	0.876063	0.91778	0.562359	0.534921	0.918423	0.654425	0.864052	0.582503	0.822098	0.928562	0.585237	0.539584	0.610625	0.692001	0.868968	0.708045	0.924491	0.869727	0.878307	0.859649	0.770399	0.907148
cg01422136	0.02375	0.026611	0.024502	0.032796	0.023372	0.020835	0.021233	0.026	0.015122	0.012429	0.028961	0.026594	0.019401	0.017596	0.020223	0.030561	0.0204	0.016628	0.033873	0.016947	0.025683	0.022288	0.012896	0.025988	0.018059	0.040881	0.031468	0.035316	0.019752	0.025197	0.022241	0.033316	0.017818	0.022736	0.019032	0.025106	0.016908	0.016109	0.017499	0.020867
cg01428361	0.029562	0.036556	0.042221	0.033001	0.023418	0.033164	0.031112	0.043882	0.058664	0.016776	0.02921	0.036636	0.026082	0.026966	0.026136	0.035651	0.024465	0.02541	0.035344	0.026359	0.028975	0.034414	0.018492	0.030149	0.020916	0.041154	0.037953	0.045603	0.031392	0.03879	0.028867	0.040913	0.016284	0.019764	0.023831	0.037199	0.017673	0.016768	0.023419	0.020422
cg01428678	0.050095	0.056491	0.063995	0.056484	0.051871	0.06096	0.060438	0.044604	0.048148	0.039472	0.048991	0.056246	0.038496	0.046166	0.055412	0.063147	0.040526	0.047735	0.034734	0.033448	0.049005	0.026656	0.026329	0.050631	0.020108	0.054612	0.076005	0.038574	0.03356	0.055243	0.061844	0.08505	0.050608	0.04659	0.05227	0.057569	0.038009	0.049232	0.04648	0.040145
cg01429181	0.094891	0.119413	0.139686	0.135325	0.109571	0.099514	0.08116	0.120034	0.086321	0.07677	0.053521	0.096001	0.065663	0.063812	0.078689	0.117637	0.10473	0.0645	0.083124	0.057437	0.050575	0.049732	0.043162	0.041783	0.02796	0.064273	0.050065	0.060656	0.081425	0.067499	0.078947	0.073392	0.047221	0.066848	0.05518	0.043269	0.042663	0.031282	0.056404	0.04277
cg01429321	0.099012	0.077712	0.101084	0.075621	0.085637	0.091448	0.085657	0.091825	0.096082	0.07763	0.089255	0.073841	0.066887	0.065302	0.063995	0.099231	0.068163	0.070225	0.06123	0.073891	0.058301	0.04252	0.062281	0.070782	0.049922	0.061922	0.079086	0.055828	0.069197	0.056343	0.057133	0.054563	0.052507	0.061543	0.053664	0.063511	0.046388	0.056788	0.049964	0.053252
cg01430807	0.050021	0.061472	0.061488	0.066111	0.061429	0.051539	0.062309	0.057245	0.051168	0.053899	0.072904	0.066734	0.048884	0.055013	0.070819	0.063241	0.052703	0.066303	0.062925	0.065349	0.073679	0.058057	0.058871	0.065507	0.054104	0.088942	0.07509	0.075327	0.059072	0.068338	0.071022	0.065783	0.059987	0.041001	0.055423	0.075399	0.065039	0.059866	0.050476	0.060497
cg01437411	0.310103	0.243823	0.122429	0.241513	0.368186	0.232161	0.239529	0.273293	0.218621	0.197461	0.140536	0.168586	0.163215	0.29325	0.196623	0.371476	0.184347	0.167226	0.168072	0.104089	0.11499	0.091665	0.115493	0.080566	0.131798	0.270846	0.189292	NA	0.133215	0.12594	0.247645	0.13861	0.159125	0.175233	0.102082	0.116213	0.23265	0.152241	0.246386	0.385237
cg01438829	0.051301	0.037982	0.036797	0.039951	0.036686	0.040113	0.050369	0.039277	0.036506	0.034133	0.035074	0.044375	0.036308	0.031722	0.037549	0.040973	0.023698	0.041962	0.045462	0.027652	0.03233	0.037767	0.028158	0.038068	0.031488	0.04388	0.041605	0.04613	0.042272	0.044202	0.039298	0.040949	0.041053	0.025737	0.030128	0.03751	0.031229	0.032288	0.037997	0.032043
cg01439669	0.019183	0.020482	0.016589	0.024444	0.024604	0.014785	0.01744	0.028478	0.024924	0.014038	0.016473	0.022037	0.013027	0.016487	0.013488	0.021138	0.014621	0.016798	0.016558	0.016047	0.02454	0.016225	0.013252	0.021624	0.012822	0.028334	0.017199	0.022893	0.015926	0.027218	0.023511	0.018611	0.013265	0.013252	0.020509	0.016997	0.013993	0.011505	0.01637	0.014853
cg01442481	0.091331	0.068076	0.064144	0.076615	0.053268	0.079688	0.05623	0.083333	0.064284	0.05001	0.035255	0.053978	0.050384	0.046112	0.052189	0.080728	0.038516	0.041222	0.062161	0.033271	0.04062	0.047944	0.028014	0.043054	0.027027	0.061742	0.077735	0.051889	0.047443	0.053367	0.059346	0.0702	0.041965	0.028105	0.043826	0.057089	0.032678	0.020057	0.034455	0.0227
cg01442799	0.058798	0.056526	0.066015	0.064632	0.056748	0.061941	0.054189	0.057524	0.045241	0.03961	0.037029	0.04878	0.048387	0.042452	0.038352	0.072667	0.041331	0.04196	0.045771	0.043004	0.065216	0.041789	0.03664	0.049597	0.047219	0.063783	0.053444	0.05724	0.046419	0.068278	0.051231	0.047285	0.035095	0.038708	0.052936	0.054052	0.035702	0.034515	0.035301	0.038606
cg01442833	0.030182	0.026143	0.031468	0.030356	0.027519	0.03694	0.029617	0.033295	0.026731	0.022953	0.016869	0.037218	0.022413	0.020584	0.029776	0.039157	0.02478	0.029605	0.025178	0.025934	0.025501	0.029283	0.023112	0.03096	0.021873	0.033922	0.040022	0.037927	0.02501	0.023937	0.031835	0.035574	0.019198	0.023254	0.019372	0.029787	0.022176	0.019033	0.017949	0.020087
cg01443067	0.070384	0.060673	0.065573	0.052481	0.068219	0.059909	0.056451	0.056397	0.046238	0.036314	0.0212	0.038823	0.029806	0.04477	0.0374	0.038262	0.041175	0.036734	0.034494	0.026479	0.023565	0.022291	0.02614	0.025985	0.019787	0.034214	0.036157	0.027713	0.044888	0.03724	0.032914	0.030179	0.020994	0.028738	0.020637	0.03424	0.022262	0.018655	0.024075	0.024715
cg01446393	0.419838	0.236966	0.330468	0.236285	0.398386	0.199628	0.277452	0.535168	0.223408	0.537763	0.31355	0.223202	0.276206	0.227997	0.216826	0.410616	0.239285	0.516824	0.194192	0.183104	0.103605	0.075877	0.439042	0.345526	0.089347	0.203832	0.372109	0.085689	0.126238	0.114645	0.22564	0.252434	0.180352	0.141282	0.157989	0.478329	0.423841	0.315244	0.338394	0.512554
cg01446692	0.697579	0.695393	0.553035	0.31448	0.485238	0.674349	0.672968	0.540667	0.719771	0.578875	0.725639	0.652474	0.672802	0.677111	0.653533	0.69291	0.542703	0.52812	0.483682	0.745604	0.313455	0.214872	0.85856	0.433734	0.763088	0.477116	0.5188	0.867669	0.184588	0.198544	0.376066	0.671228	0.609609	0.376269	0.773072	0.610746	0.54829	0.655752	0.69617	0.714361
cg01446983	0.019417	0.019267	0.022125	0.017185	0.013421	0.016938	0.01671	0.016679	0.016662	0.010295	0.01085	0.01834	0.014175	0.013002	0.013138	0.017345	0.012286	0.015863	0.019582	0.013412	0.017529	0.012169	0.011937	0.017205	0.009589	0.018125	0.013737	0.017359	0.018426	0.019969	0.011652	0.021935	0.009606	0.011813	0.011388	0.020371	0.010183	0.008567	0.012033	0.010663
cg01447420	0.045437	0.039502	0.055845	0.051387	0.028962	0.033256	0.048409	0.05793	0.047608	0.02972	0.03606	0.044224	0.031441	0.037603	0.039738	0.050774	0.043625	0.026269	0.048412	0.043736	0.059294	0.062967	0.0299	0.039137	0.038219	0.063527	0.049921	0.047915	0.034433	0.055094	0.04361	0.053924	0.029264	0.035213	0.033463	0.052028	0.033624	0.025335	0.019143	0.036603
cg01447498	0.110454	0.109523	0.147626	0.149864	0.127228	0.110211	0.108101	0.148463	0.105643	0.107916	0.100828	0.104303	0.092182	0.060639	0.067993	0.094407	0.080413	0.07722	0.072596	0.058378	0.079248	0.058836	0.043249	0.072459	0.04825	0.076555	0.058775	0.080491	0.094218	0.076218	0.05101	0.093532	0.050416	0.075033	0.041863	0.03985	0.046982	0.041244	0.0369	0.067928
cg01449415	0.026437	0.028731	0.026235	0.029182	0.022985	0.029455	0.025257	0.026236	0.025541	0.019157	0.025329	0.025415	0.019562	0.022202	0.02741	0.024256	0.020972	0.022108	0.024027	0.021211	0.029278	0.024106	0.023588	0.03178	0.018722	0.03014	0.031729	0.034832	0.023443	0.031934	0.025682	0.026401	0.019482	0.022703	0.01901	0.02593	0.019563	0.019624	0.019163	0.021921
cg01454004	0.061374	0.037261	0.050703	0.048465	0.044268	0.049633	0.05845	0.058644	0.045932	0.031593	0.043458	0.044471	0.03973	0.036272	0.046873	0.056334	0.042074	0.05731	0.061023	0.042184	0.040901	0.048241	0.030691	0.044541	0.031034	0.055321	0.069454	0.066173	0.042519	0.073712	0.062282	0.048669	0.042583	0.038895	0.043991	0.058991	0.034517	0.037147	0.042008	0.035834
cg01457080	0.041113	0.06382	0.068556	0.072542	0.052322	0.045203	0.054275	0.053227	0.038105	0.027177	0.05544	0.04851	0.033472	0.029369	0.041501	0.058748	0.023755	0.04073	0.039172	0.029583	0.030265	0.024432	0.0271	0.024718	0.023078	0.023846	0.031175	0.039868	0.045722	0.026966	0.040006	0.032484	0.01675	0.031588	0.021967	0.024966	0.026277	0.019909	0.022963	0.024118
cg01457653	0.067593	0.08964	0.104162	0.080897	0.076465	0.083778	0.102375	0.076791	0.082367	0.061581	0.078631	0.073063	0.056968	0.072355	0.071949	0.071535	0.052709	0.05435	0.062355	0.038682	0.049486	0.033054	0.046139	0.038103	0.035242	0.053478	0.052846	0.041678	0.069267	0.045313	0.057574	0.043764	0.028788	0.037355	0.028424	0.052307	0.035884	0.029047	0.032826	0.031267
cg01459955	0.904814	0.916399	0.86601	0.874037	0.876307	0.910131	0.914226	0.8624	0.853614	0.942002	0.935102	0.921468	0.935751	0.921022	0.881687	0.910747	0.932419	0.951041	0.902964	0.926611	0.704406	0.942105	0.958694	0.851253	0.877445	0.888465	0.909959	0.9372	0.908125	0.939982	0.903406	0.765356	0.954052	0.929444	0.957572	0.924029	0.935646	0.953171	0.954034	0.923372
cg01460479	0.067884	0.072145	0.06531	0.068715	0.070033	0.062308	0.07474	0.081264	0.070708	0.097412	0.057336	0.063814	0.063501	0.066368	0.076228	0.073699	0.056976	0.076585	0.065566	0.073749	0.069176	0.062487	0.057023	0.06113	0.069502	0.070503	0.080568	0.078556	0.060317	0.086792	0.074911	0.066185	0.061053	0.048031	0.061828	0.081593	0.068468	0.067027	0.062963	0.068088
cg01461641	0.070279	0.072532	0.06733	0.076866	0.071507	0.078417	0.070276	0.06984	0.037874	0.042529	0.053267	0.05674	0.055377	0.045788	0.038057	0.088338	0.044158	0.03809	0.050184	0.039154	0.039689	0.034165	0.031331	0.042093	0.031506	0.045562	0.046134	0.047777	0.058877	0.035893	0.040929	0.035814	0.031652	0.038221	0.040762	0.038195	0.032525	0.027847	0.033606	0.028591
cg01462829	0.052165	0.040873	0.068067	0.055514	0.050438	0.051275	0.05001	0.056941	0.063319	0.051939	0.050805	0.044542	0.033407	0.044274	0.044752	0.048456	0.033513	0.036428	0.04065	0.119205	0.037788	0.034893	0.025707	0.04193	0.025703	0.043547	0.077012	0.03996	0.04144	0.0376	0.040187	0.046037	0.022053	0.029266	0.0314	0.041997	0.033003	0.026019	0.02769	0.043803
cg01462904	0.030292	0.030787	0.029828	0.032726	0.035937	0.025924	0.042215	0.032122	0.028228	0.022284	0.02439	0.03682	0.026729	0.022169	0.030069	0.028325	0.02858	0.029577	0.029789	0.024183	0.033564	0.029856	0.021111	0.027351	0.025717	0.043205	0.038288	0.033021	0.026581	0.038615	0.039087	0.038567	0.025654	0.021049	0.026589	0.039896	0.022509	0.021752	0.024898	0.02479
cg01465325	0.062379	0.058361	0.062043	0.051938	0.059454	0.055261	0.055721	0.070196	0.043254	0.053883	0.049984	0.064703	0.048156	0.049614	0.058761	0.061165	0.054916	0.057707	0.041008	0.051877	0.055965	0.05087	0.046918	0.063764	0.049462	0.05797	0.07069	0.055582	0.05949	0.062451	0.059508	0.068785	0.05023	0.038965	0.047036	0.062975	0.054424	0.05623	0.055933	0.050367
cg01465620	0.049467	0.037041	0.05885	0.042186	0.057484	0.040432	0.051996	0.045227	0.030555	0.027612	0.035242	0.055473	0.044466	0.03888	0.023224	0.042157	0.026911	0.033912	0.030586	0.029715	0.032727	0.024373	0.02094	0.053793	0.024184	0.0412	0.049846	0.033845	0.036778	0.047873	0.033538	0.036592	0.027633	0.023661	0.031538	0.037591	0.020156	0.021749	0.025775	0.021305
cg01465641	0.094752	0.077972	0.111958	0.099946	0.088706	0.08693	0.088235	0.085078	0.077112	0.07947	0.06991	0.097217	NA	0.071414	0.060343	0.092443	0.067697	0.048066	0.059494	0.065657	0.071158	0.075608	0.052177	0.057003	0.041852	0.06619	0.05661	0.06451	0.057701	0.053986	0.058907	0.063006	0.057189	0.061024	0.063142	0.068406	0.046832	0.056085	0.054061	0.084485
cg01466020	0.035184	0.040844	0.036863	0.044488	0.039326	0.042195	0.036107	0.040919	0.03652	0.029526	0.035853	0.038829	0.033442	0.03663	0.03798	0.040481	0.034952	0.036061	0.039337	0.036361	0.046678	0.031594	0.04527	0.032865	0.034041	0.038862	0.037122	0.040377	0.03751	0.042548	0.029047	0.04209	0.03151	0.029791	0.026357	0.038683	0.030545	0.027274	0.030704	0.034995
cg01466075	0.075174	0.049636	0.052009	0.047716	0.041703	0.040654	0.04936	0.056439	0.040988	0.038022	0.037057	0.046826	0.039605	0.042237	0.038912	0.04537	0.044273	0.043603	0.045276	0.039825	0.050533	0.040478	0.034565	0.04441	0.032639	0.056825	0.045856	0.051514	0.042379	0.055776	0.030572	0.055083	0.03701	0.031312	0.041708	0.051959	0.029003	0.031829	0.044659	0.037119
cg01468621	0.090122	0.119641	0.155554	0.130973	0.063816	0.106136	0.127185	0.146124	0.131304	0.318759	0.182315	0.12284	0.108305	0.097224	0.099131	0.238623	0.172215	0.107763	0.112058	0.079699	0.051578	0.075878	0.062083	0.187372	0.063741	0.068599	0.247593	0.068273	0.110967	0.055788	0.12206	0.054932	0.049383	0.114335	0.060676	0.158626	0.054245	0.115958	0.077591	0.051553
cg01468868	0.056137	0.062915	0.06206	0.101771	0.059515	0.049623	0.06565	0.051763	0.049944	0.037147	0.052653	0.051968	0.048563	0.048277	0.049627	0.054265	0.058613	0.056925	0.052073	0.055193	0.053138	0.043057	0.049457	0.049397	0.045841	0.076733	0.071452	0.066173	0.050958	0.071298	0.069783	0.070909	0.043532	0.048249	0.052513	0.044701	0.039391	0.044167	0.048743	0.048416
cg01469547	0.655235	0.87234	0.774081	0.437991	0.661826	0.40221	0.889809	0.866408	0.906352	0.850256	0.86927	0.498055	0.85969	0.47725	0.777001	0.820299	0.647821	0.890596	0.861	0.862811	0.313975	0.871456	0.941183	0.732331	0.92758	0.414445	0.672351	0.925807	0.927169	0.18011	0.607111	0.349793	0.685983	0.231057	0.924684	0.712862	0.900851	0.753054	0.851301	0.878394
cg01470283	0.021684	0.023975	0.028874	0.024741	0.020549	0.02189	0.019911	0.021302	0.020236	0.016672	0.017253	0.020645	0.01799	0.021505	0.020944	0.026117	0.015042	0.017644	0.023394	0.016507	0.025025	0.022533	0.013685	0.027237	0.018281	0.030264	0.036133	0.029624	0.023359	0.052887	0.028149	0.031877	0.015732	0.011656	0.014644	0.03195	0.011576	0.011034	0.014602	0.018183
cg01473816	0.841153	0.788082	0.757718	0.397488	0.797861	0.764183	0.817111	0.767615	0.864861	0.771513	0.825391	0.854551	0.685601	0.213779	0.827362	0.419545	0.801519	0.816479	0.513352	0.857065	0.50041	0.661088	0.809109	0.795598	0.391139	0.213215	0.696373	0.824642	0.765906	0.820206	0.604273	0.809794	0.843742	0.851873	0.871479	0.830772	0.827375	0.840339	0.843857	0.85762
cg01479232	0.375087	0.244171	0.305422	0.277296	0.226923	0.197912	0.256171	0.541321	0.21713	0.357482	0.301111	0.240612	0.264107	0.587403	0.335278	0.42441	0.260989	0.359639	0.268128	0.257501	0.161464	0.203049	0.75378	0.378769	0.846313	0.249002	0.375219	0.635525	0.145182	0.101398	0.28363	0.258599	0.303233	0.182478	0.216466	0.323326	0.280836	0.397461	0.348017	0.564759
cg01481441	0.046429	0.039611	0.048681	0.05057	0.042717	0.041287	0.049262	0.047681	0.032231	0.029237	0.040158	0.039946	0.034902	0.040811	0.043423	0.047274	0.029495	0.041206	0.046996	0.036146	0.046645	0.045065	0.024209	0.050291	0.02829	0.053393	0.038047	0.041564	0.031615	0.054035	0.046758	0.047536	0.02715	0.023626	0.03703	0.039535	0.028102	0.027514	0.023605	0.031459
cg01482279	0.15222	0.131628	0.149977	0.169279	0.165723	0.127979	0.167491	0.113374	0.144015	0.073572	0.10315	0.129512	0.128063	0.127718	0.098553	0.174465	0.084271	0.100557	0.117655	0.124443	0.09544	0.045863	0.061831	0.058009	0.046815	0.096079	0.082284	0.08597	0.100084	0.072949	0.053333	0.088512	0.052076	0.087142	0.043247	0.078674	0.059484	0.036452	0.047372	0.043013
cg01483882	0.037556	0.040605	0.031316	0.04154	0.031062	0.02771	0.030607	0.02877	0.023057	0.017659	0.026239	0.017972	0.02049	0.019527	0.018182	0.037011	0.018091	0.022834	0.030695	0.015245	0.032168	0.015255	0.014456	0.024111	0.011674	0.030382	0.034752	0.020348	0.02119	0.028524	0.027878	0.023456	0.015088	0.014936	0.015611	0.037247	0.013435	0.010937	0.014147	0.017361
cg01485645	0.147488	0.107032	0.131395	0.107004	0.141744	0.127434	0.138517	0.139296	0.120451	0.111167	0.123478	0.108825	0.154786	0.148001	0.11829	0.121052	0.10801	0.117957	0.1166	0.118079	0.116743	0.135007	0.103381	0.123075	0.115212	0.117102	0.124021	0.129846	0.133404	0.146513	0.16	0.129798	0.105632	0.09077	0.132398	0.121587	0.120727	0.131542	0.139696	0.118718
cg01485998	0.034631	0.040833	0.042686	0.045381	0.0398	0.037725	0.040626	0.04073	0.037262	0.025816	0.032854	0.045694	0.030526	0.030466	0.033502	0.038216	0.036886	0.03093	0.037438	0.030351	0.040346	0.034353	0.029225	0.032676	0.031397	0.059943	0.05032	0.045289	0.036915	0.042965	0.039883	0.044288	0.033555	0.031004	0.034366	0.043036	0.027641	0.026338	0.029811	0.032862
cg01488147	0.904386	0.921472	0.899541	0.889825	0.929066	0.896835	0.896411	0.912281	0.892675	0.901541	0.895008	0.9097	0.94513	0.936666	0.903743	0.861518	0.923444	0.918642	0.888233	0.919594	0.910059	0.92072	0.941561	0.907185	0.943402	0.892509	0.864954	0.895545	0.924006	0.910833	0.906441	0.890636	0.916984	0.945469	0.905271	0.90795	0.922042	0.933221	0.9375	0.920887
cg01489608	0.937553	0.924094	0.912477	0.915433	0.931705	0.915867	0.907187	0.924854	0.926932	0.944965	0.932516	0.919671	0.941453	0.926273	0.929528	0.913898	0.931912	0.933553	0.906794	0.923714	0.920158	0.915119	0.944189	0.927886	0.933382	0.910415	0.898368	0.927261	0.92754	0.9241	0.933589	0.897169	0.932888	0.934685	0.941168	0.920367	0.941441	0.941472	0.941519	0.927054
cg01490535	0.087423	0.08653	0.087363	0.096777	0.111585	0.087518	0.077857	0.086744	0.0926	0.075881	0.082346	0.089584	0.081422	0.084046	0.093183	0.096316	0.078363	0.077963	0.09838	0.088447	0.094934	0.105457	0.099819	0.101564	0.084342	0.10829	0.103474	0.108736	0.092012	0.109018	0.096925	0.109508	0.073811	0.086321	0.077862	0.099484	0.083924	0.08726	0.094207	0.099644
cg01491225	0.097304	0.061944	0.084087	0.081604	0.058715	0.068737	0.069851	0.070835	0.063519	0.055156	0.051653	0.04907	0.036198	0.045383	0.066137	0.073473	0.040619	0.046827	0.066172	0.045139	0.03362	0.030512	0.022825	0.035551	0.03755	0.045831	0.033617	0.044155	0.053594	0.040312	0.077813	0.034033	0.025228	0.033468	0.031852	0.041449	0.03074	0.017129	0.027999	0.030215
cg01491540	0.066643	0.057897	0.074752	0.07721	0.08116	0.067366	0.073896	0.073808	0.058425	0.055082	0.064694	0.061901	0.058484	0.063788	0.061239	0.0649	0.048991	0.037705	0.046228	0.039489	0.044047	0.031967	0.028902	0.03454	0.030773	0.048747	0.033443	0.03687	0.063234	0.041983	0.039322	0.038336	0.027733	0.039579	0.025096	0.033197	0.027686	0.030361	0.028703	0.027734
cg01492649	0.127941	0.112416	0.113091	0.117856	0.105385	0.100686	0.128698	0.1337	0.106597	0.087908	0.111526	0.097628	0.082183	0.105744	0.086416	0.084788	0.092898	0.086718	0.077907	0.070183	0.070192	0.074024	0.080754	0.077094	0.061339	0.071184	0.068421	0.075279	0.119101	0.067999	0.075857	0.074034	0.066324	0.072857	0.064201	0.063155	0.069934	0.084959	0.073999	0.047609
cg01493303	0.026413	0.028162	0.034006	0.026962	0.02751	0.022038	0.028286	0.032409	0.017752	0.015098	0.0187	0.023457	0.023785	0.029314	0.016363	0.025213	0.01476	0.019667	0.037806	0.020133	0.033772	0.022959	0.011412	0.020503	0.012988	0.044634	0.035141	0.030422	0.022383	0.048889	0.03559	0.03324	0.023912	0.016678	0.015946	0.019054	0.01529	0.014008	0.014127	0.020742
cg01494864	0.077386	0.052873	0.073862	0.078993	0.061297	0.052833	0.061457	0.065729	0.05847	0.041457	0.043943	0.046001	0.027643	0.03284	0.053113	0.066729	0.041281	0.043158	0.053488	0.036857	0.035858	0.033181	0.033762	0.033226	0.028096	0.041533	0.032166	0.034298	0.055083	0.038427	0.045003	0.049514	0.036232	0.0373	0.033865	0.032895	0.026618	0.023612	0.032752	0.045872
cg01497501	0.012969	0.015086	0.024485	0.018933	0.017557	0.015442	0.024611	0.02618	0.016275	0.010186	0.018831	0.022066	0.013492	0.020718	0.018146	0.019078	0.013375	0.011552	0.027563	0.01197	0.018797	0.016007	0.012114	0.017875	0.009741	0.036994	0.019378	0.018542	0.016658	0.024656	0.017351	0.025688	0.012183	0.01271	0.014784	0.017018	0.012344	0.010612	0.010912	0.01227
cg01498098	0.84482	0.749775	0.747548	0.675635	0.78716	0.785051	0.791035	0.776074	0.76765	0.759961	0.773986	0.827108	0.847704	0.734957	0.830594	0.749795	0.83352	0.796777	0.834146	0.810529	0.83899	0.833543	0.893319	0.822279	0.868762	0.8425	0.749306	0.896482	0.833897	0.81213	0.812785	0.815293	0.808964	0.802655	0.857577	0.846678	0.865072	0.857292	0.819874	0.864527
cg01500140	0.861603	0.859684	0.830261	0.849017	0.867888	0.885526	0.846282	0.822623	0.881888	0.825034	0.857562	0.870308	0.875301	0.878776	0.86743	0.834445	0.860302	0.848761	0.843985	0.878154	0.784785	0.866263	0.857525	0.67976	0.89488	0.84815	0.808105	0.881624	0.598641	0.852027	0.850692	0.831201	0.859911	0.784822	0.857254	0.818646	0.855944	0.867279	0.792429	0.854778
cg01500421	0.050713	0.071641	0.045307	0.051513	0.061314	0.040828	0.059407	0.055129	0.052156	0.038504	0.059017	0.06653	0.057152	0.05257	0.0534	0.066193	0.042977	0.035064	0.066048	0.050913	0.066259	0.052376	0.023266	0.050053	0.052941	0.062233	0.062174	0.074154	0.041096	0.081355	0.037208	0.06349	0.04029	0.042105	0.040067	NA	0.022743	0.027621	0.038191	0.03387
cg01500567	0.035211	0.028922	0.034697	0.031997	0.03384	0.037648	0.041305	0.036116	0.0307	0.025005	0.032906	0.030241	0.025284	0.025131	0.029168	0.032609	0.027569	0.031837	0.031735	0.028455	0.040627	0.031477	0.029864	0.029606	0.024692	0.042144	0.028906	0.038624	0.029937	0.03483	0.036439	0.029176	0.02895	0.021938	0.0268	0.03712	0.020907	0.025469	0.026565	0.028417
cg01505176	0.026651	0.020513	0.021107	0.024155	0.022089	0.023524	0.022023	0.032208	0.02108	0.016653	0.022209	0.018856	0.015085	0.024113	0.014637	0.021986	0.011922	0.013713	0.018089	0.012066	0.018419	0.013869	0.013591	0.028943	0.013295	0.038397	0.030093	0.025268	0.019521	0.03979	0.019028	0.027036	0.010844	0.015554	0.017782	0.019889	0.00989	0.011805	0.012664	0.01108
cg01505590	0.068061	0.055042	0.062826	0.058893	0.038537	0.043229	0.052036	0.06098	0.062197	0.028221	0.046085	0.03986	0.025747	0.029961	0.027884	0.044882	0.029041	0.033924	0.041793	0.034444	0.036102	0.040314	0.016164	0.055191	0.017499	0.032438	0.039499	0.036337	0.041377	0.036448	0.032953	0.034579	0.025262	0.030548	0.026552	0.032541	0.018535	0.019618	0.012622	0.024855
cg01508386	0.051638	0.037876	0.034338	0.033926	0.031158	0.045887	0.043497	0.039997	0.034797	0.022022	0.027115	0.052715	0.030427	0.039129	0.030599	0.037723	0.028197	0.029753	0.032659	0.028882	0.033989	0.02829	0.021404	0.033297	0.024949	0.03926	0.034184	0.038115	0.028909	0.038629	0.035664	0.036105	0.026587	0.029435	0.028571	0.030456	0.020576	0.022578	0.02534	0.026207
cg01511567	0.124347	0.071183	0.104236	0.06172	0.105431	0.055229	0.072332	0.055012	0.067918	0.093548	0.07547	0.071153	0.069625	0.094453	0.056175	0.062822	0.043763	0.079804	0.044595	0.096268	0.038671	0.034877	0.118905	0.083549	0.030556	0.06788	0.09055	0.065459	0.041683	0.064115	0.067909	0.076628	0.065575	0.063411	0.043228	0.094708	0.048524	0.080299	0.061444	0.062689
cg01513611	0.088786	0.094413	0.0741	0.092166	0.078121	0.093833	0.095838	0.090202	0.091221	0.063741	0.091586	0.052782	0.06553	0.077964	0.06236	0.084236	0.066301	0.070161	0.073144	0.043931	0.032525	0.054782	0.036778	0.043951	0.042202	0.073581	0.044893	0.053433	0.068053	0.05537	0.053984	0.046247	0.041418	0.07287	0.044639	0.046748	0.040359	0.040054	0.039319	0.054129
cg01513661	0.122718	0.110874	0.160556	0.143367	0.139166	0.120582	0.145226	0.117492	0.10377	0.065927	0.146292	0.159779	0.093485	0.112139	0.148251	0.127025	0.128739	0.073703	0.187611	0.133217	0.200686	0.281009	0.130332	0.101434	0.102879	0.290038	0.157048	0.174965	0.120561	0.249155	0.20292	0.172098	0.093372	0.165219	0.122857	0.146668	0.090854	0.065725	0.079365	0.080595
cg01515426	0.028677	0.028708	0.034932	0.031518	0.029858	0.02673	0.027527	0.044157	0.035967	0.026655	0.026246	0.031203	0.026863	0.022819	0.020991	0.026492	0.018565	0.023748	0.032827	0.021596	0.018389	0.02109	0.018645	0.027623	0.016889	0.03538	0.031518	0.036312	0.032198	0.039521	0.030586	0.032614	0.019216	0.024272	0.025291	0.031229	0.018085	0.018998	0.021702	0.022744
cg01515887	0.804788	0.773678	0.74668	0.805854	0.799414	0.832823	0.798576	0.732403	0.81003	0.753848	0.820694	0.777259	0.839879	0.732958	0.810604	0.788767	0.817756	0.791654	0.839771	0.847901	0.448662	0.62671	0.805517	0.787671	0.768101	0.755693	0.683657	0.889073	0.848787	0.775039	0.73641	0.780293	0.869276	0.83915	0.838727	0.82279	0.818702	0.786621	0.853614	0.838123
cg01519742	0.070773	0.043167	0.064423	0.080245	0.05559	0.041564	0.04909	0.082587	0.043193	0.042248	0.050248	0.059075	0.050514	0.046326	0.045496	0.070318	0.03986	0.039597	0.047952	0.041707	0.051062	0.022583	0.023927	0.060966	0.020247	0.040418	0.034701	0.046198	0.070955	0.040804	0.036014	0.039184	0.027724	0.03135	0.020137	0.038789	0.031239	0.028534	0.019505	0.038283
cg01522194	0.056682	0.065665	0.060728	0.066138	0.052409	0.051935	0.054619	0.074873	0.058939	0.052223	0.049726	0.073404	0.043419	0.054882	0.065786	0.072546	0.040214	0.058708	0.057767	0.040507	0.061005	0.059027	0.036369	0.060459	0.044668	0.065988	0.067778	0.072163	0.05414	0.066912	0.053837	0.064058	0.042821	0.034929	0.050759	0.062857	0.061309	0.047196	0.057045	0.072896
cg01522975	0.090501	0.07831	0.102212	0.078635	0.075577	0.046723	0.076802	0.069664	0.056537	0.05899	0.065467	0.069644	0.050745	0.053069	0.064991	0.069423	0.053323	0.052808	0.054034	0.058995	0.055759	0.048615	0.049226	0.043134	0.042626	0.049159	0.056183	0.051394	0.060657	0.059564	0.049433	0.059806	0.049422	0.045481	0.041585	0.058752	0.035751	0.040202	0.039394	0.045284
cg01527212	0.019457	0.018741	0.024888	0.020166	0.019149	0.016864	0.028483	0.027981	0.015956	0.016293	0.021708	0.033927	0.020684	0.021016	0.013846	0.029035	0.023103	0.017466	0.032	0.015358	0.020458	0.019294	0.012643	0.019569	0.016742	0.027541	0.023097	0.020451	0.024069	0.035167	0.022866	0.026615	0.013294	0.014089	0.015458	0.026736	0.011943	0.010981	0.012482	0.012445
cg01532080	0.078605	0.056472	0.072657	0.043057	0.060144	0.067876	0.056816	0.082707	0.059185	0.08904	0.066544	0.048918	0.055491	0.05987	0.057115	0.11832	0.060282	0.099059	0.044568	0.064104	0.0514	0.043481	0.041153	0.077054	0.040291	0.056903	0.091651	0.067774	0.206405	0.082862	0.070994	0.085225	0.056479	0.056944	0.06127	0.086888	0.063565	0.065243	0.055556	0.076291
cg01533387	0.029235	0.034879	0.034819	0.032303	0.038086	0.029739	0.026204	0.029135	0.034497	0.030602	0.031448	0.03438	0.031571	0.031522	0.027917	0.050596	0.023661	0.035275	0.028182	0.02413	0.033622	0.025256	0.020051	0.028311	0.021764	0.036011	0.037477	0.037864	0.030276	0.040813	0.043984	0.034766	0.027114	0.02517	0.023943	0.041575	0.021733	0.024209	0.02313	0.025851
cg01535453	0.094838	0.052053	0.042507	0.071311	0.058178	0.053672	0.0575	0.059847	0.028235	0.059828	0.044739	0.058498	0.045358	0.026233	0.051065	0.092577	0.120089	0.039763	0.065147	0.115207	0.10702	0.06956	0.020698	0.049202	0.034464	0.149246	0.089597	0.099877	0.06459	0.056722	0.055361	0.077964	0.036952	0.049641	0.049171	0.102389	0.050799	0.029039	0.033752	0.033209
cg01536980	0.095598	0.092181	0.093119	0.086582	0.086123	0.085772	0.095603	0.088279	0.09158	0.078912	0.088665	0.106953	0.079175	0.078412	0.076253	0.100105	0.079571	0.071771	0.076735	0.093887	0.075153	0.085421	0.079572	0.078702	0.08771	0.077251	0.078618	0.077995	0.08739	0.076004	0.064615	0.088424	0.078773	0.078602	0.076342	0.082595	0.07094	0.06504	0.07664	0.078876
cg01538982	0.037264	0.04132	0.040782	0.036325	0.039105	0.036893	0.039278	0.037263	0.031275	0.034546	0.041557	0.037571	0.034279	0.035128	0.027517	0.037331	0.035039	0.021975	0.042567	0.028566	0.034368	0.038672	0.026955	0.032566	0.025174	0.035375	0.041027	0.035738	0.030211	0.03988	0.037707	0.036938	0.032347	0.024287	0.039877	0.04074	0.027044	0.027444	0.031359	0.030968
cg01539186	0.150166	0.114977	0.168733	0.160178	0.085906	0.110539	0.083066	0.152076	0.079083	0.15626	0.131837	0.055926	0.104916	0.095331	0.069476	0.136144	0.087071	0.11652	0.074424	0.072809	0.041902	0.0633	0.042538	0.096505	0.042426	0.061404	0.092293	0.072897	0.08868	0.041252	0.075317	0.080898	0.042465	0.125378	0.065151	0.079782	0.07165	0.072428	0.048726	0.072172
cg01541629	0.054931	0.053183	0.071605	0.071912	0.057598	0.040163	0.051975	0.071298	0.049866	0.025706	0.03317	0.039007	0.027954	0.043695	0.046546	0.054782	0.033388	0.032863	0.042117	0.031747	0.03226	0.022128	0.013107	0.03272	0.017731	0.0393	0.030521	0.034538	0.058563	0.025562	0.032233	0.028981	0.015464	0.021269	0.011815	0.025596	0.01902	0.019221	0.016147	0.018924
cg01545242	0.050935	0.029997	0.042044	0.030719	0.031682	0.031142	0.054521	0.03676	0.025199	0.023635	0.020367	0.03384	0.032888	0.0289	0.024142	0.044747	0.025954	0.032867	0.03119	0.024014	0.031559	0.021993	0.020619	0.018533	0.014864	0.043195	0.031055	0.038373	0.035684	0.031719	0.034815	0.035648	0.024527	0.025078	0.021843	0.034962	0.02145	0.017204	0.024634	0.017767
cg01549015	0.660214	0.668364	0.829196	0.553088	0.651871	0.756636	0.707999	0.699152	0.681408	0.713546	0.803698	0.728391	0.811981	0.721503	0.81244	0.762361	0.711272	0.813849	0.654759	0.835151	0.380617	0.812664	0.872706	0.385149	0.89356	0.519615	0.742419	0.780196	0.660618	0.406383	0.852436	0.782436	0.830475	0.505936	0.842498	0.823417	0.754668	0.862347	0.8108	0.844494
cg01556075	0.146128	0.098138	0.138386	0.157213	0.151308	0.144223	0.080931	0.17691	0.066647	0.150459	0.056641	0.055659	0.108679	0.079332	0.108958	0.137098	0.130199	0.159242	0.117541	0.076058	0.027188	0.025774	0.047022	0.064705	0.03946	0.07234	0.151723	0.047201	0.085468	0.051769	0.08312	0.036304	0.033138	0.061812	0.04971	0.081193	0.088118	0.083483	0.053744	0.141965
cg01557297	0.022168	0.022002	0.020254	0.023093	0.017074	0.021443	0.023328	0.022411	0.0306	0.060494	0.016935	0.022972	0.016606	0.014405	0.020398	0.032863	0.020957	0.019105	0.023803	0.030003	0.029117	0.017205	0.01145	0.047619	0.013733	0.025461	0.043832	0.026614	0.025573	0.022945	0.022594	0.030413	0.01421	0.029894	0.026296	0.033761	0.014049	0.021655	0.017877	0.013867
cg01557667	0.022716	0.120534	0.024472	0.026473	0.029317	0.025318	0.037532	0.029536	0.026504	0.017235	0.022864	0.034087	0.020214	0.020947	0.018608	0.02772	0.0203	0.019042	0.034496	0.023671	0.02425	0.028343	0.02024	0.032192	0.019781	0.041264	0.033693	0.024715	0.026377	0.047585	0.026576	0.039275	0.019977	0.021054	0.027488	0.026875	0.0156	0.017422	0.020682	0.021569
cg01558777	0.822615	0.580486	0.836118	0.787123	0.822728	0.706454	0.829109	0.820702	0.811665	0.834233	0.780201	0.759106	0.828225	0.849153	0.811132	0.814171	0.799316	0.852295	0.828613	0.783947	0.76594	0.847058	0.802013	0.819763	0.844978	0.847209	0.761962	0.835501	0.841678	0.791279	0.818125	0.529204	0.824794	0.743783	0.827517	0.81347	0.803831	0.821925	0.84955	0.825678
cg01568335	0.078169	0.071561	0.077535	0.110175	0.074927	0.077997	0.072436	0.087477	0.08158	0.067366	0.063407	0.076167	0.048463	0.062432	0.063523	0.09157	0.058142	0.064115	0.062281	0.045291	0.057323	0.039455	0.038619	0.057973	0.042216	0.055587	0.058077	0.057723	0.075834	0.061588	0.049248	0.065225	0.047697	0.049372	0.042456	0.044621	0.047528	0.052151	0.03821	0.043772
cg01570769	0.031412	0.03301	0.032721	0.039304	0.030727	0.033148	0.035955	0.032565	0.029308	0.029929	0.033712	0.03993	0.031054	0.027875	0.039024	0.040433	0.033905	0.035908	0.04106	0.036909	0.03922	0.040465	0.025776	0.038318	0.030713	0.045464	0.037666	0.046585	0.034206	0.050242	0.046119	0.047251	0.02956	0.031835	0.028605	0.04337	0.024551	0.026542	0.028198	0.028789
cg01578341	0.037414	0.050678	0.052559	0.05087	0.044121	0.043411	0.047349	0.066956	0.050442	0.035106	0.044127	0.046583	0.039525	0.045113	0.045615	0.07365	0.036749	0.039314	0.044429	0.032216	0.049845	0.047615	0.034668	0.047806	0.032176	0.056519	0.067389	0.060143	0.063695	0.070081	0.062408	0.058668	0.042115	0.039601	0.034287	0.047454	0.033816	0.037852	0.047475	0.031253
cg01584473	0.851396	0.796993	0.766983	0.596741	0.770935	0.646131	0.70817	0.822395	0.771558	0.741422	0.573862	0.739739	0.807045	0.64108	0.713431	0.836099	0.697432	0.806642	0.683236	0.846675	0.355802	0.421291	0.582995	0.562387	0.63486	0.626146	0.622907	0.812929	0.296095	0.411903	0.64076	0.525587	0.662061	0.501584	0.836435	0.79383	0.763094	0.653487	0.547507	0.784043
cg01585703	0.061564	0.055004	0.053891	0.050268	0.047105	0.055666	0.04755	0.055739	0.067031	0.070823	0.047208	0.059786	0.043618	0.060828	0.042917	0.046091	0.035533	0.061146	0.039257	0.057339	0.042583	0.038097	0.037147	0.05465	0.035106	0.049842	0.058801	0.063906	0.03755	0.047368	0.051161	0.050047	0.048053	0.055711	0.046005	0.062009	0.05105	0.048873	0.063119	0.043322
cg01585758	0.119308	0.111004	0.098923	0.121167	0.123826	0.124802	0.10726	0.147394	0.098439	0.097751	0.115254	0.089987	0.088549	0.11091	0.085543	0.111015	0.10047	0.094184	0.075304	0.106368	0.079528	0.065622	0.06134	0.08193	0.064847	0.087414	0.082655	0.083582	0.112275	0.074168	0.082793	0.09098	0.073495	0.082203	0.081638	0.083571	0.079618	0.072998	0.075915	0.078231
cg01593190	0.088061	0.089352	0.088602	0.072717	0.071362	0.06028	0.072094	0.07728	0.081557	0.063882	0.081225	0.063262	0.04779	0.07802	0.064039	0.155796	0.059952	0.049742	0.065957	0.05132	0.049015	0.050218	0.040891	0.078593	0.07743	0.075131	0.072804	0.097177	0.069319	0.067043	0.058528	0.05836	0.036787	0.059891	0.074358	0.052949	0.04163	0.038302	0.03383	0.043133
cg01594915	0.088205	0.091009	0.114803	0.123828	0.064752	0.104149	0.064719	0.102293	0.117415	0.07657	0.076132	0.07531	0.043443	0.106098	0.055876	0.089106	0.07367	0.066067	0.062179	0.05007	0.058938	0.026763	0.041387	0.049723	0.036415	0.053958	0.0633	0.068056	0.099857	0.058054	0.068471	0.036826	0.043931	0.055842	0.03204	0.057435	0.031851	0.020631	0.035375	0.024776
cg01598046	0.039672	0.035512	0.035088	0.034057	0.03313	0.03045	0.035153	0.041621	0.026554	0.021303	0.030282	0.035176	0.035185	0.035696	0.024643	0.032546	0.021697	0.026481	0.025948	0.020779	0.03112	0.021882	0.019008	0.024888	0.016412	0.03628	0.026991	0.028124	0.031757	0.043536	0.036786	0.037102	0.016144	0.018254	0.027892	0.029248	0.023299	0.022904	0.02804	0.021484
cg01600782	0.043137	0.043287	0.043695	0.049934	0.042544	0.043337	0.047661	0.046234	0.038442	0.032926	0.030824	0.052155	0.029711	0.040712	0.037315	0.042973	0.038965	0.041097	0.037677	0.034378	0.043339	0.043022	0.037227	0.037994	0.035628	0.057121	0.049426	0.045477	0.038329	0.046624	0.041144	0.053048	0.032957	0.036154	0.031801	0.044949	0.029237	0.029969	0.030303	0.041822
cg01602430	0.139831	0.100568	0.107487	0.094632	0.090981	0.054226	0.086923	0.102435	0.081123	0.073503	0.072576	0.083096	0.076869	0.057384	0.065993	0.119992	0.053356	0.074033	0.085	0.06256	0.057065	0.052896	0.042174	0.040525	0.065456	0.062113	0.073704	0.076481	0.086167	0.09227	0.060809	0.062823	0.048367	0.063461	0.035584	0.069498	0.054531	0.031677	0.025821	0.04472
cg01610240	0.127648	0.095453	0.136804	0.120942	0.094647	0.107685	0.105807	0.12605	0.103012	0.088815	0.109679	0.112319	0.103992	0.126765	0.096035	0.120427	0.120081	0.079864	0.121302	0.102274	0.090555	0.124165	0.071252	0.072117	0.058522	0.101179	0.083823	0.093318	0.118429	0.209059	0.088134	0.103783	0.062631	0.105702	0.072176	0.109682	0.069813	0.055806	0.061115	0.091446
cg01611640	0.067826	0.087387	0.079737	0.070853	0.044927	0.063592	0.089277	0.068556	0.077769	0.050625	0.046461	0.06118	0.074532	0.075554	0.057992	0.05744	0.040071	0.061844	0.057383	0.052179	0.041653	0.055703	0.039058	0.062327	0.040589	0.068963	0.03833	0.069393	0.058772	0.076305	0.070351	0.05472	0.045431	0.044222	0.042075	0.054307	0.046461	0.033258	0.035058	0.035719
cg01615080	0.14565	0.083103	0.115963	0.100768	0.111002	0.079993	0.112953	0.117358	0.072885	0.073949	0.100534	0.082084	0.067532	0.065101	0.068749	0.097322	0.066836	0.099225	0.070423	0.070129	0.070623	0.059276	0.061442	0.060793	0.05586	0.066377	0.076217	0.068923	0.086917	0.067288	0.066573	0.073062	0.056709	0.069077	0.063194	0.074632	0.051709	0.052815	0.0563	0.046669
cg01618083	0.068659	0.057929	0.068391	0.073124	0.052549	0.0525	0.061515	0.064182	0.042152	0.038128	0.08127	0.065831	0.036082	0.03923	0.048425	0.061415	0.032564	0.026703	0.041406	0.028842	0.042002	0.026813	0.030918	0.022453	0.029994	0.032165	0.030279	0.039214	0.058737	0.033967	0.040742	0.03707	0.022073	0.028338	0.022565	0.040462	0.026203	0.020774	0.017318	0.014959
cg01618304	0.07367	0.0676	0.061702	0.074448	0.044459	0.049037	0.061063	0.086571	0.050073	0.05336	0.058891	0.033836	0.034896	0.051931	0.040524	0.055905	0.03244	0.038015	0.042797	0.03534	0.046663	0.035969	0.015385	0.044874	0.016884	0.038695	0.045006	0.041578	0.045129	0.039843	0.029484	0.051315	0.031916	0.03558	0.02376	0.036182	0.026777	0.023592	0.027487	0.027729
cg01620308	0.079871	0.06907	0.052348	0.0492	0.051361	0.046731	0.075403	0.064107	0.054517	0.038101	0.053159	0.078	0.043294	0.042497	0.041754	0.049538	0.053146	0.045545	0.060565	0.043387	0.052659	0.056218	0.043865	0.04384	0.040409	0.058346	0.056075	0.059037	0.045006	0.046193	0.057932	0.07715	0.042799	0.040004	0.042054	0.050919	0.033956	0.031067	0.042321	0.038172
cg01620785	0.178587	0.16934	0.153556	0.127372	0.161181	0.136879	0.150962	0.266698	0.124168	0.207088	0.170504	0.13723	0.120223	0.157384	0.092768	0.209646	0.118213	0.187612	0.089388	0.098598	0.090194	0.139756	0.056115	0.150887	0.055065	0.099599	0.154905	0.085974	0.119094	0.066696	0.094666	0.111058	0.115621	0.115809	0.089092	0.116884	0.126443	0.156776	0.123478	0.146664
cg01626197	0.028886	0.040858	0.046647	0.034492	0.056419	0.03864	0.04358	0.041884	0.023796	0.026679	0.021353	0.040233	0.032987	0.035159	0.027049	0.032832	0.023845	0.022841	0.033051	0.026404	0.03426	0.023968	0.020749	0.034529	0.025894	0.044124	0.02941	0.030947	0.031509	0.037098	0.025813	0.034822	0.022318	0.024163	0.028531	0.025397	0.020209	0.018215	0.025461	0.029218
cg01626227	0.099552	0.079313	0.114887	0.092655	0.394418	0.054653	0.088083	0.096698	0.082856	0.107152	0.078022	0.079639	0.099481	0.088075	0.143307	0.094763	0.059807	0.059364	0.07149	0.058528	0.043963	0.229858	0.40216	0.263101	0.648552	0.579572	0.319462	0.520072	0.075895	0.056929	0.464814	0.071054	0.034149	0.096328	0.045462	0.099409	0.112944	0.485528	0.180642	0.052177
cg01628253	0.058082	0.078885	0.085403	0.070691	0.066995	0.067939	0.05678	0.081755	0.071302	0.052387	0.032027	0.057789	0.041457	0.056856	0.050748	0.066372	0.041557	0.045549	0.05082	0.039993	0.036075	0.029033	0.030272	0.03482	0.034982	0.045698	0.043247	0.031648	0.056415	0.037106	0.0454	0.042373	0.042791	0.040164	0.032169	0.028731	0.028146	0.032107	0.02848	0.044623
cg01630869	0.03442	0.035382	0.047607	0.047579	0.036912	0.038482	0.035663	0.035201	0.039854	0.019104	0.033732	0.04563	0.023957	0.034938	0.039773	0.037767	0.032885	0.02172	0.043128	0.031829	0.049525	0.044546	0.026696	0.034328	0.027385	0.038127	0.0439	0.046758	0.045738	0.045138	0.038277	0.053038	0.023278	0.036088	0.025864	0.044174	0.026692	0.024195	0.020307	0.029468
cg01632825	0.049829	0.049768	0.047693	0.047869	0.049777	0.056249	0.042472	0.048198	0.050199	0.043549	0.043397	0.041321	0.050628	0.046877	0.032471	0.06029	0.046037	0.04327	0.02739	0.040114	0.050303	0.033096	0.033884	0.050599	0.026469	0.049354	0.046696	0.058947	0.036371	0.038011	0.044307	0.058828	0.03722	0.037831	0.045318	0.057155	0.047142	0.033728	0.040637	0.058562
cg01634119	0.139592	0.07687	0.110129	0.089926	0.085374	0.105112	0.100657	0.081556	0.081792	0.052085	0.038814	0.057558	0.058266	0.057449	0.058194	0.097282	0.049768	0.04552	0.043764	0.039121	0.033042	0.02173	0.027133	0.040796	0.033536	0.047842	0.048287	0.035516	0.067403	0.042152	0.045654	0.034524	0.026107	0.038986	0.024136	0.028796	0.02419	0.025785	0.027222	0.031191
cg01637734	0.825015	0.763103	0.839745	0.358742	0.796917	0.813049	0.847965	0.762887	0.857401	0.812024	0.790205	0.813243	0.845843	0.152332	0.759103	0.739206	0.232276	0.803217	0.53121	0.808314	0.720888	0.311777	0.612692	0.349351	0.875955	0.494398	0.574455	0.820943	0.216127	0.115139	0.750375	0.779819	0.4708	0.719647	0.811132	0.702762	0.801215	0.832891	0.797326	0.758703
cg01638735	0.039919	0.032269	0.031302	0.038322	0.031019	0.0297	0.049837	0.046691	0.0293	0.026281	0.021963	0.03973	0.025965	0.022081	0.02609	0.034203	0.031991	0.023441	0.025604	0.0299	0.024326	0.022867	0.017478	0.02595	0.016912	0.03797	0.028604	0.032083	0.031237	0.044687	0.02401	0.026878	0.021933	0.020924	0.027295	0.029794	0.020026	0.018859	0.026007	0.020435
cg01639034	0.036536	0.036894	0.043553	0.033836	0.041912	0.044081	0.045405	0.045385	0.037517	0.115401	0.034466	0.041179	0.033844	0.039303	0.03979	0.046616	0.035064	0.031028	0.036407	0.077987	0.055109	0.037112	0.033777	0.04895	0.069689	0.048845	0.045442	0.042707	0.047023	0.044716	0.042585	0.042981	0.031486	0.03618	0.0321	0.03873	0.02584	0.029139	0.0331	0.03267
cg01639256	0.867376	0.878916	0.864868	0.868505	0.856358	0.883362	0.872915	0.869019	0.896159	0.875793	0.879876	0.861614	0.902427	0.901955	0.893676	0.907728	0.85353	0.917651	0.898617	0.894892	0.863279	0.912306	0.906672	0.874343	0.902219	0.871007	0.857769	0.908606	0.603958	0.896506	0.883088	0.849428	0.901436	0.894785	0.917867	0.898611	0.900411	0.887378	0.915224	0.908135
cg01643284	0.022753	0.032857	0.031027	0.047702	0.030215	0.028491	0.038071	0.031827	0.033214	0.017965	0.024835	0.036419	0.022222	0.025863	0.026695	0.032754	0.023638	0.023263	0.030952	0.028302	0.041409	0.030192	0.028811	0.028411	0.018725	0.044717	0.03733	0.040199	0.02692	0.040616	0.03875	0.030318	0.019279	0.022346	0.022928	0.033164	0.02004	0.019154	0.02029	0.041621
cg01644850	0.079751	0.052754	0.09441	0.08865	0.063494	0.066745	0.060904	0.090037	0.059731	0.043912	0.062619	0.065436	0.04315	0.058877	0.072527	0.069157	0.06415	0.0616	0.058913	0.065288	0.067821	0.072604	0.054644	0.034473	0.079859	0.060238	0.065517	0.078955	0.060809	0.066756	0.068907	0.063666	0.038611	0.055092	0.034064	0.061367	0.037833	0.033607	0.0341	0.038718
cg01646665	0.185388	0.138722	0.116743	0.127823	0.094285	0.132748	0.07199	0.175611	0.119507	0.154325	0.228527	0.122399	0.123424	0.079924	0.076889	0.133351	0.103902	0.183302	0.070908	0.106627	0.098061	0.506094	0.390272	0.341708	0.052541	0.096769	0.101706	0.208218	0.105481	0.143698	0.114773	0.12628	0.122887	0.077595	0.080995	0.196285	0.103068	0.181953	0.122054	0.120827
cg01651364	0.031961	0.042777	0.037521	0.047923	0.028951	0.019327	0.041077	0.046444	0.030962	0.021083	0.031589	0.029235	0.030439	0.029186	0.028513	0.032875	0.027203	0.022747	0.047086	0.029412	0.042654	0.023807	0.020839	0.026039	0.024695	0.037844	0.031664	0.037142	0.035078	0.034931	0.037676	0.039951	0.019442	0.028705	0.027408	0.033913	0.017909	0.020002	0.022933	0.020512
cg01651593	0.092994	0.057279	0.095866	0.068899	0.058665	0.045805	0.064773	0.090079	0.034392	0.042849	0.075066	0.056054	0.044501	NA	0.044405	0.058263	0.040321	0.044318	0.045435	0.035985	0.024824	0.019032	0.025405	0.031938	0.022364	0.035253	0.027092	0.02142	0.044357	0.043692	0.034181	0.031176	0.015635	0.036232	0.028127	0.018828	0.027894	0.020804	0.018574	0.02444
cg01651821	0.037744	0.028789	0.049868	0.033436	0.029837	0.041837	0.038937	0.046466	0.032641	0.018603	0.031442	0.033841	0.024816	0.020391	0.026128	0.032883	0.019589	0.022455	0.042169	0.026006	0.028897	0.016257	0.030443	0.037607	0.016267	0.040462	0.032913	0.035011	0.038836	0.051047	0.023085	0.041522	0.020363	0.018328	0.022303	0.040752	0.019937	0.015498	0.020596	0.025335
cg01653445	0.042756	0.031038	0.040307	0.051752	0.039272	0.043892	0.036613	0.061105	0.045479	0.053439	0.044962	0.037261	0.023833	0.028965	0.03151	0.049118	0.035432	0.034704	0.042222	0.042099	0.03684	0.038136	0.021959	0.050282	0.025727	0.048469	0.069755	0.040036	0.040472	0.047949	0.043903	0.057192	0.028196	0.034199	0.042065	0.075608	0.030569	0.042059	0.02583	0.029272
cg01654582	0.110511	0.071967	0.109975	0.105757	0.08145	0.054	0.08431	0.088898	0.091013	0.105698	0.104996	0.078005	0.052634	0.059969	0.056175	0.090086	0.047335	0.074589	0.059657	0.074236	0.054631	0.019703	0.03146	0.089036	0.021848	0.041783	0.079837	0.042544	0.076833	0.048035	0.052381	0.047569	0.036112	0.057562	0.041808	0.076538	0.034057	0.06476	0.046021	0.036703
cg01655123	0.029424	0.043168	0.031721	0.040956	0.026722	0.039864	0.035772	0.038698	0.031303	0.022964	0.027266	0.031864	0.02239	0.026835	0.02319	0.0272	0.02539	0.030293	0.028523	0.028014	0.029099	0.023298	0.02145	0.031959	0.024925	0.037678	0.027787	0.033955	0.026816	0.032813	0.02748	0.029629	0.021237	0.02492	0.024034	0.037208	0.019467	0.019149	0.020936	0.02733
cg01657380	0.846162	0.804738	0.827416	0.808804	0.845399	0.84322	0.814612	0.80794	0.796061	0.779488	0.826893	0.799569	0.868453	0.826724	0.785419	0.801759	0.822448	0.849505	0.865312	0.83861	0.847178	0.872727	0.829771	0.832909	0.88574	0.84493	0.750048	0.89107	0.814714	0.86759	0.836046	0.831143	0.85152	0.851648	0.870593	0.856281	0.86333	0.84846	0.869165	0.879838
cg01657408	0.085125	0.098777	0.080442	0.092012	0.097132	0.071857	0.070426	0.079007	0.067297	0.055019	0.083697	0.073457	0.059849	0.054107	0.068575	0.070305	0.058466	0.068347	0.056479	0.062852	0.059192	0.04113	0.04601	0.065816	0.049163	0.059957	0.063485	0.057947	0.071013	0.061248	0.064302	0.070045	0.042643	0.047356	0.052219	0.057837	0.045519	0.051767	0.043812	0.05444
cg01657694	0.023794	0.023376	0.043602	0.042489	0.026694	0.029909	0.024097	0.034158	0.030102	0.018811	0.027712	0.031887	0.016788	0.018503	0.033219	0.039458	0.025181	0.018661	0.045316	0.024443	0.041862	0.028671	0.017048	0.034132	0.020674	0.035258	0.032289	0.043056	0.024723	0.03571	0.025283	0.02718	0.019349	0.019759	0.018422	0.030754	0.015958	0.017098	0.016746	0.024611
cg01663570	0.061644	0.052004	0.054976	0.046848	0.046643	0.045017	0.050734	0.053968	0.033345	0.041331	0.035992	0.066758	0.041732	0.048479	0.04528	0.034398	0.033222	0.044523	0.05126	0.038549	0.059112	0.047204	0.039328	0.04252	0.03614	0.053794	0.05156	0.057263	0.051711	0.045721	0.047951	0.054571	0.042329	0.044021	0.041695	0.04624	0.033053	0.036254	0.039105	0.042567
cg01663968	0.114601	0.132114	0.118131	0.10786	0.07146	0.062568	0.089483	0.115236	0.035158	0.059545	0.089985	0.104845	0.056793	0.057327	0.081385	0.105394	0.079725	0.037064	0.080082	0.079345	0.063825	0.071433	0.09594	0.047289	0.056977	0.086805	0.082138	0.081551	0.102238	0.075845	0.057553	0.077383	0.041476	0.066462	0.06086	0.121045	0.044851	0.034237	0.052071	0.047454
cg01665633	0.040914	0.048862	0.0395	0.052843	0.038418	0.040133	0.046634	0.033551	0.04044	0.045714	0.049427	0.050475	0.038904	0.034925	0.045033	0.049485	0.029662	0.046404	0.043961	0.047634	0.044125	0.038228	0.03001	0.049215	0.029525	0.054309	0.049882	0.048509	0.031136	0.052063	0.056443	0.056604	0.03577	0.030936	0.047109	0.048252	0.027912	0.032553	0.040124	0.033942
cg01667384	0.026958	0.027988	0.028345	0.028848	0.026811	0.027239	0.039373	0.029618	0.030082	0.021702	0.027082	0.042764	0.022414	0.022736	0.029946	0.02856	0.024695	0.025686	0.021939	0.020048	0.029436	0.031744	0.025736	0.022912	0.029834	0.047502	0.034968	0.045576	0.024706	0.029146	0.031231	0.036718	0.017646	0.021639	0.024622	0.024057	0.023556	0.018944	0.021977	0.019666
cg01667702	0.333784	0.104752	0.185036	0.134724	0.101317	0.100219	0.107249	0.127274	0.153992	0.218036	0.132291	0.164648	0.123714	0.113582	0.088408	0.120693	0.086903	0.161229	0.082688	0.088331	0.07794	0.208127	0.221723	0.228171	0.036425	0.065458	0.127354	0.064848	0.086413	0.061879	0.087764	0.145603	0.112508	0.089793	0.101366	0.150114	0.085098	0.166775	0.095495	0.084864
cg01668465	0.161542	0.132742	0.150414	0.202766	0.133861	0.125277	0.138623	0.151088	0.213718	0.108524	0.151599	0.095372	0.076525	0.189581	0.131163	0.15284	0.093819	0.100608	0.098248	0.076839	0.047896	0.043143	0.059763	0.054173	0.037242	0.066659	0.103315	0.057981	0.135088	0.088097	0.073086	0.122755	0.060495	0.068637	0.063814	0.076053	0.046562	0.037362	0.054545	0.042969
cg01671881	0.758899	0.751724	0.726422	0.574213	0.691965	0.772909	0.768879	0.639243	0.804682	0.60463	0.549948	0.80043	0.807956	0.333497	0.642058	0.711911	0.673463	0.739112	0.71998	0.801252	0.490788	0.401057	0.760705	0.553888	0.849773	0.656388	0.525976	0.892938	0.360654	0.198024	0.688586	0.419404	0.474266	0.140173	0.812983	0.740192	0.764188	0.685818	0.506318	0.707343
cg01677177	0.107326	0.095477	0.098694	0.095343	0.131483	0.112922	0.117105	0.117698	0.102904	0.091417	0.099739	0.101362	0.107108	0.091225	0.100014	0.101533	0.088328	0.104276	0.133068	0.09507	0.1006	0.086323	0.088553	0.104208	0.101252	0.123744	0.109815	0.106397	0.087325	0.111869	0.10162	0.099393	0.091262	0.087381	0.094959	0.099231	0.094898	0.097592	0.096741	0.097679
cg01678321	0.650456	0.667137	0.660979	0.557681	0.683005	0.650716	0.711671	0.674452	0.719158	0.691177	0.748621	0.693833	0.794264	0.3625	0.708063	0.797413	0.581141	0.710168	0.727466	0.775801	0.317159	0.588132	0.802728	0.591109	0.820649	0.694781	0.661765	0.774032	0.218031	0.273132	0.57734	0.515055	0.762119	0.318649	0.766188	0.753883	0.628167	0.715005	0.512882	0.790183
cg01678893	0.061052	0.045065	0.063902	0.051441	0.053867	0.050262	0.057951	0.050074	0.043956	0.038936	0.042291	0.042669	0.033509	0.038099	0.047463	0.056976	0.040198	0.038114	0.042327	0.041152	0.040746	0.044944	0.031656	0.035111	0.033	0.043445	0.042199	0.037769	0.050065	0.039391	0.038563	0.03703	0.026553	0.039806	0.028897	0.046379	0.031307	0.022892	0.023692	0.032666
cg01687051	0.055088	0.075168	0.077598	0.059606	0.052932	0.06341	0.064362	0.07284	0.030731	0.043707	0.054092	0.068474	0.048505	0.07567	0.043764	0.083843	0.04529	0.040559	0.058401	0.042817	0.05952	0.036847	0.03389	0.034154	0.027386	0.057517	0.044247	0.056117	0.059298	0.061926	0.043969	0.059192	0.036744	0.038086	0.032755	0.045518	0.034125	0.030597	0.031012	0.039407
cg01687711	0.100646	0.068338	0.093398	0.073392	0.062949	0.082155	0.08695	0.092992	0.062192	0.07184	0.068571	0.071424	0.052481	0.058082	0.06366	0.093632	0.047797	0.064597	0.063511	0.056038	0.046237	0.055208	0.04044	0.038351	0.042286	0.042026	0.056966	0.050368	0.058591	0.05495	0.055824	0.055535	0.045537	0.057042	0.034664	0.040382	0.028673	0.035093	0.0381	0.044319
cg01692815	0.082219	0.069674	0.098092	0.060851	0.067222	0.028218	0.060088	0.080875	0.055307	0.051315	0.073562	0.05802	0.039354	0.06943	0.053624	0.088928	0.045848	0.04979	0.047294	0.037363	0.030584	0.017299	0.165874	0.047903	0.023653	0.048222	0.025807	0.050263	0.068299	0.03033	0.041511	0.037203	0.017882	0.029604	0.025546	0.029215	0.022092	0.018898	0.025072	0.040137
cg01693108	0.047739	0.041191	0.035655	0.039262	0.028471	0.036448	0.041402	0.038102	0.040569	0.02248	0.023234	0.030746	0.031746	0.03408	0.025641	0.032788	0.020852	0.029423	0.026533	0.019076	0.030208	0.02344	0.017728	0.035204	0.02011	0.03668	0.02824	0.032951	0.031391	0.041123	0.025139	0.029046	0.024552	0.017814	0.018526	0.027646	0.020368	0.02163	0.024858	0.020394
cg01693157	0.036718	0.032555	0.039387	0.027887	0.027195	0.047193	0.031895	0.034893	0.029701	0.023994	0.027344	0.030169	0.023423	0.037839	0.039814	0.037456	0.025836	0.028776	0.032307	0.02546	0.030036	0.030664	0.024372	0.027586	0.020366	0.036113	0.037235	0.033367	0.032604	0.022613	0.031399	0.043538	0.025542	0.026068	0.020055	0.035242	0.023328	0.020724	0.02511	0.032023
cg01697732	0.087984	0.05347	0.092116	0.067157	0.049108	0.06183	0.049548	0.079817	0.090403	0.111891	0.064142	0.06042	0.040195	0.041275	0.044266	0.084988	0.050004	0.058421	0.057573	0.057876	0.035194	0.041292	0.036078	0.125809	0.0307	0.058877	0.124693	0.051771	0.054412	0.058395	0.061083	0.048041	0.042651	0.037343	0.036878	0.0564	0.034124	0.031119	0.032514	0.029689
cg01704534	0.18085	0.128192	0.201172	0.105618	0.147769	0.075739	0.101346	0.26868	0.173966	0.168897	NA	0.159199	0.123429	0.078802	0.135187	0.154011	0.079476	0.158262	0.097489	0.091873	0.053836	0.108414	0.473035	0.152303	0.270225	0.070539	0.221297	0.300703	0.110637	0.041425	0.081794	0.137536	0.147545	0.053051	0.072609	0.177805	0.125207	0.147765	0.114337	0.254824
cg01705458	0.05209	0.04823	0.061285	0.0537	0.061237	0.056756	0.061969	0.0627	0.053019	0.051142	0.054793	0.068262	0.055435	0.047076	0.057219	0.061841	0.05023	0.044895	0.05	0.039371	0.059281	0.050901	0.041108	0.059306	0.049682	0.068636	0.060505	0.062319	0.054507	0.064339	0.04879	0.06689	0.044392	0.044324	0.041115	0.057008	0.053589	0.046826	0.046601	0.053281
cg01708964	0.91165	0.895441	0.833805	0.896787	0.934076	0.920275	0.912815	0.915138	0.91785	0.891992	0.897205	0.906647	0.938069	0.926506	0.913068	0.89425	0.912522	0.921259	0.91805	0.907674	0.877017	0.901348	0.936306	0.864859	0.932112	0.903149	0.801351	0.914073	0.894715	0.903806	0.900646	0.861769	0.926656	0.868526	0.917916	0.890925	0.927472	0.905606	0.932798	0.936722
cg01714513	0.859874	0.856791	0.86714	0.854947	0.870758	0.862513	0.867193	0.876153	0.876778	0.894008	0.858036	0.848862	0.901021	0.882676	0.865498	0.879624	0.823055	0.903627	0.788581	0.882485	0.838273	0.869295	0.899447	0.804773	0.904202	0.871928	0.833177	0.872028	0.866499	0.893965	0.868609	0.854331	0.874719	0.540381	0.885431	0.868811	0.901458	0.902278	0.898486	0.903462
cg01714932	0.744992	0.754661	0.754939	0.69111	0.719786	0.788139	0.762451	0.682778	0.748044	0.705231	0.759435	0.767303	0.817237	0.787683	0.774369	0.712061	0.730248	0.802401	0.754122	0.787595	0.784401	0.829047	0.853706	0.31926	0.876696	0.746571	0.745068	0.851394	0.441859	0.215155	0.77471	0.592796	0.805429	0.790556	0.830434	0.813969	0.766704	0.784821	0.838323	0.781978
cg01716061	0.137872	0.131504	0.124267	0.144644	0.127639	0.096462	0.11398	0.127522	0.113371	0.120734	0.110868	0.107636	0.097802	0.098087	0.092445	0.128049	0.087321	0.091989	0.058839	0.063526	0.068838	0.053511	0.063687	0.093511	0.053813	0.054217	0.087098	0.043035	0.11388	0.07105	0.087325	0.084799	0.085514	0.071809	0.058313	0.086285	0.077968	0.081948	0.078371	0.061889
cg01716083	0.155934	0.12157	0.11842	0.114781	0.114336	0.151107	0.118478	0.207889	0.081216	0.085308	0.062802	0.064739	0.04576	0.131724	0.078373	0.110254	0.07903	0.073487	0.057038	0.046508	0.028257	0.038473	0.020296	0.045731	0.030108	0.042386	0.027095	0.028215	0.094898	0.045543	0.036582	0.025978	0.023186	0.050981	0.04356	0.020392	0.027097	0.01712	0.025017	0.047559
cg01717706	0.086127	0.065635	0.079476	0.081918	0.06769	0.056846	0.06718	0.075601	0.071004	0.045281	0.059017	0.050813	0.047075	0.058208	0.049589	0.08394	0.052399	0.041506	0.048805	0.042513	0.060351	0.273568	0.032148	0.036575	0.032238	0.049856	0.057115	0.12337	0.055291	0.054603	0.046254	0.049888	0.028142	0.044375	0.035041	0.054662	0.029013	0.034475	0.027413	0.036932
cg01722450	0.840931	0.846884	0.801958	0.376051	0.717815	0.773427	0.864405	0.852113	0.843555	0.747634	0.864407	0.513074	0.859191	0.559101	0.803036	0.847735	0.343325	0.862438	0.667158	0.859524	0.307956	0.435549	0.879643	0.570382	0.786456	0.36744	0.788062	0.909132	0.664191	0.186034	0.724525	0.86655	0.661319	0.215508	0.914355	0.537111	0.601291	0.499946	0.748382	0.904767
cg01723464	0.03108	0.036771	0.034728	0.033065	0.033652	0.035669	0.040164	0.035223	0.026466	0.03205	0.032685	0.035199	0.027071	0.030281	0.032475	0.03388	0.033829	0.030962	0.032096	0.02305	0.040106	0.028941	0.02762	0.033232	0.025915	0.042334	0.03724	0.034463	0.027376	0.041027	0.034851	0.041923	0.028331	0.025863	0.027611	0.033801	0.022967	0.02635	0.030829	0.030924
cg01723747	0.151033	0.104159	0.104662	0.085766	0.09616	0.075432	0.11355	0.108599	0.067914	0.044577	0.06837	0.086771	0.105222	0.074367	0.06576	0.144656	0.07582	0.079931	0.151774	0.059053	0.083784	0.059001	0.047389	0.075792	0.0325	0.104299	0.097445	0.074846	0.119561	0.132859	0.068063	0.03625	0.089524	0.054601	0.100108	0.061899	0.052539	0.051353	0.060578	0.048343
cg01725199	0.023652	0.030383	0.030147	0.052447	0.042172	0.025408	0.033385	0.033961	0.021928	0.016892	0.021365	0.037493	0.026638	0.046765	0.019767	0.043826	0.020916	0.033446	0.037244	0.01938	0.025318	0.021056	0.013867	0.021862	0.019398	0.039233	0.039971	0.046991	0.031403	0.049077	0.026528	0.032381	0.016242	0.021301	0.023067	0.023923	0.018933	0.01324	0.020652	0.01321
cg01726767	0.807099	0.830751	0.669438	0.62888	0.82283	0.780234	0.818294	0.807827	0.785795	0.577888	0.784469	0.785941	0.81915	0.533909	0.779613	0.829192	0.75276	0.718405	0.762276	0.78055	0.462331	0.453642	0.91916	0.509897	0.866509	0.773624	0.578554	0.869769	0.192962	0.528322	0.746405	0.612716	0.821369	0.290472	0.826532	0.730795	0.788743	0.736073	0.657752	0.86957
cg01726775	0.034512	0.040232	0.033381	0.026265	0.051508	0.026965	0.033954	0.038398	0.029807	0.023186	0.029203	0.033442	0.02337	0.025559	0.029615	0.029892	0.02313	0.023932	0.033827	0.024501	0.02338	0.021492	0.048304	0.035171	0.023904	0.048907	0.051016	0.032994	0.029179	0.05694	0.029786	0.036502	0.022612	0.017976	0.031667	0.029191	0.017781	0.034902	0.025543	0.041503
cg01727899	0.701232	0.523195	0.51954	0.414816	0.398986	0.564905	0.573571	0.596339	0.452941	0.711933	0.473224	0.544124	0.521935	0.623224	0.537688	0.64082	0.606388	0.631568	0.333059	0.591725	0.532864	0.714669	0.763425	0.403486	0.529847	0.551846	0.45928	0.770334	0.320766	0.487103	0.506814	0.564172	0.637081	0.688385	0.65123	0.681872	0.677885	0.617049	0.507866	0.682113
cg01729862	0.052684	0.066494	0.094738	0.069176	0.076526	0.073527	0.082034	0.066333	0.051505	0.044258	0.073332	0.053345	0.054216	0.051284	0.05361	0.077425	0.050121	0.045639	0.0565	0.043036	0.065713	0.029556	0.030944	0.028717	0.022212	0.071168	0.053255	0.040604	0.099399	0.057901	0.038145	0.042083	0.025664	0.053825	0.046397	0.051314	0.037357	0.023068	0.028131	0.04144
cg01732037	0.793237	0.828072	0.819677	0.81988	0.843435	0.833106	0.842967	0.840751	0.845921	0.807738	0.842366	0.839583	0.842236	0.838376	0.847863	0.823371	0.831125	0.842966	0.859239	0.844242	0.867707	0.863932	0.867602	0.813594	0.876884	0.860005	0.726483	0.879817	0.851654	0.842262	0.845584	0.837721	0.857549	0.837704	0.858156	0.843079	0.852201	0.830074	0.854256	0.856714
cg01733599	0.85596	0.787527	0.786285	0.705229	0.782215	0.793342	0.778937	0.869543	0.788243	0.815429	0.683506	0.402841	0.850906	0.378609	0.803073	0.835654	0.876576	0.866193	0.75368	0.908555	0.686511	0.408721	0.485379	0.840689	0.160887	0.51032	0.801962	0.624744	0.605734	0.549603	0.648729	0.803272	0.541051	0.803791	0.89895	0.738302	0.713552	0.634296	0.775714	0.872557
cg01733783	0.045818	0.04593	0.052005	0.047835	0.048514	0.046858	0.055475	0.058584	0.047487	0.035575	0.04389	0.049382	0.038446	0.043621	0.03953	0.043485	0.043333	0.041415	0.046416	0.056551	0.041548	0.03707	0.032905	0.050035	0.048666	0.052024	0.045781	0.043637	0.040827	0.049437	0.0449	0.05083	0.036664	0.03609	0.036695	0.043087	0.027469	0.035655	0.030976	0.040836
cg01735903	0.133149	0.147246	0.169641	0.183936	0.172096	0.144393	0.181825	0.146931	0.098672	0.124229	0.139909	0.163077	0.114298	0.141904	0.185729	0.181843	0.186914	0.121836	0.171518	0.162403	0.156624	0.127231	0.095222	0.116092	0.114417	0.135366	0.148553	0.139413	0.18463	0.159084	0.140822	0.137066	0.100636	0.128347	0.104391	0.158537	0.099113	0.072909	0.090253	0.10825
cg01737507	0.044295	0.033816	0.050124	0.052537	0.044649	0.043025	0.052245	0.037528	0.038507	0.032065	0.034763	0.077369	0.03601	0.029719	0.025295	0.042056	0.01911	0.036609	0.05269	0.028892	0.035104	0.03218	0.018337	0.032058	0.029847	0.052905	0.048527	0.058327	0.024698	0.057974	0.04177	0.042947	0.030864	0.029193	0.031958	0.046085	0.028301	0.028725	0.029417	0.019245
cg01738359	0.058404	0.054038	0.053916	0.047105	0.055438	0.047362	0.067277	0.06001	0.053963	0.043122	0.049742	0.057951	0.044954	0.044638	0.045461	0.063	0.04249	0.045655	0.04839	0.040583	0.058629	0.048454	0.048173	0.04919	0.046693	0.064765	0.054561	0.060171	0.050307	0.05966	0.055913	0.058185	0.052256	0.044665	0.048553	0.053044	0.046131	0.047327	0.040481	0.045793
cg01739965	0.148968	0.054913	0.079277	0.079814	0.040921	0.05169	0.06936	0.082844	0.069972	0.056594	0.086122	0.070721	0.051606	0.058276	0.114831	0.091269	0.082414	0.040451	0.120907	0.065763	0.077078	0.174756	0.055752	0.092791	0.117822	0.131335	0.073208	0.151217	0.067588	0.092369	0.056389	0.112735	0.044819	0.065278	0.06026	0.099868	0.047324	0.043198	0.037519	0.094405
cg01743370	0.021382	0.027849	0.029822	0.027382	0.029562	0.035373	0.033488	0.040092	0.020438	0.025596	0.023351	0.025577	0.024423	NA	0.026925	0.02919	0.01858	0.027101	0.028672	0.01984	0.031081	0.020841	0.018152	0.036778	0.017964	0.02893	0.044429	0.033544	0.02521	0.045692	0.027027	0.037692	0.018644	0.017279	0.021172	0.019423	0.021913	0.016723	0.019945	0.021673
cg01745448	0.055604	0.064502	0.053698	0.055126	0.043818	0.058273	0.048213	0.046927	0.046142	0.041828	0.052206	0.046633	0.042181	0.05584	0.047944	0.048125	0.042196	0.046007	0.044972	0.045746	0.049655	0.047228	0.043982	0.048133	0.040486	0.046194	0.051804	0.066652	0.041796	0.054415	0.038572	0.055076	0.054642	0.039207	0.043644	0.050513	0.040075	0.044127	0.038463	0.044927
cg01745510	0.060735	0.059666	0.05648	0.052375	0.059322	0.047567	0.058228	0.051235	0.05203	0.040831	0.049495	0.053444	0.039242	0.052049	0.056884	0.053995	0.042212	0.06712	0.062836	0.041201	0.06402	0.056031	0.043397	0.050331	0.054444	0.059881	0.052955	0.056187	0.059423	0.064368	0.047287	0.061946	0.048129	0.039494	0.049903	0.059023	0.049381	0.048524	0.048445	0.051918
cg01745657	0.278609	0.179044	0.172301	0.237027	0.177466	0.206153	0.20143	0.229693	0.200276	0.188854	0.187882	0.128694	0.183643	0.174328	0.149716	0.17094	0.133962	0.175856	0.144015	0.099329	0.131373	0.108455	0.104942	0.148983	0.075761	0.132424	0.108399	0.110432	0.191288	0.131096	0.11372	0.171846	0.082643	0.125524	0.118178	0.126063	0.065457	0.105186	0.107004	0.133262
cg01746088	0.043448	0.044283	0.034497	0.045066	0.040388	0.035625	0.041193	0.045726	0.037557	0.03271	0.033709	0.038536	0.043374	0.034422	0.036336	0.043813	0.030162	0.03716	0.045764	0.033056	0.045794	0.039803	0.029358	0.03991	0.03323	0.035023	0.042015	0.050275	0.035343	0.04908	0.044127	0.041356	0.036067	0.036342	0.035617	0.039323	0.027413	0.030368	0.030363	0.041597
cg01753595	0.045185	0.02441	0.047131	0.037437	0.041419	0.038052	0.031661	0.038069	0.041605	0.034068	0.033432	0.034074	0.030775	0.027893	0.029068	0.034517	0.025143	0.027065	0.036314	0.031805	0.029235	0.029984	0.016053	0.065818	0.017316	0.039147	0.039976	0.045539	0.030977	0.043957	0.039109	0.046601	0.021696	0.029938	0.027085	0.054405	0.021459	0.023373	0.025984	0.024911
cg01755369	0.042192	0.028823	0.035799	0.033485	0.026123	0.021909	0.028856	0.035375	0.043126	0.013559	0.02235	0.027644	0.022611	0.022268	0.027615	0.029895	0.025452	0.018666	0.032083	0.023619	0.030898	0.027068	0.019405	0.020214	0.019742	0.035249	0.023704	0.031585	0.030518	0.042697	0.029795	0.028986	0.017488	0.020388	0.015149	0.031926	0.015719	0.017813	0.014488	0.019713
cg01761409	0.049218	0.05632	0.059343	0.042837	0.056747	0.036811	0.0523	0.057161	0.048221	0.039476	0.040683	0.047634	0.032139	0.042155	0.048437	0.058119	0.031754	0.034526	0.033651	0.032848	0.038918	0.024008	0.030023	0.042986	0.025007	0.046502	0.043807	0.03534	0.047906	0.044159	0.043115	0.03941	0.028736	0.031374	0.046017	0.050758	0.034533	0.050735	0.032716	0.036976
cg01765461	0.040919	0.034135	0.043578	0.041188	0.028567	0.033043	0.026181	0.059349	0.022335	0.053103	0.025647	0.028963	0.025661	0.034317	0.033734	0.048696	0.023607	0.038301	0.032809	0.030866	0.030531	0.222182	0.038128	0.041342	0.0199	0.043827	0.045121	0.032675	0.023685	0.044802	0.03412	0.034706	0.031282	0.02608	0.031641	0.04455	0.039722	0.030461	0.035093	0.03219
cg01765473	0.017378	0.04304	0.041996	0.049612	0.035383	0.06806	0.055585	0.061603	0.056359	0.018327	0.047315	0.032601	0.024598	0.02559	0.025373	0.045724	0.036105	0.031724	0.047726	0.029857	0.019149	0.025957	0.016617	0.015132	0.019652	0.025622	0.022557	0.032405	0.047838	0.02792	0.019581	0.023258	0.015182	0.029287	0.028265	0.024802	0.015839	0.0156	0.015772	0.018191
cg01769037	NA	0.105335	0.128538	0.094877	0.069684	0.066312	0.10966	0.103232	0.058744	0.290165	0.062654	0.083532	0.051671	0.087486	0.038234	0.185598	0.078369	0.064119	0.077846	0.097845	0.133292	0.074334	0.057535	0.097103	0.064734	0.154181	0.081336	0.086752	0.083612	0.171889	0.057166	0.102611	0.054234	0.046902	0.09706	0.073153	0.040008	0.043891	0.048461	0.059845
cg01770232	0.129844	0.070398	0.099765	0.065539	0.115177	0.105803	0.094381	0.159703	0.06251	0.271887	0.088853	0.086022	0.074732	0.088428	0.081696	0.16739	0.117081	0.129547	0.067529	0.159474	0.067387	0.059517	0.135535	0.295215	0.053727	0.066901	0.121634	0.087283	0.052498	0.079974	0.149901	0.111154	0.095279	0.071764	0.16081	0.201055	0.113259	0.133412	0.078633	0.11466
cg01770400	0.902759	0.904369	0.88957	0.85425	0.861905	0.906593	0.854102	0.895269	0.901726	0.899285	0.901126	0.889266	0.90375	0.854579	0.895187	0.898693	0.90754	0.899053	0.905574	0.92327	0.780862	0.85267	0.916604	0.838242	0.878834	0.8995	0.870866	0.924129	0.796457	0.785024	0.891465	0.891493	0.891629	0.819343	0.917224	0.898632	0.905015	0.885439	0.894476	0.90982
cg01773061	0.104069	0.074485	0.103997	0.065792	0.068665	0.082777	0.080323	0.081611	0.038795	0.05367	0.07138	0.045491	0.042548	0.061132	0.045108	0.078367	0.052653	0.053727	0.048513	0.038326	0.032613	0.027536	0.0386	0.025175	0.027569	0.050065	0.025544	0.041794	0.050813	0.046722	0.035233	0.046574	0.039235	0.032634	0.040286	0.033636	0.027113	0.017085	0.032906	0.02765
cg01773854	0.131964	0.117521	0.17003	0.120588	0.104297	0.145268	0.102039	0.095872	0.13584	0.102026	0.09523	0.100065	0.07308	0.083659	0.088546	0.117163	0.07659	0.081717	0.085435	0.077087	0.055995	0.050635	0.059991	0.062832	0.054581	0.075481	0.081657	0.070855	0.10499	0.067885	0.067231	0.067845	0.063896	0.074319	0.066318	0.072237	0.071849	0.056468	0.056917	0.063929
cg01775414	0.053348	0.042082	0.065045	0.061975	0.089129	0.065041	0.058401	0.052518	0.059658	0.06788	0.047408	0.076653	0.044449	0.048841	0.064977	0.071148	0.066097	0.039212	0.085546	0.081378	0.079108	0.09385	0.054688	0.07144	0.058156	0.106565	0.096616	0.087505	0.049478	0.074307	0.064867	0.072096	0.049047	0.070532	0.051177	0.109743	0.047541	0.041284	0.035334	0.03746
cg01776246	0.105641	0.129577	0.111697	0.121949	0.107121	0.1	0.104053	0.119079	0.099435	0.113395	0.106793	0.117155	0.067393	0.080774	0.062672	0.125928	0.07384	0.089047	0.075676	0.068441	0.065752	0.030667	0.056771	0.061484	0.038459	0.059887	0.05042	0.04855	0.109495	0.061541	0.050282	0.057348	0.032241	0.044372	0.042087	0.039104	0.046861	0.039942	0.043179	0.049905
cg01780107	0.045442	0.046675	0.045688	0.048913	0.045355	0.041865	0.044196	0.053239	0.036854	0.031886	0.041076	0.048218	0.039459	0.042614	0.038406	0.065996	0.040892	0.036584	0.041181	0.039347	0.053006	0.04276	0.032286	0.04781	0.03714	0.050121	0.044427	0.05266	0.03891	0.04714	0.040005	0.049426	0.035654	0.038214	0.035499	0.038285	0.032464	0.033254	0.038236	0.03305
cg01780482	0.033426	0.030579	0.027606	0.034313	0.028142	0.021882	0.035766	0.02885	0.030946	0.019166	0.036211	0.039166	0.02658	0.02705	0.021832	0.030245	0.019927	0.025222	0.022025	0.019461	0.039994	0.021382	0.020629	0.026513	0.017208	0.038369	0.025788	0.041656	0.029385	0.045284	0.033857	0.033604	0.020544	0.022041	0.027157	0.024364	0.020547	0.015485	0.022236	0.021268
cg01782320	0.032069	0.036063	0.047561	0.034589	0.039062	0.031731	0.038008	0.039932	0.044878	0.026425	0.036857	0.036308	0.028395	0.027712	0.027178	0.037849	0.030484	0.033732	0.044374	0.025812	0.033643	0.023116	0.020045	0.034718	0.024403	0.0328	0.034983	0.044763	0.031619	0.031529	0.023357	0.040497	0.026073	0.023088	0.026487	0.034502	0.023405	0.027836	0.029707	0.032715
cg01782487	0.066577	0.085254	0.126411	0.08866	0.090436	0.076948	0.080388	0.105254	0.050699	0.06893	0.085215	0.07248	0.040006	0.077725	0.067174	0.073474	0.058923	0.064384	0.063035	0.056359	0.044238	0.035172	0.040615	0.044868	0.031045	0.048662	0.054448	0.059757	0.084062	0.043265	0.054969	0.039551	0.031882	0.055116	0.045476	0.048362	0.040503	0.027064	0.031477	0.033567
cg01783386	0.075265	0.082899	0.107026	0.104881	0.095841	0.106721	0.104201	0.094165	0.085997	0.06128	0.083914	0.105923	0.090064	0.081209	0.07104	0.096029	0.088169	0.070297	0.094032	0.083586	0.081396	0.089338	0.078899	0.073961	0.088181	0.10036	0.094947	0.086178	0.074333	0.100796	0.104591	0.102151	0.07938	0.09211	0.080201	0.092522	0.076645	0.060313	0.083186	0.072774
cg01784199	0.111501	0.131859	0.178923	0.110524	0.086938	0.091962	0.124235	0.102474	0.070277	0.086647	0.118443	0.102056	0.072882	0.129857	0.095336	0.09294	0.070151	0.076615	0.084553	0.071178	0.041475	0.039656	0.037341	0.274372	0.058834	0.060455	0.084371	0.200408	0.448726	0.070753	0.073113	0.061254	0.059888	0.055507	0.042778	0.044761	0.048444	0.036126	0.057832	0.049539
cg01785060	0.072967	0.107974	0.09537	0.105448	0.073197	0.117085	0.116119	0.107758	0.114424	0.059358	0.092208	0.095909	0.057575	0.088136	0.069466	0.100474	0.080769	0.049861	0.090673	0.057885	0.044458	0.059281	0.046744	0.041238	0.048711	0.067561	0.053881	0.070961	0.093564	0.066685	0.047781	0.061535	0.036108	0.051969	0.040087	0.084754	0.047317	0.037066	0.035566	0.046254
cg01785339	0.081189	0.089353	0.089892	0.107916	0.077161	0.105652	0.077298	0.088284	0.06794	0.058383	0.078154	0.072298	0.052137	0.079436	0.044128	0.07978	0.05983	0.064794	0.069993	0.05352	0.04735	0.042895	0.037754	0.042241	0.036265	0.058503	0.061128	0.051731	0.082733	0.061749	0.06199	0.052968	0.03863	0.048949	0.046091	0.040835	0.041292	0.031663	0.050843	0.042937
cg01787047	0.103742	0.053637	0.06337	0.063669	0.059559	0.059852	0.075424	0.07715	0.061921	0.03065	0.043949	0.034232	0.034002	0.035259	0.042272	0.068899	0.03939	0.032519	0.038265	0.022334	0.032619	0.019253	0.019219	0.037603	0.018876	0.027038	0.031384	0.045767	0.049353	0.033147	0.034003	0.027931	0.021202	0.0338	0.016454	0.027159	0.02418	0.019496	0.016874	0.024599
cg01788438	0.048859	0.046533	0.044526	0.043425	0.042746	0.042615	0.042165	0.047595	0.040346	0.032954	0.037186	0.053916	0.0383	0.043091	0.040684	0.035562	0.041932	0.034692	0.041053	0.03548	0.048746	0.043647	0.040054	0.048323	0.030242	0.046006	0.050474	0.047187	0.038235	0.060412	0.038838	0.048729	0.034778	0.032005	0.041528	0.040972	0.032433	0.025666	0.030688	0.033932
cg01794711	0.100979	0.075734	0.076675	0.083792	0.073135	0.058482	0.067209	0.099348	0.050585	0.031314	0.070997	0.064696	0.038891	0.045995	0.056166	0.066379	0.053955	0.044361	0.065505	0.041132	0.030212	0.023429	0.034475	0.036053	0.025849	0.039629	0.046483	0.036961	0.064019	0.044322	0.033164	0.040286	0.035262	0.029733	0.033254	0.038375	0.02495	0.017783	0.028394	0.034407
cg01795161	NA	0.168726	NA	NA	NA	NA	NA	0.219081	0.158016	0.216155	0.269484	0.236225	0.219766	0.154106	0.145852	0.232373	0.138701	0.234655	0.158879	0.144222	0.140338	0.112049	0.071881	0.298158	0.064507	0.165835	0.1949	0.189444	0.118037	0.134668	0.207808	0.306564	0.254054	0.127797	0.164241	0.207447	0.1465	0.181818	0.191867	0.158772
cg01795697	0.04533	0.059127	0.051284	0.056434	0.048506	0.034527	0.059286	0.062058	0.040034	0.034769	0.057307	0.05694	0.030587	0.04592	0.040375	0.063036	0.043906	0.041157	0.058292	0.040747	0.062744	0.063161	0.035615	0.045718	0.039407	0.063201	0.054103	0.04632	0.045017	0.056366	0.053585	0.051766	0.032924	0.039238	0.03338	0.05117	0.030041	0.031467	0.034046	0.045863
cg01798443	0.058273	0.042541	0.053286	0.069804	0.080187	0.031666	0.061032	0.063952	0.059439	0.040784	0.043206	0.066617	0.050289	0.082271	0.037931	0.049039	0.034841	0.04027	0.058089	0.030895	0.04302	0.0297	0.026866	0.045698	0.028817	0.066379	0.077317	0.062984	0.037632	0.069822	0.069763	0.092872	0.037332	0.026778	0.036474	0.061332	0.037149	0.028964	0.029977	0.031521
cg01801174	0.030903	0.027385	0.044859	0.039594	0.029508	0.036233	0.030301	0.032759	0.028181	0.020319	0.033021	0.031704	0.027573	0.024813	0.025376	0.04429	0.026485	0.022665	0.035307	0.019819	0.029318	0.027999	0.016168	0.029255	0.017953	0.040012	0.03727	0.036585	0.022064	0.037742	0.027482	0.032381	0.020248	0.020113	0.023624	0.028774	0.019093	0.018879	0.019355	0.018145
cg01802635	0.069795	0.05845	0.07111	0.055016	0.054993	0.051248	0.054332	0.069932	0.053025	0.044844	0.051216	0.058214	0.039454	0.043424	0.04738	0.064999	0.052173	0.047149	0.06438	0.050409	0.076485	0.060146	0.049421	0.05572	0.047569	0.079501	0.057906	0.058908	0.058121	0.083423	0.056075	0.081489	0.041711	0.045821	0.054327	0.075791	0.0356	0.037533	0.044629	0.044133
cg01802653	0.082656	0.067036	0.037753	0.048212	0.061548	0.074333	0.078291	0.064321	0.069567	0.030769	0.050558	0.080391	0.050452	0.064849	0.028523	0.054255	0.048207	0.047956	0.061104	0.03698	0.072598	0.043589	0.035891	0.039731	0.022044	0.064551	0.066188	0.047252	0.044405	0.053007	0.050137	0.061011	0.031483	0.030065	0.031858	0.051703	0.031865	0.028204	0.034239	0.031399
cg01803059	0.17923	0.121885	0.172432	0.140223	0.110694	0.110345	0.143327	0.094887	0.126377	0.123664	0.0769	0.137702	0.129537	0.103194	0.061139	0.13074	0.067906	0.113269	0.128706	0.091948	0.09588	0.08036	0.077159	0.10874	0.071255	0.102604	0.121553	0.084331	0.123806	0.126028	0.119771	0.112089	0.072115	0.088267	0.081138	0.146935	0.083481	0.097111	0.091313	0.056567
cg01803238	0.17624	0.109749	0.118469	0.130808	0.136686	0.129252	0.074899	0.109273	0.107766	0.077135	0.087875	0.085957	0.055499	0.121583	0.109492	0.113431	0.072906	0.088623	0.081953	0.059973	0.034281	0.034162	0.051682	0.063303	0.037057	0.07443	0.045139	0.064218	0.10342	0.042018	0.069722	0.038243	0.027397	0.053197	0.028783	0.039634	0.034486	0.025115	0.024383	0.050644
cg01803810	0.028665	0.02756	0.025426	0.030287	0.025625	0.027117	0.028897	0.029822	0.025387	0.020583	0.018789	0.027659	0.019501	0.022418	0.02155	0.034746	0.024363	0.017823	0.028172	0.025074	0.033573	0.02216	0.026628	0.027896	0.025084	0.031686	0.034859	0.037878	0.024735	0.045465	0.03827	0.041357	0.019996	0.018397	0.017898	0.027942	0.014302	0.014466	0.02117	0.020137
cg01804844	0.70478	0.703575	0.696251	0.733225	0.728974	0.748932	0.770421	0.799546	0.771407	0.779839	0.798778	0.780601	0.848076	0.682256	0.761817	0.778077	0.852585	0.831316	0.830718	0.844959	0.909198	0.903737	0.856444	0.827074	0.928966	0.84811	0.837158	0.858038	0.812185	0.858814	0.829625	0.866918	0.784679	0.886435	0.840233	0.827125	0.898843	0.89747	0.889499	0.885326
cg01805540	0.610576	0.09138	0.108567	0.109733	0.075826	0.08341	0.083037	0.275492	0.092124	0.1629	0.381636	0.10903	0.050499	0.0368	0.058628	0.091141	0.116585	0.08545	0.049518	0.291858	0.487719	0.035958	0.046521	0.487542	0.029051	0.80664	0.534099	0.049263	0.103263	0.0437	0.068478	0.202767	0.419736	0.103728	0.217639	0.574704	0.032849	0.096872	0.059349	0.436321
cg01805784	0.024831	0.028836	0.030575	0.035772	0.023999	0.027344	0.027748	0.047791	0.035515	0.015195	0.023979	0.027334	0.022548	0.01966	0.027276	0.029896	0.02415	0.016841	0.041827	0.019478	0.032504	0.025524	0.015119	0.03	0.023996	0.052254	0.032421	0.035308	0.023935	0.047043	0.02986	0.042844	0.017505	0.025334	0.016358	0.040769	0.014689	0.014144	0.020989	0.020054
cg01808090	0.051485	0.037743	0.040481	0.029089	0.042397	0.048742	0.051994	0.052255	0.046953	0.031426	0.03764	0.040477	0.056522	0.027597	0.03197	0.068263	0.038308	0.040915	0.049587	0.032637	0.032664	0.036092	0.026172	0.04763	0.03033	0.051685	0.042346	0.042954	0.028229	0.050876	0.035876	0.029547	0.026865	0.027221	0.043171	0.060154	0.025984	0.03429	0.025327	0.026754
cg01808130	0.141437	0.139321	0.262469	0.177339	0.092201	0.14362	0.148243	0.151983	0.087169	0.14561	0.058838	0.10515	0.099209	0.124067	0.092914	0.204561	0.095001	0.10504	0.09643	0.092512	0.073646	0.065723	0.071894	0.061072	0.046728	0.097379	0.067895	0.064917	0.16024	0.099316	0.061706	0.075162	0.04041	0.0672	0.078891	0.062849	0.057071	0.056481	0.050759	0.053048
cg01809579	0.08742	0.061405	0.07855	0.078239	0.071098	0.082913	0.059556	0.077249	0.071624	0.03935	0.070243	0.056431	0.052816	0.055665	0.056731	0.076625	0.058471	0.053627	0.063337	0.042667	0.047924	0.035932	0.039112	0.034257	0.030631	0.058145	0.050476	0.07287	0.056393	0.059304	0.042085	0.047768	0.033375	0.032303	0.032266	0.051286	0.035059	0.023516	0.02348	0.036309
cg01813334	0.064866	0.073934	0.074565	0.06659	0.070105	0.063627	0.063547	0.077882	0.063699	0.06729	0.060505	0.063163	0.059424	0.05748	0.060718	0.062528	0.056893	0.061584	0.050268	0.064528	0.069544	0.056251	0.059665	0.066396	0.057955	0.062261	0.07018	0.072592	0.06184	0.071065	0.071518	0.078824	0.061687	0.058375	0.054416	0.065076	0.054352	0.058119	0.056701	0.062675
cg01816336	0.03196	0.029436	0.031525	0.027019	0.027263	0.029826	0.030657	0.036358	0.024161	0.015471	0.022029	0.032036	0.022688	0.024147	0.025457	0.035236	0.027031	0.020598	0.041008	0.029472	0.035684	0.024848	0.02124	0.030272	0.018806	0.034474	0.039078	0.046929	0.031847	0.034388	0.026523	0.041248	0.024098	0.023765	0.023713	0.032753	0.021497	0.015055	0.01955	0.019889
cg01817393	0.395642	0.253908	0.213692	0.289461	0.259879	0.205121	0.272618	0.352202	0.264962	0.394594	0.269778	0.264897	0.341693	0.217788	0.214178	0.443281	0.214913	0.494796	0.206466	0.264421	0.143835	0.105377	0.138202	0.234098	0.129196	0.331648	0.328761	0.642475	0.447495	0.162009	0.245098	0.209138	0.420369	0.131455	0.194086	0.337627	0.23548	0.291451	0.173586	0.286169
cg01818492	0.075751	0.0586	0.085694	0.065565	0.065921	0.074782	0.066737	0.065414	0.059142	0.042199	0.052909	0.074194	0.063541	0.062819	0.076314	0.070539	0.081587	0.049335	0.07501	0.073956	0.087888	0.100061	0.07277	0.062185	0.069709	0.087647	0.094323	0.08686	0.079023	0.094198	0.086586	0.097057	0.060179	0.06703	0.064518	0.090192	0.054633	0.057979	0.041216	0.056397
cg01824804	0.065488	0.05513	0.096273	0.075041	0.069771	0.093196	0.067311	0.091934	0.124458	0.147107	0.083797	0.115225	0.067752	0.069174	0.062337	0.083051	0.060874	0.095283	0.065912	0.077517	0.081793	0.047895	0.051268	0.135386	0.054476	0.067007	0.186685	0.063532	0.079912	0.076291	0.073627	0.081778	0.066733	0.05782	0.075698	0.118418	0.070806	0.07113	0.06178	0.063263
cg01827098	0.540846	0.824031	0.774229	0.494358	0.800091	0.865965	0.852512	0.758024	0.89334	0.773871	0.553969	0.840872	0.853973	0.247031	0.729742	0.859515	0.669276	0.723131	0.698012	0.848721	0.329952	0.261672	0.912671	0.507677	0.751474	0.575732	0.687782	0.901015	0.236396	0.367446	0.648805	0.521227	0.61761	0.232119	0.885507	0.783227	0.784702	0.798356	0.426403	0.810598
cg01833398	0.031261	0.027511	0.02485	0.030161	0.020753	0.022134	0.030776	0.031447	0.027352	0.015977	0.024497	0.026359	0.021565	0.020528	0.021409	0.034225	0.021414	0.019825	0.01607	0.021377	0.024337	0.021934	0.019859	0.022237	0.018506	0.028356	0.025058	0.033567	0.030253	0.032835	0.029284	0.035807	0.026559	0.022686	0.015504	0.028555	0.016523	0.013669	0.015718	0.020105
cg01836044	0.036819	0.052877	0.049763	0.047868	0.038988	0.035387	0.040117	0.051049	0.058778	0.055421	0.050476	0.044173	0.039119	0.039405	0.04055	0.053771	0.166904	0.043517	0.048453	0.059921	0.040052	0.032177	0.020918	0.053129	0.02342	0.064774	0.097647	0.038744	0.040045	0.076191	0.050926	0.125309	0.414263	0.036724	0.029408	0.049422	0.025491	0.026174	0.034702	0.035947
cg01837689	0.106673	0.069106	0.116625	0.067261	0.075004	0.071694	0.093287	0.093698	0.092705	0.048827	0.090765	0.089906	0.053443	0.074948	0.078695	0.111708	0.082493	0.042593	0.099599	0.092543	0.080868	0.096262	0.059827	0.051309	0.047661	0.069894	0.06628	0.110649	0.098214	0.081752	0.047409	0.051903	0.035796	0.057461	0.032574	0.060427	0.019296	0.031244	0.043272	0.033265
cg01838317	0.047759	0.062014	0.057396	0.077135	0.052167	0.057844	0.053599	0.074197	0.049466	0.038275	0.055611	0.069191	0.045575	0.048853	0.040162	0.054527	0.044024	0.041934	0.044638	0.046536	0.057017	0.046679	0.047131	0.052618	0.045009	0.065991	0.058952	0.062912	0.049002	0.069207	0.060073	0.065043	0.052742	0.048446	0.042247	0.053761	0.031552	0.033838	0.034679	0.030717
cg01840268	0.164607	0.226204	0.236031	0.226445	0.208081	0.123868	0.157305	0.225016	0.178908	0.138986	0.14808	0.153403	0.11698	0.161903	0.176858	0.211272	0.160121	0.140856	0.122654	0.115696	0.11268	0.07613	0.115397	0.115576	0.088499	0.146669	0.093671	0.092612	0.179481	0.105867	0.095537	0.098611	0.08	0.11157	0.089403	0.10932	0.083708	0.100173	0.123183	0.094395
cg01846065	0.024197	0.031825	0.037632	0.036639	0.039662	0.030394	0.031141	0.041046	0.026263	0.024597	0.028517	0.029846	0.030221	0.030384	0.030692	0.036652	0.030154	0.026988	0.037637	0.028535	0.031572	0.032711	0.024382	0.029378	0.022208	0.047983	0.042347	0.037591	0.028142	0.041647	0.034384	0.047183	0.027853	0.026742	0.029653	0.037644	0.023594	0.025846	0.022506	0.027925
cg01848594	0.29624	0.209842	0.226398	0.222262	0.169137	0.227498	0.17743	0.14941	0.192152	0.134565	0.153572	0.143743	0.155399	0.146498	0.146482	0.181368	0.155977	0.149167	0.153446	0.123618	0.143341	0.107602	0.077413	0.131826	0.08741	0.09194	0.092296	0.129634	0.165731	0.127123	0.181818	0.075397	0.076788	0.108805	0.09915	0.095834	0.069622	0.079606	0.079115	0.061515
cg01849789	0.08115	0.066433	0.096355	0.064731	0.054173	0.058672	0.083669	0.079388	0.065116	0.067242	0.08748	0.115711	0.072213	0.065801	0.073053	0.077456	0.050046	0.062324	0.084005	0.068729	0.067449	0.063905	0.061499	0.048975	0.056015	0.095555	0.059837	0.08601	0.056593	0.080062	0.074017	0.076879	0.050353	0.050047	0.074707	0.05246	0.037636	0.033193	0.045455	0.040362
cg01851208	0.042762	0.045297	0.050059	0.038833	0.04223	0.03659	0.046067	0.051	0.037149	0.049389	0.031344	0.038664	0.033356	0.040919	0.046065	0.043778	0.030201	0.052116	0.036337	0.044986	0.042556	0.035697	0.026625	0.054727	0.0277	0.03961	0.061693	0.048713	0.039059	0.045844	0.060752	0.054155	0.036227	0.033266	0.044671	0.063977	0.034997	0.044022	0.040515	0.043007
cg01851399	0.04702	0.048604	0.102467	0.042919	0.048162	0.047802	0.047764	0.060127	0.063996	0.06433	0.054199	0.053871	0.047741	0.041503	0.039698	0.071005	0.048994	0.049564	0.048123	0.055683	0.0431	0.029703	0.02627	0.093291	0.021735	0.044212	0.126271	0.03692	0.036327	0.040868	0.039266	0.053874	0.035017	0.045698	0.046887	0.079992	0.047152	0.050374	0.035907	0.030617
cg01852131	0.032641	0.037497	0.047145	0.036707	0.038892	0.043763	0.040252	0.038267	0.034681	0.028365	0.04027	0.0415	0.027547	0.024531	0.040826	0.046404	0.039631	0.029882	0.041338	0.038177	0.043002	0.044964	0.0302	0.036586	0.035768	0.041426	0.045999	0.049043	0.038169	0.046803	0.050395	0.047716	0.041049	0.033573	0.029925	0.042709	0.030846	0.026587	0.026033	0.042092
cg01856970	0.032154	0.036111	0.02436	0.034368	0.026599	0.020823	0.035687	0.043006	0.026457	0.018561	0.025957	0.024833	0.025534	0.031204	0.027288	0.030755	0.018708	0.025574	0.024491	0.020897	0.036676	0.025876	0.02035	0.02565	0.023721	0.040464	0.035912	0.039673	0.026246	0.033056	0.030736	0.029851	0.026975	0.023518	0.02359	0.040079	0.022575	0.022419	0.020416	0.026973
cg01856985	0.02691	0.027132	0.028129	0.028406	0.02667	0.031573	0.031403	0.040804	0.036791	0.024829	0.022067	0.0282	0.025706	0.030862	0.025474	0.032594	0.024896	0.024159	0.031758	0.025969	0.040254	0.031923	0.023029	0.026335	0.016838	0.039114	0.03274	0.03223	0.026219	0.041349	0.027265	0.043107	0.022089	0.025125	0.025262	0.047258	0.021038	0.022178	0.023703	0.023823
cg01862366	0.029665	0.032631	0.030391	0.0365	0.034781	0.029379	0.029248	0.035803	0.033075	0.028469	0.037062	0.031394	0.024847	0.025181	0.027246	0.03071	0.028145	0.025756	0.025533	0.027912	0.031134	0.026938	0.020942	0.039264	0.020329	0.031677	0.032991	0.032672	0.028526	0.034273	0.036611	0.024956	0.025365	0.02544	0.025208	0.029917	0.022665	0.027954	0.033826	0.025181
cg01866162	0.051924	0.054424	0.07488	0.062011	0.066148	0.070849	0.063079	0.045879	0.05219	0.033721	0.040726	0.039075	0.030999	0.040978	0.044771	0.082874	0.037522	0.043789	0.035822	0.020509	0.026331	0.018011	0.033368	0.022929	0.021804	0.021971	0.029315	0.026105	0.056958	0.036061	0.021574	0.026305	0.01562	0.022112	0.023316	0.016766	0.017104	0.01049	0.013601	0.018184
cg01866521	0.043872	0.052074	0.042934	0.052125	0.054301	0.042949	0.049696	0.04807	0.047489	0.037885	0.047938	0.05541	0.046555	0.053695	0.044334	0.047167	0.046929	0.04872	0.047825	0.039579	0.050089	0.047367	0.047501	0.049309	0.041121	0.056439	0.049689	0.045476	0.040763	0.057906	0.049174	0.058278	0.045982	0.039088	0.04214	0.050397	0.03476	0.046918	0.042281	0.051151
cg01868559	0.04502	0.054058	0.073508	0.063737	0.048157	0.035288	0.055397	0.054436	0.049385	0.032305	0.035608	0.036978	0.031129	0.040899	0.029183	0.041984	0.030387	0.03035	0.043218	0.026849	0.02216	0.023872	0.015965	0.021631	0.020142	0.032023	0.021942	0.040615	0.039693	0.030238	0.030797	0.041024	0.017118	0.027644	0.021513	0.025566	0.033303	0.02238	0.016708	0.018389
cg01868782	0.062517	0.055502	0.078589	0.069113	0.045981	0.046705	0.05228	0.061064	0.048462	0.059054	0.065088	0.05361	0.051736	0.042107	0.038317	0.076939	0.04368	0.080491	0.052649	0.061859	0.033331	0.056893	0.031133	0.082198	0.031535	0.055034	0.068542	0.048134	0.037993	0.056946	0.048989	0.050137	0.044607	0.053252	0.050216	0.10669	0.034421	0.057096	0.054303	0.055501
cg01872771	0.854699	0.862849	0.892988	0.818471	0.88759	0.947522	0.869835	0.879606	0.91291	0.946317	0.868718	0.909762	0.919533	0.889103	0.911322	0.907708	0.925715	0.93027	0.932712	0.944614	0.948578	0.941969	0.936593	0.947247	0.962245	0.937442	0.934987	0.95583	0.878033	0.914916	0.952381	0.975083	0.955415	0.941499	0.939428	0.966132	0.963347	0.965564	0.962009	0.964934
cg01873645	0.034996	0.04953	0.044936	0.042729	0.04237	0.041358	0.039523	0.039239	0.027885	0.027402	0.039934	0.043175	0.034512	0.036789	0.031456	0.04056	0.037566	0.036591	0.033412	0.02952	0.046189	0.034833	0.032763	0.036169	0.032412	0.051185	0.034687	0.052752	0.032773	0.04996	0.038013	0.037578	0.030459	0.025654	0.031734	0.040007	0.031587	0.027881	0.026825	0.028958
cg01875775	0.100502	0.088018	0.086307	0.086485	0.074894	0.079446	0.076945	0.082578	0.078973	0.054285	0.069107	0.098508	0.073299	0.07658	0.063733	0.077292	0.054005	0.055683	0.058578	0.054033	0.066479	0.072671	0.049407	0.063289	0.045874	NA	0.064745	0.06671	0.067095	0.061009	0.065212	0.071002	0.0685	0.05809	0.063473	0.062025	0.05609	0.064417	0.063842	0.073802
cg01876612	0.059151	0.05535	0.059717	0.048509	0.038703	0.056389	0.054178	0.048766	0.037106	0.028364	0.046423	0.052901	0.039726	0.05228	0.04429	0.052375	0.035244	0.033187	0.041364	0.037854	0.058734	0.049684	0.036291	0.033974	0.036783	0.049204	0.057959	0.046959	0.036038	0.054764	0.051178	0.058797	0.024027	0.0404	0.027989	0.038335	0.028687	0.020594	0.027866	0.027868
cg01879488	0.075354	0.129835	0.123466	0.085248	0.095517	0.087676	0.083032	0.118437	0.096135	0.055157	0.08987	0.069989	0.043868	0.065104	0.060838	0.102508	0.047814	0.036297	0.0489	0.061806	0.043412	0.028834	0.042919	0.057608	0.043906	0.040037	0.056159	0.053894	0.100822	0.049047	0.058355	0.046006	0.046036	0.052137	0.044391	0.048605	0.02919	0.021807	0.045638	0.033483
cg01880404	0.090354	0.074039	0.092512	0.083387	0.075682	0.066598	0.079094	0.096981	0.069193	0.050116	0.07801	0.064614	0.061433	0.057783	0.062433	0.066812	0.061793	0.057716	0.057425	0.051728	0.042234	0.039436	0.04611	0.057467	0.040214	0.038561	0.051471	0.048736	0.083441	0.047379	0.059063	0.049404	0.04236	0.037939	0.039781	0.050692	0.043396	0.039693	0.034205	0.038496
cg01881255	0.018724	0.020207	0.023651	0.020923	0.014617	0.012951	0.022079	0.020166	0.02031	0.010066	0.020097	0.022237	0.016133	0.014179	0.017124	0.024875	0.013601	0.013838	0.031088	0.014668	0.017477	0.018728	0.010003	0.016015	0.01625	0.029899	0.022749	0.032041	0.017237	0.0247	0.018398	0.020501	0.011373	0.01275	0.012381	0.029613	0.009396	0.00961	0.010222	0.012233
cg01882150	0.055644	0.05835	0.05651	0.057853	0.054043	0.052953	0.058348	0.057181	0.044858	0.051554	0.047847	0.050203	0.052005	0.04578	0.061313	0.051037	0.048575	0.046294	0.051154	0.052135	0.062646	0.050205	0.049579	0.055488	0.044498	0.058057	0.062444	0.059581	0.043211	0.059443	0.059958	0.062917	0.045439	0.050419	0.055252	0.073049	0.042299	0.059084	0.042004	0.052837
cg01882179	0.038865	0.028414	0.03934	0.039667	0.03376	0.038313	0.039413	0.05125	0.056385	0.023879	0.037839	0.042362	0.032837	0.027784	0.035301	0.040038	0.02944	0.029612	0.047046	0.030007	0.042105	0.035602	0.027565	0.03185	0.025754	0.045932	0.039081	0.044808	0.028156	0.048526	0.043016	0.03698	0.029825	0.025644	0.031431	0.039366	0.023504	0.030116	0.028505	0.038837
cg01883521	0.046822	0.03697	0.035351	0.03723	0.035357	0.037345	0.038752	0.034309	0.031007	0.030599	0.037876	0.046777	0.036938	0.030814	0.038137	0.040536	0.033868	0.034209	0.034119	0.032856	0.040605	0.033629	0.027995	0.033211	0.03624	0.045979	0.03803	0.040089	0.031794	0.048545	0.041418	0.046689	0.029917	0.029571	0.028992	0.046811	0.028814	0.026807	0.028651	0.031024
cg01885635	0.150236	0.109772	0.115011	0.082979	0.103443	0.06305	0.067432	0.141758	0.082262	0.112291	0.100272	0.125586	0.126354	0.075924	0.064654	0.11649	0.056307	0.119537	0.071489	0.081382	0.050301	0.047756	0.058983	0.086644	0.032258	0.078061	0.088584	0.064353	0.041339	0.056012	0.074023	0.13875	0.089562	0.074657	0.059587	0.106254	0.104997	0.114481	0.103471	0.169602
cg01888411	0.077251	0.104281	0.109102	0.114053	0.088768	0.07423	0.095549	0.136238	0.104157	0.081472	0.07634	0.085401	0.069573	0.089746	0.065294	0.121536	0.064796	0.08982	0.081454	0.079456	0.077662	0.077545	0.053282	0.111357	0.066116	0.073628	0.092776	0.076815	0.073201	0.071831	0.076901	0.080311	0.108079	0.073518	0.090349	0.130906	0.10253	0.094115	0.074516	0.089697
cg01892528	0.040728	0.038076	0.034368	0.040866	0.042697	0.037478	0.043161	0.037879	0.027695	0.022357	0.027524	0.043783	0.026656	0.034203	0.029026	0.048662	0.024338	0.027149	0.041171	0.027142	0.03107	0.055657	0.036499	0.037466	0.023217	0.050257	0.03411	0.039754	0.029044	0.029628	0.033356	0.029639	0.030122	0.023035	0.033293	0.034464	0.022844	0.023318	0.022979	0.030678
cg01892727	0.191079	0.170444	0.169956	0.143703	0.149028	0.108197	0.19685	0.188059	0.143764	0.132836	0.165372	0.166707	0.146196	0.206599	0.130229	0.153172	0.143567	0.157412	0.153981	0.10738	0.082524	0.0401	0.084697	0.075513	0.052606	0.105868	0.119102	0.13159	0.143329	0.141171	0.139797	0.161593	0.110539	0.099975	0.075533	0.158726	0.099909	0.123818	0.087511	0.148264
cg01902747	0.132111	0.110115	0.130898	0.130743	0.076701	0.09954	0.091808	0.138368	0.112264	0.085565	0.106528	0.059656	0.072693	0.066418	0.080238	0.110356	0.058252	0.079924	0.081346	0.063919	0.07122	0.035055	0.062789	0.051022	0.039919	0.141045	0.044553	0.09198	0.075286	0.070862	0.071649	0.092654	0.062044	0.071152	0.052499	0.06061	0.054061	0.047518	0.048621	0.047245
cg01909245	0.838673	0.803674	0.751496	0.856523	0.870861	0.871612	0.878689	0.856184	0.838364	0.712315	0.708968	0.842273	0.880538	0.916113	0.855774	0.80807	0.884683	0.833888	0.756709	0.858002	0.798516	0.613277	0.871408	0.771712	0.88122	0.849986	0.685688	0.91668	0.824094	0.899149	0.876593	0.703522	0.874011	0.860744	0.888318	0.798986	0.879886	0.780184	0.874094	0.886345
cg01909487	0.039286	0.035683	0.039556	0.03569	0.032348	0.035572	0.032523	0.047123	0.035861	0.025971	0.035999	0.03179	0.03059	0.026912	0.031852	0.038908	0.028499	0.033294	0.037329	0.031247	0.035043	0.031525	0.028008	0.031969	0.031396	0.044069	0.037569	0.040572	0.038544	0.03387	0.033872	0.04085	0.026686	0.024331	0.027415	0.035377	0.029342	0.026511	0.027028	0.032849
cg01909833	0.057061	0.055348	0.051059	0.05445	0.059762	0.055286	0.061746	0.068328	0.048031	0.03335	0.038066	0.048825	0.049207	0.052847	0.036046	0.05395	0.042307	0.045455	0.046321	0.038892	0.050774	0.040851	0.031179	0.042597	0.028606	0.06407	0.051728	0.041287	0.038217	0.052211	0.056095	0.05587	0.035628	0.036782	0.03684	0.040466	0.023508	0.024788	0.030597	0.035714
cg01909921	0.163527	0.12725	0.177904	0.151166	0.144483	0.187096	0.093386	0.158977	0.094681	0.105125	0.148411	0.09953	0.090517	0.082061	0.078624	0.229207	0.065228	0.0896	0.11233	0.083506	0.073831	0.06662	0.034559	0.054282	0.039632	0.066402	0.077602	0.102602	0.139566	0.065873	0.074983	0.067366	0.03985	0.066684	0.050299	0.073003	0.071259	0.049269	0.057056	0.112465
cg01910481	0.793199	0.791644	0.807337	0.783685	0.758398	0.808448	0.811889	0.710642	0.823055	0.787828	0.84362	0.849597	0.82077	0.737219	0.757364	0.80842	0.66177	0.801805	0.75513	0.884363	0.799564	0.35949	0.854687	0.69336	0.903494	0.776456	0.778137	0.915052	0.571156	0.409681	0.702382	0.612471	0.789249	0.289861	0.895583	0.867055	0.854485	0.815704	0.598878	0.827948
cg01911082	0.115176	0.079512	0.126382	0.096776	0.071831	0.028518	0.056258	0.091059	0.07407	0.09153	0.103929	0.067108	0.078553	0.063427	0.057009	0.418888	0.048986	0.101613	0.062363	0.042125	0.052374	0.326807	0.02466	0.07236	0.023147	0.050512	0.058102	0.032273	0.063529	0.070463	0.113778	0.048391	0.392431	0.047517	0.60619	0.091426	0.246459	0.04929	0.087946	0.043503
cg01918706	0.087048	0.052379	0.071425	0.065966	0.057956	0.075743	0.063682	0.165859	0.036945	0.052586	0.034534	0.043536	0.040139	0.051816	0.039011	0.07275	0.034232	0.066945	0.040408	0.037563	0.024849	0.026132	0.030637	0.021838	0.021677	0.041489	0.030325	0.020056	0.051421	0.028805	0.029755	0.031099	0.027235	0.036606	0.024623	0.026941	0.022065	0.036503	0.039103	0.026811
cg01918888	0.061138	0.04613	0.057225	0.057672	0.059254	0.059811	0.065398	0.05946	0.043879	0.042931	0.057926	0.065089	0.059645	0.049756	0.036542	0.076388	0.043078	0.04845	0.048062	0.0511	0.045777	0.05434	0.036568	0.051196	0.048647	0.068256	0.063013	0.05911	0.040485	0.05708	0.056855	0.069302	0.049696	0.04058	0.042052	0.056329	0.039338	0.035401	0.034665	0.043088
cg01920232	0.098401	0.062204	0.110835	0.098089	0.072897	0.133255	0.078933	0.095139	0.070304	0.103613	0.088384	0.064612	0.059466	0.041675	0.060441	0.095412	0.074768	0.085046	0.052897	0.079008	0.061382	0.047442	0.039622	0.323893	0.039152	0.066838	0.107477	0.053966	0.063759	0.06416	0.069102	0.088206	0.072065	0.118632	0.1065	0.082356	0.06613	0.069753	0.063675	0.069245
cg01924619	0.030277	0.019071	0.023882	0.027912	0.018186	0.013519	0.027097	0.017254	0.024372	0.009891	0.012934	0.017827	0.016012	0.012783	0.011699	0.027246	0.015265	0.016076	0.024631	0.015533	0.013301	0.013569	0.014302	0.021593	0.010927	0.021218	0.023212	0.02782	0.014774	0.016665	0.017232	0.023647	0.01315	0.017079	0.011916	0.017205	0.011227	0.009773	0.012913	0.01051
cg01924993	0.029737	0.082128	0.083138	0.06288	0.060604	0.039349	0.09224	0.086433	0.036521	0.038309	0.058839	0.054439	0.030708	0.027762	0.047768	0.06639	0.041429	0.032474	0.038652	0.03095	0.027053	0.021095	0.023177	0.090756	0.188976	0.038511	0.031724	0.030588	0.06672	0.039043	0.03113	0.030966	0.023429	0.027874	0.020604	0.028016	0.019361	0.225711	0.029303	0.030587
cg01926595	0.20196	0.176208	0.219984	0.177064	0.162121	0.203819	0.229882	0.158698	0.180584	0.127886	0.174881	0.26883	0.094238	0.148525	0.228851	0.235032	0.209213	0.122741	0.240448	0.237277	0.280658	0.260864	0.200992	0.138417	0.167332	0.231559	0.215971	0.238402	0.186351	0.263032	0.173665	0.266735	0.143404	0.26531	0.198682	0.225694	0.093237	0.130542	0.143569	0.175853
cg01928902	0.067734	0.074074	0.064455	0.067328	0.07424	0.052735	0.05859	0.057813	0.050308	0.04714	0.061918	0.054394	0.047954	0.045742	0.059241	0.061354	0.045371	0.036993	0.043258	0.043473	0.039494	0.028833	0.032049	0.0435	0.033096	0.050692	0.037944	0.046043	0.044211	0.049165	0.041967	0.044895	0.038256	0.044582	0.043351	0.043302	0.035511	0.035995	0.027582	0.047986
cg01929065	0.021977	0.020344	0.024311	0.022198	0.019312	0.027226	0.023191	0.029385	0.017865	0.014123	0.016639	0.027796	0.019717	0.015883	0.01872	0.028471	0.021515	0.017113	0.022112	0.016273	0.026041	0.022991	0.022486	0.024718	0.01595	0.028625	0.032564	0.020303	0.02104	0.037134	0.026466	0.031189	0.015065	0.019147	0.022139	0.032402	0.016791	0.013344	0.013889	0.014691
cg01929105	0.064691	0.06949	0.078819	0.076369	0.073363	0.070327	0.07589	0.066863	0.062965	0.049903	0.067651	0.072233	0.064818	0.057697	0.06698	0.062557	0.061011	0.060885	0.068671	0.07072	0.072035	0.068725	0.054508	0.06766	0.050019	0.076169	0.074082	0.077485	0.074865	0.085367	0.066184	0.078193	0.059921	0.060113	0.064802	0.066933	0.055272	0.052003	0.05789	0.054651
cg01930621	0.061865	0.049591	0.068223	0.066026	0.058333	0.034715	0.05351	0.063043	0.037915	0.037028	0.045846	0.055018	0.037486	0.038193	0.042914	0.049493	0.035197	0.047649	0.053986	0.041605	0.049784	0.049409	0.152379	0.049098	0.037241	0.06497	0.054213	0.065531	0.040109	0.074713	0.48052	0.056813	0.039269	0.035059	0.030704	0.049236	0.034623	0.371054	0.036646	0.034599
cg01931893	0.108763	0.202085	0.236206	0.190366	0.154725	0.097174	0.158381	0.152347	0.116782	0.128737	0.097146	0.155134	0.142241	0.134785	0.106289	0.149926	0.144132	0.114523	0.113665	0.081686	0.089056	0.035988	0.072782	0.075596	0.048222	0.079805	0.070246	0.073488	0.129876	0.082818	0.081094	0.066373	0.048184	0.054365	0.048175	0.066845	0.047769	0.058575	0.033171	0.054264
cg01932215	0.014174	0.019945	0.023557	0.024935	0.020334	0.01713	0.016137	0.020976	0.017125	0.013113	0.01619	0.018627	0.01666	0.013911	0.017207	0.023884	0.014117	0.015162	0.020367	0.013047	0.020339	0.015843	0.013254	0.017927	0.012995	0.022133	0.028742	0.025219	0.018117	0.018252	0.02364	0.019798	0.014225	0.015595	0.015548	0.023072	0.018928	0.011995	0.013687	0.015094
cg01932459	0.013534	0.009979	0.0133	0.013531	0.011938	0.014326	0.011928	0.012905	0.012867	0.007896	0.011799	0.010337	0.007777	0.009058	0.009311	0.014875	0.007285	0.009736	0.016647	0.009283	0.014169	0.012573	0.008042	0.011342	0.008267	0.017947	0.018646	0.016887	0.0073	0.021169	0.017932	0.012666	0.007992	0.008463	0.011575	0.014918	0.007022	0.007096	0.00802	0.008509
cg01934797	0.871203	0.83898	0.811913	0.830445	0.854833	0.863492	0.793499	0.82917	0.872074	0.882496	0.87295	0.827858	0.857834	0.893756	0.890846	0.792086	0.836104	0.88931	0.842687	0.8777	0.884284	0.865873	0.889982	0.851551	0.918769	0.904263	0.877603	0.923536	0.88318	0.844744	0.897059	0.861147	0.869598	0.908591	0.856168	0.903319	0.892822	0.883318	0.892318	0.905033
cg01936124	0.036971	0.035128	0.039707	0.044859	0.038168	0.032895	0.040307	0.038651	0.042195	0.017023	0.042364	0.036276	0.037841	0.045108	0.040377	0.046846	0.039816	0.022505	0.062354	0.040487	0.055033	0.066401	0.034694	0.034011	0.043701	0.055426	0.050161	0.056503	0.035817	0.060865	0.05141	0.057558	0.028113	0.045558	0.026519	0.056578	0.019945	0.019149	0.023756	0.031721
cg01936270	0.038361	0.036663	0.041411	0.05026	0.038542	0.0268	0.039927	0.046636	0.043228	0.031634	0.036562	0.045747	0.031964	0.033632	0.033274	0.048729	0.032719	0.031539	0.03685	0.036581	0.034073	0.030178	0.029073	0.039192	0.027443	0.163433	0.041337	0.043419	0.030463	0.044268	0.029493	0.042411	0.038482	0.029636	0.029704	0.051587	0.024718	0.028801	0.030731	0.028432
cg01938354	0.029592	0.026312	0.027078	0.028541	0.024555	0.021332	0.028413	0.029604	0.022097	0.018999	0.023132	0.026841	0.021597	0.026401	0.021482	0.026816	0.020926	0.021157	0.026749	0.017745	0.029134	0.024673	0.033229	0.021758	0.018823	0.03001	0.025659	0.028284	0.028728	0.022802	0.021654	0.029492	0.019443	0.018421	0.024388	0.031892	0.014679	0.016954	0.021491	0.02077
cg01939428	0.096705	0.078044	0.099827	0.076665	0.072628	0.065571	0.100453	0.128976	0.08031	0.072587	0.08967	0.135652	0.100193	0.071938	0.123298	0.100921	0.069064	0.141018	0.067251	0.069319	0.06798	0.267018	0.055425	0.110319	0.07448	0.104232	0.116186	0.178565	0.077103	0.078314	0.101341	0.14584	0.137009	0.066761	0.083109	0.124953	0.057934	0.106373	0.090007	0.102277
cg01939479	0.075162	0.057947	0.064483	0.051957	0.060186	0.049231	0.052935	0.123674	0.110162	0.044749	NA	0.046887	0.073426	0.075942	0.044799	0.060647	0.039204	0.097376	0.047956	0.038723	0.041361	0.033201	0.03648	0.049557	0.030455	0.040716	0.036123	0.039123	0.056443	0.044189	0.047774	0.04541	0.032391	0.040506	0.029321	0.036617	0.030968	0.036027	0.02838	0.034731
cg01939597	0.037765	0.031024	0.033764	0.033493	0.038533	0.034109	0.045559	0.036028	0.028061	0.022906	0.02759	0.036285	0.025332	0.030704	0.024818	0.039402	0.02692	0.031487	0.03023	0.025566	0.032327	0.035315	0.028477	0.034476	0.026438	0.041034	0.030519	0.045513	0.026095	0.039373	0.035543	0.034571	0.030745	0.023876	0.02742	0.037974	0.025363	0.023571	0.029183	0.027128
cg01940867	0.040689	0.040342	0.061177	0.043004	0.034023	0.02404	0.055203	0.043947	0.024196	0.024861	0.041972	0.056192	0.041168	0.029505	0.020471	0.051454	0.026722	0.027728	0.049234	0.027387	0.037625	0.026779	0.019875	0.031557	0.02608	0.042027	0.026756	0.023291	0.037608	0.038912	0.037385	0.030207	0.029755	0.030229	0.027266	0.03187	0.03061	0.021572	0.036306	0.026201
cg01940974	0.026527	0.030494	0.03284	0.031506	0.030865	0.028068	0.030644	0.0354	0.023297	0.02275	0.026278	0.035585	0.029421	0.029244	0.025243	0.033361	0.026156	0.024624	0.038327	0.025756	0.029388	0.029812	0.024387	0.030558	0.020648	0.036199	0.046514	0.039579	0.024598	0.045176	0.032961	0.037282	0.022514	0.02632	0.020747	0.031559	0.023066	0.02101	0.021042	0.029988
cg01941619	0.715374	0.718413	0.510636	0.416708	0.648966	0.512253	0.469002	0.581698	0.590152	0.572157	0.62978	0.517551	0.504633	0.529992	0.684696	0.496729	0.537128	0.705605	0.412184	0.64405	0.658883	0.18274	0.824265	0.419035	0.682629	0.543434	0.540758	0.768085	0.717878	0.244382	0.753382	0.681331	0.755285	0.604132	0.744424	0.689023	0.707446	0.652911	0.585295	0.664221
cg01943185	0.066701	0.059386	0.073001	0.067747	0.070101	0.062795	0.073761	0.078733	0.065548	0.058522	0.065243	0.061034	0.057656	0.060806	0.057784	0.064904	0.059942	0.0678	0.055803	0.060553	0.048429	0.060508	0.046242	0.083104	0.043305	0.054448	0.065257	0.058273	0.054839	0.064293	0.071082	0.068278	0.065244	0.055694	0.073122	0.067458	0.04934	0.072717	0.054765	0.066387
cg01944444	0.05069	0.046709	0.045515	0.042512	0.047568	0.060474	0.041907	0.053818	0.038953	0.030607	0.043718	0.041168	0.040543	0.042874	0.045266	0.035626	0.035486	0.02811	0.042632	0.034496	0.054239	0.042915	0.031469	0.03781	0.033667	0.056311	0.061233	0.047673	0.042853	0.069085	0.044543	0.052758	0.037803	0.030286	0.042086	0.060593	0.030824	0.029989	0.035433	0.032783
cg01945391	0.025087	0.02796	0.034035	0.028797	0.031868	0.024596	0.03617	0.037921	0.029892	0.020643	0.023145	0.036498	0.035609	0.034551	0.03208	0.044028	0.029725	0.022555	0.040828	0.02888	0.031665	0.027799	0.03034	0.026368	0.028662	0.055074	0.038019	0.039891	0.032203	0.02632	0.030924	0.029096	0.023599	0.024682	0.022864	0.035179	0.022921	0.020932	0.021103	0.028494
cg01946574	0.081424	0.070101	0.072254	0.060386	0.073827	0.065075	0.066455	0.064336	0.09971	0.136201	0.058032	0.084356	NA	0.059511	0.062675	0.093113	0.047767	0.060387	0.051546	0.077198	0.064881	0.065435	0.046676	0.112686	0.047899	0.068874	0.150331	0.067534	0.086367	0.064037	0.055445	0.080293	0.04867	0.054825	0.058093	0.081409	0.041279	0.052654	0.0506	0.046433
cg01947224	0.087124	0.051614	0.097412	0.067633	0.067819	0.068996	0.066574	0.077579	0.067394	0.056633	0.074803	0.062457	0.036798	0.042438	0.06328	0.079012	0.047339	0.052225	0.044664	0.04835	0.044621	0.045007	0.038003	0.058977	0.045426	0.039238	0.058557	0.050905	0.06408	0.052932	0.044549	0.044186	0.030394	0.036739	0.036302	0.058465	0.033349	0.043858	0.025167	0.044405
cg01951308	0.027358	0.04819	0.045098	0.056464	0.03084	0.044996	0.042797	0.048692	0.034918	0.025497	0.035599	0.043643	0.035434	0.033041	0.029812	0.057884	0.026832	0.029457	0.037481	0.025825	0.028303	0.024651	0.027965	0.048464	0.024395	0.038566	0.034535	0.045373	0.034907	0.032391	0.039455	0.039323	0.02617	0.026636	0.026137	0.035437	0.027399	0.020323	0.038313	0.024701
cg01952458	0.047184	0.065962	0.067529	0.077186	0.069048	0.082274	0.073403	0.061236	0.044607	0.042628	0.054613	0.043348	0.035671	0.06142	0.043961	0.056332	0.040955	0.039624	0.034874	0.044054	0.034556	0.030296	0.031702	0.04047	0.028519	0.037011	0.046245	0.042733	0.062064	0.039781	0.050113	0.046171	0.036414	0.041394	0.029448	0.033198	0.032479	0.040137	0.027716	0.031738
cg01954353	0.130567	0.099913	0.121735	0.087142	0.079649	0.095374	0.120261	0.103461	0.071297	0.061912	0.054908	0.065504	0.052856	0.0712	0.086818	0.097377	0.064237	0.067431	0.081786	0.082847	0.0579	0.056105	0.037882	0.045021	0.039949	0.08561	0.071502	0.059435	0.082871	0.080856	0.076709	0.06707	0.039487	0.075621	0.044369	0.065564	0.043674	0.03224	0.042844	0.058637
cg01956781	0.015069	0.015322	0.015008	0.010224	0.013048	0.014232	0.014772	0.015335	0.013115	0.007726	0.008412	0.012875	0.012219	0.010533	0.013691	0.013835	0.009796	0.009616	0.012566	0.009071	0.01407	0.008172	0.00626	0.013462	0.007735	0.021515	0.009741	0.017404	0.013613	0.016445	0.012027	0.016741	0.006839	0.007502	0.008022	0.008574	0.005654	0.007132	0.004442	0.00548
cg01957330	0.027035	0.022969	0.028072	0.032015	0.019747	0.020214	0.035724	0.023886	0.019982	0.017981	0.012696	0.022086	0.014676	0.020288	0.023454	0.028401	0.020071	0.016628	0.02599	0.01818	0.024692	0.021259	0.013893	0.0252	0.016525	0.038251	0.022376	0.025686	0.027182	0.021886	0.027442	0.034697	0.01548	0.019828	0.019335	0.02037	0.015327	0.015128	0.019717	0.016097
cg01958916	0.02561	0.063478	0.034428	0.038558	0.048	0.031221	0.030717	0.030235	0.035991	0.025415	0.033713	0.032542	0.027732	0.027162	0.032416	0.034604	0.024628	0.024796	0.031747	0.023384	0.06375	0.024557	0.048708	0.024232	0.020389	0.043845	0.046193	0.041872	0.030384	0.045592	0.043197	0.042497	0.029709	0.02073	0.030137	0.034302	0.021643	0.029339	0.028978	0.029525
cg01959004	0.047081	0.037316	0.038307	0.046608	0.032362	0.033586	0.079243	0.049516	0.044646	0.023017	0.035727	0.044767	0.043928	0.026046	0.024341	0.042266	0.023736	0.02984	0.026987	0.03084	0.025913	0.030165	0.018434	0.030339	0.020027	0.029787	0.045882	0.046943	0.042416	0.028645	0.036687	0.043931	0.028195	0.021064	0.026994	0.0386	0.023643	0.02523	0.027778	0.027752
cg01959848	0.032262	0.031397	0.028079	0.028794	0.024897	0.018486	0.034277	0.046238	0.029653	0.018831	0.025056	0.033586	0.030619	0.022532	0.02301	0.039833	0.023172	0.020181	0.022298	0.017972	0.025643	0.023382	0.01329	0.028124	0.014236	0.036955	0.025337	0.039648	0.022519	0.035883	0.019942	0.042058	0.017692	0.014895	0.020674	0.030843	0.014411	0.013894	0.021006	0.021266
cg01962969	0.072623	0.086937	0.089921	0.086753	0.069847	0.073163	0.088301	0.086172	0.081217	0.062824	0.080106	0.070841	0.047061	0.06551	0.104784	0.079004	0.057093	0.048776	0.061977	0.046621	0.032893	0.033156	0.036892	0.041065	0.038085	0.050504	0.052382	0.052293	0.087167	0.045701	0.374418	0.277022	0.029995	0.041403	0.037381	0.048033	0.041741	0.039367	0.041001	0.040703
cg01966465	0.054843	0.041544	0.049586	0.046629	0.044079	0.039545	0.046693	0.052079	0.048295	0.035051	0.035837	0.035284	0.033889	0.041186	0.046876	0.061598	0.029626	0.035233	0.03387	0.033534	0.034676	0.027249	0.029051	0.039514	0.025674	0.045828	0.036471	0.024905	0.037725	0.026733	0.038241	0.038764	0.024334	0.029845	0.028635	0.035943	0.024076	0.027365	0.023576	0.039289
cg01968530	0.128342	0.057963	0.103845	0.110423	0.059652	0.074674	0.103556	0.081164	0.076151	0.041284	0.083538	0.081356	0.070982	0.057164	0.060671	0.089096	0.052932	0.052894	0.085801	0.075789	0.069635	0.097138	0.036216	0.052576	0.032901	0.061976	0.068755	0.104509	0.046727	0.063699	0.059935	0.103896	0.053347	0.056479	0.052473	0.070031	0.033468	0.037139	0.042125	0.047428
cg01969748	0.019557	0.024889	0.021613	0.021155	0.022089	0.018372	0.023564	0.024216	0.021126	0.012947	0.018943	0.021382	0.019679	0.017478	0.01937	0.02436	0.0117	0.013477	0.022699	0.01479	0.024203	0.016555	0.013788	0.017613	0.010851	0.021316	0.023755	0.027011	0.018605	0.024068	0.022067	0.034351	0.01448	0.013814	0.015714	0.020975	0.012434	0.012926	0.014492	0.013197
cg01980637	0.286072	0.072015	0.077347	0.3335	0.068181	0.100993	0.068289	0.076538	0.075126	0.063888	0.064549	0.072811	0.051542	0.052967	0.060626	0.546666	0.114367	0.086194	0.063266	0.059926	0.041347	0.46686	0.053007	0.063715	0.12378	0.722605	0.065874	0.826699	0.672381	0.048308	0.066895	0.105378	0.054172	0.038944	0.035949	0.065789	0.371409	0.073724	0.066997	0.438706
cg01982455	0.042507	0.050467	0.045822	0.062573	0.050261	0.02942	0.064103	0.053953	0.038166	0.033453	0.034848	0.040793	0.03496	0.031912	0.030042	0.050566	0.022501	0.047619	0.073311	0.027611	0.049705	0.032048	0.025208	0.040007	0.034122	0.069294	0.05055	0.050125	0.045045	0.063191	0.050462	0.050552	0.029957	0.032409	0.03453	0.043595	0.025811	0.02977	0.025347	0.029007
cg01985090	0.015907	0.021674	0.019752	0.018422	0.020962	0.019582	0.018724	0.024991	0.013988	0.01095	0.014672	0.017694	0.015939	0.009336	0.018343	0.01783	0.015409	0.012513	0.021154	0.014024	0.020225	0.013109	0.012027	0.01572	0.014099	0.021456	0.019135	0.020692	0.017346	0.018779	0.019633	0.028737	0.009344	0.011244	0.014657	0.026661	0.00959	0.012362	0.012218	0.013404
cg01985852	0.133037	0.09833	0.139121	0.117385	0.091894	0.10684	0.115373	0.117322	0.102095	0.064942	0.098557	0.156596	0.067225	0.082391	0.086943	0.127203	0.0877	0.079497	0.097069	0.082804	0.122507	0.124216	0.1049	0.090425	0.08951	0.110621	0.123648	0.11703	0.082734	0.110618	0.127599	0.107905	0.079658	0.123283	0.082382	0.110987	0.086306	0.07315	0.08114	0.079605
cg01988129	0.788773	0.103116	0.225585	0.137353	0.097649	0.146818	0.097465	0.124747	0.21763	0.352212	0.224093	0.126795	0.132084	0.112386	0.073928	0.118509	0.095036	0.203486	0.094973	0.146903	0.087654	0.080007	0.094438	0.344175	0.074943	0.092891	0.382285	0.07044	0.083635	0.094947	0.682001	0.103308	0.111818	0.121788	0.104564	0.203142	0.095925	0.613617	0.142551	0.08046
cg01990225	0.100864	0.093939	0.120692	0.145221	0.129779	0.101237	0.136266	0.162807	0.095575	0.107414	0.093523	0.066685	0.092115	0.117778	0.082839	0.135106	0.062687	0.066742	0.089222	0.077453	0.056533	0.047881	0.047344	0.072944	0.044408	0.052925	0.07192	0.049863	0.107543	0.063639	0.042547	0.078965	0.028019	0.04992	0.060806	0.066129	0.038574	0.045545	0.049312	0.063682
cg01991383	0.029161	0.029709	0.035589	0.026954	0.023561	0.021532	0.039053	0.034905	0.023165	0.016356	0.021936	0.023921	0.017663	0.027975	0.017442	0.032678	0.017948	0.019977	0.037457	0.01655	0.031167	0.020904	0.014801	0.024856	0.018047	0.032148	0.021786	0.039751	0.030105	0.028159	0.022985	0.037028	0.014434	0.015131	0.021198	0.021067	0.01845	0.015799	0.015769	0.011108
cg01992081	0.111961	0.074874	0.087811	0.09085	0.055721	0.074039	0.091086	0.088809	0.085449	0.05801	0.076538	0.107217	0.053046	0.069099	0.075457	0.101492	0.074501	0.061567	0.112143	0.09016	0.074465	0.137079	0.048808	0.048183	0.047185	0.074118	0.088794	0.079942	0.087487	0.059362	0.066295	0.074603	0.040718	0.079744	0.057628	0.089341	0.048347	0.037625	0.037115	0.059316
cg01993411	0.072363	0.067427	0.079665	0.073506	0.073108	0.079148	0.080373	0.079181	0.078731	0.06228	0.084855	0.076696	0.075448	0.072989	0.079225	0.082723	0.069106	0.068716	0.073976	0.060665	0.087251	0.081651	0.069147	0.07141	0.070384	0.080354	0.08073	0.086193	0.066104	0.084302	0.077129	0.084567	0.071111	0.063265	0.060562	0.084589	0.069746	0.068573	0.06842	0.069475
cg01994513	0.037915	0.037344	0.039505	0.041271	0.03806	0.037118	0.040953	0.041464	0.039213	0.023966	0.044686	0.032729	0.030695	0.036353	0.03328	0.04146	0.029851	0.026937	0.038266	0.031576	0.040716	0.037329	0.026909	0.046517	0.029228	0.038389	0.042248	0.032081	0.03113	0.042313	0.046998	0.038404	0.029952	0.028514	0.025727	0.035161	0.027809	0.023533	0.028531	0.033954
cg01994779	0.067218	0.042845	0.048122	0.044643	0.057172	0.051759	0.06149	0.047361	0.027634	0.037993	0.039159	0.041693	0.041056	0.040763	0.025473	0.050153	0.026119	0.030422	0.042729	0.027257	0.042149	0.033113	0.032393	0.050237	0.02792	0.037691	0.028543	0.030651	0.047097	0.047996	0.041111	0.024744	0.025574	0.026689	0.03537	0.034575	0.029057	0.027149	0.03465	0.024889
cg01995513	0.045914	0.039196	0.03428	0.03515	0.037814	0.026816	0.04431	0.032772	0.035374	0.0273	0.028951	0.043698	0.036029	0.026965	0.026529	0.0358	0.028413	0.028228	0.044193	0.031273	0.036618	0.025556	0.031587	0.037815	0.027181	0.04252	0.039103	0.05626	0.03343	0.049632	0.035979	0.034249	0.025794	0.031869	0.030402	0.032296	0.026158	0.028182	0.026957	0.027908
cg01997480	0.068362	0.058262	0.060654	0.082341	0.069857	0.056785	0.057262	0.056084	0.059574	0.043129	0.06828	0.057523	0.048923	0.039048	0.052636	0.069243	0.050343	0.047829	0.049121	0.047948	0.033342	0.024024	0.034861	0.032955	0.03047	0.041509	0.047134	0.043499	0.0776	0.04862	0.03354	0.036016	0.031489	0.040501	0.027586	0.041696	0.028218	0.020849	0.027473	0.029212
cg01998682	0.060226	0.055752	0.050856	0.059844	0.057124	0.054622	0.075797	0.07092	0.068978	0.033324	0.054797	0.080734	0.049479	0.049576	0.061199	0.067037	0.050852	0.047909	0.061288	0.046902	0.090934	0.074463	0.04253	0.049411	0.051867	0.07174	0.067773	0.06798	0.042429	0.060729	0.052873	0.065005	0.044454	0.041571	0.048596	0.078752	0.04412	0.030463	0.046189	0.033957
cg01999523	0.156266	0.097999	0.144609	0.14022	0.093831	0.112247	0.102992	0.132061	0.105374	0.092784	0.086276	0.132356	0.076055	NA	0.084211	0.109327	0.074794	0.082006	0.085464	0.079437	0.065673	0.061703	0.083683	0.094361	0.060273	0.091938	0.071664	0.06786	0.089002	0.077861	0.081782	0.079372	0.060221	0.068239	0.057895	0.097626	0.072235	0.054454	0.064242	0.082902
cg02001410	0.129987	0.091774	0.11807	0.116093	0.099099	0.096326	0.087534	0.096297	0.091068	0.136918	0.099633	0.111215	0.054098	0.071313	0.069635	0.111449	0.098246	0.078125	0.087818	0.078466	0.069427	0.084999	0.072732	0.143197	0.062147	0.063196	0.123196	0.078369	0.110825	0.086152	0.08553	0.077416	0.044105	0.092779	0.058782	0.101901	0.050911	0.059798	0.044049	0.052963
cg02005336	0.075682	0.070805	0.062033	0.073309	0.047883	0.04988	0.047203	0.067838	0.051909	0.039122	0.049946	0.045299	0.026288	0.044779	0.043253	0.054478	0.038178	0.050163	0.049225	0.038033	0.037962	0.030557	0.031503	0.039024	0.03106	0.051483	0.040158	0.039412	0.047131	0.038746	0.046517	0.043206	0.034327	0.035909	0.035918	0.03588	0.027221	0.031675	0.026932	0.038772
cg02005375	0.019071	0.031124	0.023315	0.029142	0.028086	0.035854	0.033893	0.036333	0.020592	0.021924	0.017183	0.026988	0.033499	0.027839	0.027461	0.03196	0.020895	0.01901	0.031967	0.017937	0.034269	0.019365	0.024227	0.025485	0.015259	0.040647	0.030296	0.039742	0.024221	0.033061	0.037417	0.039275	0.024562	0.021028	0.022019	0.029399	0.016634	0.017942	0.021159	0.018756
[truncated: 13,305 more rows]
